# Supplementary material for: Genome-Wide Transcriptome Landscape of Embryonic Brain-Derived Neural Stem Cells Exposed to Alcohol with Strain-Specific Cross-Examination in BL6 and CD1 Mice
Source: Sci Rep. 2019 Jan 18;9:206. doi: 10.1038/s41598-018-36059-y (PMC6338767; doi:10.1038/s41598-018-36059-y)
Supplement: Supplementary file 2 — Data set 3–14 on separate sheets [file 41598_2018_36059_MOESM2_ESM.xls]

## Sheet: Table  S3
Table S3. Normalized GO-term enrichment scores (NES) of day (D)2 control over D0 control, and D8 control over D0 control by Gene Set Enrichment Analysis.
GO_IDs	D2Con NES	D8Con NES
GO_SISTER_CHROMATID_SEGREGATION	2.89367	0.555177
GO_CELL_DIVISION	2.87606	1.36213
GO_SISTER_CHROMATID_COHESION	2.87578	0.738136
GO_CHROMOSOME_CENTROMERIC_REGION	2.86877	0.694818
GO_MITOTIC_NUCLEAR_DIVISION	2.81653	0.856477
GO_DNA_REPLICATION	2.76917	0.582319
GO_CELL_CYCLE_PHASE_TRANSITION	2.73079	1.15524
GO_CONDENSED_CHROMOSOME_CENTROMERIC_REGION	2.72053	-0.388442
GO_KINETOCHORE	2.70891	0.501082
GO_NUCLEAR_CHROMOSOME_SEGREGATION	2.7042	-0.444072
GO_CHROMOSOMAL_REGION	2.69169	0.520568
GO_CENTROMERE_COMPLEX_ASSEMBLY	2.66895	0.611031
GO_DNA_REPLICATION_INDEPENDENT_NUCLEOSOME_ORGANIZATION	2.6535	0.961617
GO_DNA_PACKAGING_COMPLEX	2.64084	-0.961107
GO_DNA_PACKAGING	2.625	-0.861807
GO_DNA_CONFORMATION_CHANGE	2.61769	-0.72432
GO_CHROMOSOME_SEGREGATION	2.61366	0.506199
GO_CELL_CYCLE_G1_S_PHASE_TRANSITION	2.61228	1.03921
GO_CONDENSED_CHROMOSOME	2.59125	-0.678385
GO_DNA_DEPENDENT_DNA_REPLICATION	2.55135	-0.686374
GO_ATP_DEPENDENT_CHROMATIN_REMODELING	2.54296	0.650898
GO_CENTROSOME_CYCLE	2.53958	1.27102
GO_CHROMATIN_ASSEMBLY_OR_DISASSEMBLY	2.53039	-0.96048
GO_MITOTIC_SISTER_CHROMATID_SEGREGATION	2.52811	-0.54464
GO_HISTONE_EXCHANGE	2.50307	0.902778
GO_MITOTIC_SPINDLE_ORGANIZATION	2.4884	0.792172
GO_DNA_REPLICATION_INITIATION	2.48615	0.960567
GO_ORGANELLE_FISSION	2.48561	0.700322
GO_MICROTUBULE_ORGANIZING_CENTER_ORGANIZATION	2.47954	1.54027
GO_REGULATION_OF_TRANSCRIPTION_INVOLVED_IN_G1_S_TRANSITION_OF_MITOTIC_CELL_CYCLE	2.47289	1.09606
GO_CELL_CYCLE_CHECKPOINT	2.47255	0.780326
GO_PROTEIN_SUMOYLATION	2.46278	0.811746
GO_PROTEIN_DNA_COMPLEX	2.4606	0.707429
GO_SPINDLE_POLE	2.44828	1.27224
GO_SPINDLE	2.42698	1.17114
GO_REGULATION_OF_MICROTUBULE_BASED_PROCESS	2.42304	1.29582
GO_CENTRIOLE	2.40061	1.51089
GO_REGULATION_OF_CHROMOSOME_SEGREGATION	2.39647	-0.667399
GO_GLOMERULUS_DEVELOPMENT	2.39562	2.24872
GO_CYTOKINESIS	2.39481	1.30773
GO_SPINDLE_ASSEMBLY	2.39216	0.932547
GO_TELOMERE_ORGANIZATION	2.39043	-0.723853
GO_CELL_CYCLE_G2_M_PHASE_TRANSITION	2.38778	1.09561
GO_CENTROSOME_DUPLICATION	2.38577	1.28776
GO_REGULATION_OF_MICROTUBULE_POLYMERIZATION_OR_DEPOLYMERIZATION	2.38227	1.09119
GO_REPLICATION_FORK	2.38185	-0.618576
GO_TELOMERE_MAINTENANCE_VIA_RECOMBINATION	2.37452	0.53194
GO_MITOTIC_RECOMBINATION	2.36662	-0.70561
GO_REGULATION_OF_PROTEIN_COMPLEX_DISASSEMBLY	2.36623	1.31526
GO_REGULATION_OF_DNA_DEPENDENT_DNA_REPLICATION	2.36398	0.83464
GO_PROTEIN_HETEROTETRAMERIZATION	2.33488	0.963607
GO_NUCLEAR_PORE	2.33483	0.799726
GO_STRAND_DISPLACEMENT	2.32947	-1.14573
GO_NUCLEAR_CHROMOSOME	2.31363	0.619491
GO_MITOTIC_CELL_CYCLE_CHECKPOINT	2.30904	0.775411
GO_CILIUM_MORPHOGENESIS	2.30468	2.65996
GO_NEGATIVE_REGULATION_OF_PROTEIN_COMPLEX_DISASSEMBLY	2.30317	1.18851
GO_REGULATION_OF_SISTER_CHROMATID_SEGREGATION	2.30302	-0.667058
GO_DNA_INTEGRITY_CHECKPOINT	2.29949	0.731669
GO_REGULATION_OF_CENTROSOME_CYCLE	2.2971	1.07314
GO_DNA_REPLICATION_DEPENDENT_NUCLEOSOME_ORGANIZATION	2.29578	0.495694
GO_NUCLEAR_CHROMOSOME_TELOMERIC_REGION	2.28259	-0.597842
GO_CILIUM_ORGANIZATION	2.28184	2.56894
GO_MITOTIC_SPINDLE	2.28012	1.44098
GO_NEGATIVE_REGULATION_OF_CYTOSKELETON_ORGANIZATION	2.27875	1.41848
GO_CENTROSOME	2.26661	1.66924
GO_BASEMENT_MEMBRANE	2.26389	2.29969
GO_REGULATION_OF_NUCLEAR_DIVISION	2.25275	1.17385
GO_DNA_BIOSYNTHETIC_PROCESS	2.24819	-0.559293
GO_REGULATION_OF_CELL_CYCLE_PROCESS	2.23763	1.27117
GO_ANCHORING_JUNCTION	2.22701	2.18407
GO_MIDBODY	2.22598	1.4487
GO_PROTEIN_DNA_COMPLEX_SUBUNIT_ORGANIZATION	2.22361	-0.749015
GO_CILIARY_TIP	2.22183	2.46071
GO_SPINDLE_MIDZONE	2.21898	1.1419
GO_REGULATION_OF_CENTROSOME_DUPLICATION	2.21701	1.26871
GO_REGULATION_OF_MITOTIC_CELL_CYCLE	2.21587	1.37988
GO_MICROTUBULE_CYTOSKELETON_ORGANIZATION	2.21576	1.40026
GO_EPIDERMIS_MORPHOGENESIS	2.21459	2.21883
GO_PROTEIN_LOCALIZATION_TO_CHROMOSOME	2.21151	0.572303
GO_NEGATIVE_REGULATION_OF_MITOTIC_CELL_CYCLE	2.20518	1.17212
GO_PROSTATE_GLAND_MORPHOGENESIS	2.20473	1.9741
GO_MICROTUBULE_BASED_PROCESS	2.19931	1.65419
GO_ACTIN_FILAMENT_BUNDLE	2.19462	2.218
GO_REGULATION_OF_CELL_DIVISION	2.19177	1.30984
GO_CELL_JUNCTION_ASSEMBLY	2.19174	2.22348
GO_PROTEIN_TRANSPORT_ALONG_MICROTUBULE	2.19133	2.30136
GO_CELL_SUBSTRATE_JUNCTION	2.18959	2.12449
GO_MITOTIC_SPINDLE_ASSEMBLY	2.18857	0.967313
GO_REGULATION_OF_DNA_REPLICATION	2.18842	1.12737
GO_REGULATION_OF_CYTOSKELETON_ORGANIZATION	2.18374	1.67039
GO_CELL_JUNCTION_ORGANIZATION	2.18131	2.07319
GO_NEGATIVE_REGULATION_OF_CELL_CYCLE_PROCESS	2.18099	0.871013
GO_POSITIVE_REGULATION_OF_CELL_CYCLE_PROCESS	2.18093	1.02739
GO_DNA_STRAND_ELONGATION	2.17988	-0.764773
GO_DNA_STRAND_ELONGATION_INVOLVED_IN_DNA_REPLICATION	2.17528	-0.640112
GO_CENTRIOLE_ASSEMBLY	2.1717	1.09274
GO_MICROTUBULE_ORGANIZING_CENTER_PART	2.1694	1.41691
GO_REGULATION_OF_CELL_CYCLE_PHASE_TRANSITION	2.16217	1.06083
GO_G2_DNA_DAMAGE_CHECKPOINT	2.16131	0.67525
GO_NEGATIVE_REGULATION_OF_CELL_CYCLE	2.16039	1.40245
GO_BLASTOCYST_DEVELOPMENT	2.15827	1.27054
GO_DNA_SYNTHESIS_INVOLVED_IN_DNA_REPAIR	2.15749	-0.738466
GO_CELL_MATRIX_ADHESION	2.15445	2.19286
GO_HEPARIN_BINDING	2.15259	2.12029
GO_CHROMATIN	2.1525	0.867204
GO_SPINDLE_CHECKPOINT	2.15066	-0.845919
GO_CHROMOSOME_CONDENSATION	2.14908	-0.698444
GO_HIPPO_SIGNALING	2.14314	1.80497
GO_REPLISOME	2.14021	1.08358
GO_POSITIVE_REGULATION_OF_SMOOTHENED_SIGNALING_PATHWAY	2.14004	2.0967
GO_CELL_SUBSTRATE_ADHESION	2.13688	2.17037
GO_CELLULAR_RESPONSE_TO_NUTRIENT	2.12949	2.0186
GO_NUCLEAR_REPLICATION_FORK	2.12929	0.94668
GO_PROTEIN_HETEROOLIGOMERIZATION	2.12446	1.69931
GO_APICAL_JUNCTION_COMPLEX	2.11943	1.92828
GO_CHROMOSOME_TELOMERIC_REGION	2.11172	-0.699353
GO_DNA_DEPENDENT_DNA_REPLICATION_MAINTENANCE_OF_FIDELITY	2.11019	-0.62968
GO_CELL_DIFFERENTIATION_INVOLVED_IN_KIDNEY_DEVELOPMENT	2.10298	1.96591
GO_CELL_CELL_JUNCTION	2.10181	1.96783
GO_ANAPHASE_PROMOTING_COMPLEX_DEPENDENT_CATABOLIC_PROCESS	2.10089	1.06598
GO_CILIARY_BASAL_BODY	2.09976	2.31653
GO_ACTOMYOSIN	2.0945	1.99682
GO_NEGATIVE_REGULATION_OF_ORGANELLE_ORGANIZATION	2.09344	1.1875
GO_REGULATION_OF_DNA_METABOLIC_PROCESS	2.09116	1.21011
GO_REGULATION_OF_OSSIFICATION	2.08752	2.20858
GO_DOUBLE_STRAND_BREAK_REPAIR	2.08531	-0.70276
GO_NUCLEAR_NUCLEOSOME	2.08504	-0.611831
GO_GLAND_MORPHOGENESIS	2.07997	2.16464
GO_PEPTIDYL_LYSINE_MODIFICATION	2.07203	0.780926
GO_CELLULAR_COMPONENT_ASSEMBLY_INVOLVED_IN_MORPHOGENESIS	2.06732	2.33899
GO_CYTOSKELETON_DEPENDENT_CYTOKINESIS	2.06701	0.934178
GO_CORTICAL_CYTOSKELETON	2.06594	2.04211
GO_CELL_SUBSTRATE_ADHERENS_JUNCTION_ASSEMBLY	2.06515	1.97808
GO_NEGATIVE_REGULATION_OF_CELL_DIVISION	2.06502	0.880567
GO_DNA_HELICASE_ACTIVITY	2.06496	-0.932372
GO_CELL_DIVISION_SITE	2.06372	1.78938
GO_MORPHOGENESIS_OF_AN_EPITHELIUM	2.06347	2.01239
GO_RENAL_SYSTEM_VASCULATURE_DEVELOPMENT	2.06075	1.92389
GO_NEGATIVE_REGULATION_OF_CELL_CYCLE_PHASE_TRANSITION	2.06015	0.825173
GO_NUCLEOCYTOPLASMIC_TRANSPORTER_ACTIVITY	2.05586	0.833629
GO_PLATELET_ALPHA_GRANULE_LUMEN	2.05294	2.35889
GO_POSITIVE_REGULATION_OF_CHROMOSOME_SEGREGATION	2.05108	0.576867
GO_CELL_SUBSTRATE_JUNCTION_ASSEMBLY	2.04924	2.24275
GO_METAPHASE_PLATE_CONGRESSION	2.04846	0.423574
GO_EXTRACELLULAR_MATRIX_COMPONENT	2.04832	2.11261
GO_ACTIN_CYTOSKELETON	2.04779	1.84537
GO_POSITIVE_REGULATION_OF_MITOTIC_CELL_CYCLE	2.04474	1.12776
GO_CHROMATIN_SILENCING	2.04332	-0.670178
GO_SPINDLE_MICROTUBULE	2.04257	-0.58188
GO_REGULATION_OF_ORGAN_GROWTH	2.04243	1.91645
GO_CONTRACTILE_FIBER	2.04218	1.92195
GO_CHROMOSOME_LOCALIZATION	2.04057	0.546162
GO_MITOTIC_DNA_INTEGRITY_CHECKPOINT	2.04022	0.638863
GO_ESTABLISHMENT_OF_CELL_POLARITY	2.03973	1.54772
GO_NEPHRON_DEVELOPMENT	2.03767	2.08618
GO_CORTICAL_ACTIN_CYTOSKELETON	2.03585	1.90543
GO_NEGATIVE_REGULATION_OF_GENE_EXPRESSION_EPIGENETIC	2.03418	-0.68621
GO_NUCLEAR_CHROMATIN	2.03373	0.942832
GO_MOLTING_CYCLE	2.03244	1.88154
GO_REGULATION_OF_CALCINEURIN_NFAT_SIGNALING_CASCADE	2.02781	1.98764
GO_REGULATION_OF_OSTEOBLAST_DIFFERENTIATION	2.02313	1.99398
GO_CELL_PROJECTION_ASSEMBLY	2.01757	2.32168
GO_COPPER_ION_TRANSPORT	2.01749	2.08425
GO_PROTEIN_K11_LINKED_UBIQUITINATION	2.01557	1.53437
GO_PROTEASOMAL_PROTEIN_CATABOLIC_PROCESS	2.01495	1.68177
GO_CELL_CELL_ADHERENS_JUNCTION	2.01477	2.02401
GO_ACTIN_FILAMENT_BASED_PROCESS	2.01474	1.85778
GO_REGULATION_OF_MUSCLE_TISSUE_DEVELOPMENT	2.01463	1.8327
GO_POSITIVE_REGULATION_OF_CELL_CYCLE	2.01458	1.17128
GO_POSITIVE_REGULATION_OF_CELL_CYCLE_PHASE_TRANSITION	2.01142	0.946618
GO_ORGANELLE_ASSEMBLY	2.01053	1.79695
GO_ODONTOGENESIS	2.01052	2.17637
GO_SPERM_FLAGELLUM	2.00818	2.10148
GO_REGULATION_OF_UBIQUITIN_PROTEIN_LIGASE_ACTIVITY	2.00606	0.706849
GO_MITOTIC_CYTOKINESIS	2.00255	0.913163
GO_REGULATION_OF_DOUBLE_STRAND_BREAK_REPAIR_VIA_HOMOLOGOUS_RECOMBINATION	1.99723	-0.721529
GO_CHROMATIN_REMODELING	1.99695	-0.790981
GO_RIBONUCLEOPROTEIN_COMPLEX_LOCALIZATION	1.99602	-0.628678
GO_REGULATION_OF_CELLULAR_RESPONSE_TO_HEAT	1.99601	1.31283
GO_REGULATION_OF_MUSCLE_CONTRACTION	1.99557	1.96797
GO_REGULATION_OF_CELL_CYCLE_CHECKPOINT	1.9954	0.868793
GO_POSITIVE_REGULATION_OF_MUSCLE_CONTRACTION	1.99162	1.95174
GO_DNA_GEOMETRIC_CHANGE	1.98944	-0.679687
GO_REGULATION_OF_SIGNAL_TRANSDUCTION_BY_P53_CLASS_MEDIATOR	1.98864	0.839202
GO_ADHERENS_JUNCTION_ASSEMBLY	1.98064	2.0552
GO_REGULATION_OF_CELL_CYCLE_G1_S_PHASE_TRANSITION	1.97809	1.26968
GO_DNA_RECOMBINATION	1.97806	-1.19044
GO_LUNG_ALVEOLUS_DEVELOPMENT	1.97774	2.01263
GO_SMOOTHENED_SIGNALING_PATHWAY	1.97728	2.27031
GO_PROSTATE_GLAND_DEVELOPMENT	1.97618	1.9307
GO_SINGLE_STRANDED_DNA_BINDING	1.97484	0.70815
GO_POSITIVE_REGULATION_OF_CELL_DIVISION	1.97244	1.35444
GO_UROGENITAL_SYSTEM_DEVELOPMENT	1.96882	2.01741
GO_DNA_REPAIR	1.96504	-0.734336
GO_NEGATIVE_REGULATION_OF_CHROMOSOME_SEGREGATION	1.96362	-1.17378
GO_TISSUE_MORPHOGENESIS	1.96352	1.9536
GO_EPITHELIAL_CELL_DIFFERENTIATION_INVOLVED_IN_KIDNEY_DEVELOPMENT	1.9613	1.78979
GO_REGULATION_OF_CELLULAR_RESPONSE_TO_TRANSFORMING_GROWTH_FACTOR_BETA_STIMULUS	1.96048	2.06815
GO_MESENCHYMAL_CELL_DIFFERENTIATION	1.96008	1.81473
GO_NUCLEAR_EXPORT	1.95949	-0.341394
GO_NEGATIVE_REGULATION_OF_OSTEOBLAST_DIFFERENTIATION	1.95728	1.91538
GO_POSITIVE_REGULATION_OF_ENDOTHELIAL_CELL_MIGRATION	1.95273	2.17104
GO_METANEPHROS_DEVELOPMENT	1.95122	1.94172
GO_CELLULAR_RESPONSE_TO_VITAMIN	1.95082	2.00487
GO_BRUSH_BORDER	1.94952	1.96826
GO_HEART_DEVELOPMENT	1.94902	1.8315
GO_NEGATIVE_REGULATION_OF_CELL_CYCLE_G1_S_PHASE_TRANSITION	1.94862	1.15979
GO_REGULATION_OF_CELL_CYCLE_G2_M_PHASE_TRANSITION	1.94753	0.993447
GO_HISTONE_BINDING	1.94612	-0.585743
GO_REGULATION_OF_LIGASE_ACTIVITY	1.94491	1.25869
GO_POSITIVE_REGULATION_OF_DNA_REPLICATION	1.94419	1.35492
GO_OXIDOREDUCTASE_ACTIVITY_OXIDIZING_METAL_IONS	1.94009	1.82888
GO_SEX_CHROMOSOME	1.9363	0.679628
GO_POSITIVE_REGULATION_OF_EPITHELIAL_TO_MESENCHYMAL_TRANSITION	1.93604	1.97418
GO_NUCLEOSOMAL_DNA_BINDING	1.93572	-0.64232
GO_REGULATION_OF_SMOOTH_MUSCLE_CELL_MIGRATION	1.93547	2.12246
GO_POSITIVE_REGULATION_OF_OSSIFICATION	1.93216	1.81089
GO_DESMOSOME	1.93122	1.79893
GO_POSITIVE_REGULATION_OF_MITOTIC_NUCLEAR_DIVISION	1.93034	1.3037
GO_VENTRICULAR_SEPTUM_DEVELOPMENT	1.92889	1.82434
GO_COLLAGEN_FIBRIL_ORGANIZATION	1.92551	2.06945
GO_DNA_DEPENDENT_ATPASE_ACTIVITY	1.92178	-1.1038
GO_G1_DNA_DAMAGE_CHECKPOINT	1.92163	0.585561
GO_SPLICEOSOMAL_TRI_SNRNP_COMPLEX	1.92111	0.836939
GO_REGULATION_OF_MUSCLE_SYSTEM_PROCESS	1.92013	1.93096
GO_MICROTUBULE_ASSOCIATED_COMPLEX	1.919	1.17441
GO_NUCLEAR_BODY	1.91767	0.939299
GO_PROTEASOME_COMPLEX	1.91564	1.6684
GO_REGULATION_OF_SMOOTH_MUSCLE_CELL_PROLIFERATION	1.91563	2.09836
GO_UBIQUITIN_LIKE_PROTEIN_CONJUGATING_ENZYME_ACTIVITY	1.91463	0.890653
GO_REGULATION_OF_PROTEASOMAL_UBIQUITIN_DEPENDENT_PROTEIN_CATABOLIC_PROCESS	1.91383	1.16755
GO_POSITIVE_REGULATION_OF_GENE_EXPRESSION_EPIGENETIC	1.91371	-0.687983
GO_POSITIVE_REGULATION_OF_SMOOTH_MUSCLE_CONTRACTION	1.91344	1.8227
GO_NEGATIVE_REGULATION_OF_MITOTIC_NUCLEAR_DIVISION	1.91201	0.797166
GO_NEGATIVE_REGULATION_OF_NUCLEAR_DIVISION	1.9106	-0.660393
GO_MUSCLE_STRUCTURE_DEVELOPMENT	1.91038	1.86598
GO_WOUND_HEALING	1.91032	1.84768
GO_MICROTUBULE	1.91016	1.42087
GO_MEMBRANE_DISASSEMBLY	1.90956	-0.696615
GO_CONDENSED_NUCLEAR_CHROMOSOME	1.90912	-1.11775
GO_MESONEPHROS_DEVELOPMENT	1.90811	1.97699
GO_ADHERENS_JUNCTION_ORGANIZATION	1.90805	1.93136
GO_CARDIAC_SEPTUM_DEVELOPMENT	1.90745	1.97977
GO_RESPONSE_TO_TESTOSTERONE	1.90468	1.56358
GO_CELLULAR_RESPONSE_TO_IONIZING_RADIATION	1.90415	1.49692
GO_BASAL_LAMINA	1.90267	1.65777
GO_MORPHOGENESIS_OF_AN_EPITHELIAL_SHEET	1.90173	1.71476
GO_NEURAL_TUBE_PATTERNING	1.90081	1.97797
GO_REGULATION_OF_VACUOLAR_TRANSPORT	1.90056	1.56178
GO_BLASTOCYST_FORMATION	1.89963	1.30306
GO_COSTAMERE	1.89872	1.58446
GO_RNA_SPLICING_VIA_TRANSESTERIFICATION_REACTIONS	1.89801	-0.399584
GO_EXTRACELLULAR_STRUCTURE_ORGANIZATION	1.89725	2.14642
GO_IN_UTERO_EMBRYONIC_DEVELOPMENT	1.89708	1.65974
GO_RESPIRATORY_SYSTEM_DEVELOPMENT	1.8952	2.06136
GO_SKIN_EPIDERMIS_DEVELOPMENT	1.89485	1.68808
GO_POSITIVE_REGULATION_OF_FIBROBLAST_PROLIFERATION	1.89281	1.63209
GO_NEGATIVE_REGULATION_OF_OSSIFICATION	1.89277	2.04548
GO_SITE_OF_DOUBLE_STRAND_BREAK	1.89131	1.1715
GO_DEVELOPMENTAL_GROWTH_INVOLVED_IN_MORPHOGENESIS	1.8911	1.60738
GO_ESTABLISHMENT_OR_MAINTENANCE_OF_CELL_POLARITY	1.89104	1.56644
GO_U4_U6_X_U5_TRI_SNRNP_COMPLEX	1.8907	0.805102
GO_REGULATION_OF_CARDIAC_MUSCLE_TISSUE_DEVELOPMENT	1.88955	1.9442
GO_PLATELET_DERIVED_GROWTH_FACTOR_RECEPTOR_SIGNALING_PATHWAY	1.88919	2.079
GO_CHROMATIN_SILENCING_AT_RDNA	1.88844	-0.406197
GO_REGULATION_OF_GLYCOPROTEIN_METABOLIC_PROCESS	1.88754	1.66161
GO_POSITIVE_REGULATION_OF_MUSCLE_TISSUE_DEVELOPMENT	1.88737	1.85441
GO_CELL_GROWTH	1.88716	1.54756
GO_RAN_GTPASE_BINDING	1.88667	0.731662
GO_SMAD_BINDING	1.88588	1.91172
GO_REGULATION_OF_EMBRYONIC_DEVELOPMENT	1.88518	1.83036
GO_INTRACILIARY_TRANSPORT_PARTICLE	1.88327	2.35692
GO_CARDIAC_SEPTUM_MORPHOGENESIS	1.88297	1.96716
GO_GLYCOSAMINOGLYCAN_BINDING	1.88219	1.84328
GO_CELL_CELL_JUNCTION_ASSEMBLY	1.88216	1.79949
GO_ACTOMYOSIN_STRUCTURE_ORGANIZATION	1.88159	1.80701
GO_REGULATION_OF_PROTEASOMAL_PROTEIN_CATABOLIC_PROCESS	1.88128	1.29011
GO_PROTEINACEOUS_EXTRACELLULAR_MATRIX	1.88007	2.05888
GO_MULTI_ORGANISM_LOCALIZATION	1.87979	-0.536411
GO_INTEGRIN_BINDING	1.8792	1.88868
GO_RESPONSE_TO_TRANSFORMING_GROWTH_FACTOR_BETA	1.8791	1.96891
GO_DEOXYRIBONUCLEOSIDE_TRIPHOSPHATE_METABOLIC_PROCESS	1.87887	1.51923
GO_DEVELOPMENTAL_CELL_GROWTH	1.8788	1.43839
GO_POSITIVE_REGULATION_OF_CARDIAC_MUSCLE_TISSUE_DEVELOPMENT	1.87848	1.89563
GO_SMALL_NUCLEAR_RIBONUCLEOPROTEIN_COMPLEX	1.87563	-0.702707
GO_MESONEPHRIC_TUBULE_MORPHOGENESIS	1.87521	2.0013
GO_CARDIAC_CHAMBER_DEVELOPMENT	1.87385	1.96501
GO_CILIARY_PART	1.87316	2.45505
GO_POSITIVE_REGULATION_OF_LIGASE_ACTIVITY	1.87309	1.32785
GO_REGULATION_OF_WOUND_HEALING	1.87225	2.19151
GO_RESPONSE_TO_IONIZING_RADIATION	1.87088	1.29814
GO_PLATELET_ALPHA_GRANULE	1.87053	2.06867
GO_AXON_EXTENSION	1.87	1.27111
GO_SUPRAMOLECULAR_FIBER	1.86985	1.49214
GO_METHYLTRANSFERASE_COMPLEX	1.86917	0.577306
GO_MICROTUBULE_BASED_MOVEMENT	1.86711	1.74416
GO_PRECATALYTIC_SPLICEOSOME	1.86687	0.994131
GO_ENDOPLASMIC_RETICULUM_LUMEN	1.86426	2.10282
GO_POSITIVE_REGULATION_OF_DNA_TEMPLATED_TRANSCRIPTION_INITIATION	1.86339	1.7411
GO_NUCLEOBASE_BIOSYNTHETIC_PROCESS	1.86148	0.508542
GO_KIDNEY_MORPHOGENESIS	1.86118	1.93567
GO_REGULATION_OF_ODONTOGENESIS	1.86105	2.24463
GO_ACTIN_BINDING	1.86037	1.65108
GO_LENS_MORPHOGENESIS_IN_CAMERA_TYPE_EYE	1.86015	1.23624
GO_REGULATION_OF_CARDIAC_MUSCLE_CONTRACTION	1.85831	2.00412
GO_TRNA_TRANSPORT	1.8566	-0.911649
GO_VENTRICULAR_SYSTEM_DEVELOPMENT	1.85606	2.09248
GO_EXTRACELLULAR_MATRIX	1.85548	2.10195
GO_KIDNEY_EPITHELIUM_DEVELOPMENT	1.85444	1.9317
GO_RESPONSE_TO_HYDROGEN_PEROXIDE	1.85182	2.12413
GO_ANATOMICAL_STRUCTURE_HOMEOSTASIS	1.85158	1.46718
GO_REGULATION_OF_CARDIAC_MUSCLE_CELL_PROLIFERATION	1.85147	1.86184
GO_POSITIVE_REGULATION_OF_MUSCLE_CELL_DIFFERENTIATION	1.85053	1.91751
GO_CATALYTIC_STEP_2_SPLICEOSOME	1.84896	0.507627
GO_MUSCLE_ORGAN_DEVELOPMENT	1.84823	1.78696
GO_REGULATION_OF_METANEPHROS_DEVELOPMENT	1.84779	1.83748
GO_APOPTOTIC_PROCESS_INVOLVED_IN_DEVELOPMENT	1.84733	1.8097
GO_SPECIFICATION_OF_SYMMETRY	1.8472	1.99257
GO_EMBRYONIC_DIGESTIVE_TRACT_DEVELOPMENT	1.84578	1.79127
GO_REGULATION_OF_TRANSMEMBRANE_RECEPTOR_PROTEIN_SERINE_THREONINE_KINASE_SIGNALING_PATHWAY	1.8438	1.94453
GO_MUSCLE_TISSUE_DEVELOPMENT	1.84342	1.89568
GO_GROWTH_FACTOR_BINDING	1.84329	2.05906
GO_LABYRINTHINE_LAYER_BLOOD_VESSEL_DEVELOPMENT	1.84046	1.95872
GO_EMBRYONIC_FORELIMB_MORPHOGENESIS	1.84006	1.95738
GO_BRANCHING_INVOLVED_IN_SALIVARY_GLAND_MORPHOGENESIS	1.83849	1.79901
GO_TUBE_DEVELOPMENT	1.83742	1.92281
GO_POSITIVE_REGULATION_OF_CELLULAR_RESPONSE_TO_TRANSFORMING_GROWTH_FACTOR_BETA_STIMULUS	1.83618	2.04115
GO_PROTEIN_COMPLEX_LOCALIZATION	1.83324	2.09388
GO_POSITIVE_REGULATION_OF_LOCOMOTION	1.83316	2.01405
GO_NEURON_PROJECTION_EXTENSION	1.83258	1.15441
GO_REGULATION_OF_SMOOTH_MUSCLE_CONTRACTION	1.82398	1.5398
GO_REGULATION_OF_CELLULAR_RESPONSE_TO_GROWTH_FACTOR_STIMULUS	1.82226	1.96296
GO_MUSCLE_CONTRACTION	1.82207	1.84257
GO_REGULATION_OF_SMAD_PROTEIN_IMPORT_INTO_NUCLEUS	1.82069	1.95983
GO_CELL_CORTEX_PART	1.81922	1.93556
GO_SKIN_DEVELOPMENT	1.81913	1.66454
GO_EPITHELIAL_CELL_DIFFERENTIATION	1.8178	1.73927
GO_RHO_PROTEIN_SIGNAL_TRANSDUCTION	1.81352	1.93264
GO_SECRETORY_GRANULE_LUMEN	1.81346	2.255
GO_REGULATION_OF_ORGAN_MORPHOGENESIS	1.81177	1.91358
GO_CILIARY_TRANSITION_ZONE	1.81098	2.26048
GO_RESPONSE_TO_GAMMA_RADIATION	1.81078	1.65002
GO_EPITHELIAL_CELL_PROLIFERATION	1.8067	1.80879
GO_POSITIVE_REGULATION_OF_EXTRINSIC_APOPTOTIC_SIGNALING_PATHWAY_VIA_DEATH_DOMAIN_RECEPTORS	1.80645	1.89678
GO_EPITHELIAL_CELL_DEVELOPMENT	1.80424	1.69653
GO_POSITIVE_REGULATION_OF_OSTEOBLAST_DIFFERENTIATION	1.80321	1.68844
GO_TUBE_MORPHOGENESIS	1.80308	1.85795
GO_MESENCHYME_DEVELOPMENT	1.80193	1.647
GO_MUSCLE_SYSTEM_PROCESS	1.80176	1.86387
GO_SULFUR_COMPOUND_BINDING	1.80135	1.89084
GO_REGULATION_OF_CELL_JUNCTION_ASSEMBLY	1.79208	1.87346
GO_SPERM_PART	1.79085	1.94237
GO_POSITIVE_REGULATION_OF_EMBRYONIC_DEVELOPMENT	1.786	1.99093
GO_INTERCALATED_DISC	1.7853	1.73317
GO_STEM_CELL_DIFFERENTIATION	1.78265	1.7092
GO_BRANCHING_INVOLVED_IN_URETERIC_BUD_MORPHOGENESIS	1.78184	1.80425
GO_CELLULAR_RESPONSE_TO_REACTIVE_OXYGEN_SPECIES	1.78169	1.88778
GO_PLATELET_DEGRANULATION	1.77933	2.12647
GO_POSITIVE_REGULATION_OF_BLOOD_VESSEL_ENDOTHELIAL_CELL_MIGRATION	1.77819	2.10887
GO_REGULATION_OF_EPITHELIAL_CELL_PROLIFERATION	1.77711	1.89514
GO_NEGATIVE_REGULATION_OF_LYMPHOCYTE_DIFFERENTIATION	1.77664	1.92953
GO_REGULATION_OF_ACTIN_FILAMENT_BASED_PROCESS	1.77406	2.03282
GO_REGULATION_OF_SMOOTHENED_SIGNALING_PATHWAY	1.77375	2.03063
GO_POSITIVE_REGULATION_OF_NUCLEAR_DIVISION	1.77313	1.34737
GO_REGULATION_OF_BMP_SIGNALING_PATHWAY	1.77171	1.78451
GO_POSITIVE_REGULATION_OF_EPITHELIAL_CELL_MIGRATION	1.76884	2.04725
GO_REGULATION_OF_SYSTEMIC_ARTERIAL_BLOOD_PRESSURE_MEDIATED_BY_A_CHEMICAL_SIGNAL	1.76648	1.85177
GO_TRANSFORMING_GROWTH_FACTOR_BETA_RECEPTOR_SIGNALING_PATHWAY	1.76516	1.8812
GO_RESPONSE_TO_REACTIVE_OXYGEN_SPECIES	1.76376	2.00064
GO_PALATE_DEVELOPMENT	1.75981	1.59417
GO_NEGATIVE_REGULATION_OF_CALCIUM_MEDIATED_SIGNALING	1.75818	1.93115
GO_REGULATION_OF_STRIATED_MUSCLE_CONTRACTION	1.75644	1.95998
GO_POSITIVE_REGULATION_OF_MULTICELLULAR_ORGANISMAL_METABOLIC_PROCESS	1.75613	1.89179
GO_KINESIN_COMPLEX	1.75548	-0.844349
GO_MOTILE_CILIUM	1.75184	2.41419
GO_RESPONSE_TO_CORTICOSTEROID	1.75176	1.95246
GO_CELL_ADHESION_MOLECULE_BINDING	1.75127	1.8438
GO_RETINOL_METABOLIC_PROCESS	1.75001	2.03573
GO_VASCULATURE_DEVELOPMENT	1.74573	1.97014
GO_STRUCTURAL_CONSTITUENT_OF_CYTOSKELETON	1.74235	1.43533
GO_MICROTUBULE_BINDING	1.73379	1.10202
GO_POSITIVE_REGULATION_OF_CARDIAC_MUSCLE_CELL_PROLIFERATION	1.7326	1.73941
GO_PLACENTA_BLOOD_VESSEL_DEVELOPMENT	1.72975	2.08293
GO_REGULATION_OF_CELL_MATRIX_ADHESION	1.72975	1.89906
GO_POSITIVE_REGULATION_OF_SMOOTH_MUSCLE_CELL_PROLIFERATION	1.72905	1.98115
GO_CARDIAC_CHAMBER_MORPHOGENESIS	1.72552	1.91418
GO_POSITIVE_REGULATION_OF_SMOOTH_MUSCLE_CELL_MIGRATION	1.72523	1.88427
GO_METANEPHRIC_NEPHRON_DEVELOPMENT	1.72357	2.04869
GO_EMBRYONIC_DIGIT_MORPHOGENESIS	1.7203	1.60239
GO_EMBRYONIC_HEART_TUBE_DEVELOPMENT	1.71657	1.85967
GO_NEGATIVE_REGULATION_OF_TRANSFORMING_GROWTH_FACTOR_BETA_RECEPTOR_SIGNALING_PATHWAY	1.71337	1.94528
GO_NEGATIVE_REGULATION_OF_TRANSMEMBRANE_RECEPTOR_PROTEIN_SERINE_THREONINE_KINASE_SIGNALING_PATHWAY	1.71324	1.78246
GO_POSITIVE_REGULATION_OF_STEM_CELL_DIFFERENTIATION	1.71161	1.83535
GO_EMBRYONIC_MORPHOGENESIS	1.71051	1.75876
GO_NEPHRON_EPITHELIUM_DEVELOPMENT	1.71023	1.87966
GO_EPITHELIAL_CILIUM_MOVEMENT	1.70672	2.14805
GO_EMBRYONIC_ORGAN_DEVELOPMENT	1.69997	1.72931
GO_REGULATION_OF_EPITHELIAL_TO_MESENCHYMAL_TRANSITION	1.69941	1.79963
GO_ORGAN_FORMATION	1.69311	1.73149
GO_RESPONSE_TO_KETONE	1.69233	2.06539
GO_CILIUM	1.68098	2.20984
GO_POSITIVE_REGULATION_OF_STRIATED_MUSCLE_CELL_DIFFERENTIATION	1.65312	1.94719
GO_ACTIN_FILAMENT_BASED_MOVEMENT	1.65288	1.4948
GO_POSITIVE_REGULATION_OF_ACTIN_FILAMENT_BUNDLE_ASSEMBLY	1.65156	1.94521
GO_ER_ASSOCIATED_UBIQUITIN_DEPENDENT_PROTEIN_CATABOLIC_PROCESS	1.64477	2.04057
GO_ACTIN_MEDIATED_CELL_CONTRACTION	1.64099	1.59277
GO_VESICLE_LUMEN	1.63333	2.14823
GO_BODY_MORPHOGENESIS	1.62302	1.77248
GO_REGULATION_OF_CHEMOTAXIS	1.61416	1.81196
GO_FAT_CELL_DIFFERENTIATION	1.6094	2.04983
GO_SOMATIC_STEM_CELL_POPULATION_MAINTENANCE	1.5959	1.86425
GO_CELLULAR_RESPONSE_TO_OSMOTIC_STRESS	1.59198	1.93355
GO_NEGATIVE_REGULATION_OF_VASCULATURE_DEVELOPMENT	1.58394	1.72514
GO_POSITIVE_REGULATION_OF_FATTY_ACID_METABOLIC_PROCESS	1.58174	1.87684
GO_RESPONSE_TO_TOPOLOGICALLY_INCORRECT_PROTEIN	1.5798	2.02128
GO_POSITIVE_REGULATION_OF_WOUND_HEALING	1.57311	1.982
GO_CELLULAR_RESPONSE_TO_KETONE	1.57295	1.98711
GO_CILIARY_PLASM	1.56715	2.32018
GO_REGULATION_OF_ACTIN_FILAMENT_BUNDLE_ASSEMBLY	1.56663	1.85449
GO_REGULATION_OF_ENDOTHELIAL_CELL_MIGRATION	1.56471	1.98134
GO_NEGATIVE_REGULATION_OF_SMOOTH_MUSCLE_CELL_MIGRATION	1.55844	1.68239
GO_PHOTORECEPTOR_CONNECTING_CILIUM	1.55095	2.11407
GO_HORMONE_METABOLIC_PROCESS	1.5467	2.02771
GO_HOMOTYPIC_CELL_CELL_ADHESION	1.54468	1.89614
GO_PRIMARY_CILIUM	1.54047	1.99653
GO_REGULATION_OF_REACTIVE_OXYGEN_SPECIES_METABOLIC_PROCESS	1.53815	1.93132
GO_CILIUM_MOVEMENT	1.53685	2.30724
GO_NEGATIVE_REGULATION_OF_WOUND_HEALING	1.52373	2.05398
GO_POSITIVE_REGULATION_OF_CHEMOTAXIS	1.51666	1.94567
GO_NEGATIVE_REGULATION_OF_STRESS_FIBER_ASSEMBLY	1.51088	1.92265
GO_REGULATION_OF_BLOOD_VESSEL_ENDOTHELIAL_CELL_MIGRATION	1.50841	1.80554
GO_HEAD_MORPHOGENESIS	1.50139	1.76336
GO_OVULATION	1.5	1.76593
GO_MICROTUBULE_BUNDLE_FORMATION	1.49741	2.06425
GO_ENDOPLASMIC_RETICULUM_CALCIUM_ION_HOMEOSTASIS	1.49434	1.89867
GO_POSITIVE_REGULATION_OF_KIDNEY_DEVELOPMENT	1.49309	1.78085
GO_REGULATION_OF_MACROPHAGE_DIFFERENTIATION	1.49174	1.885
GO_INTRACILIARY_TRANSPORT_PARTICLE_B	1.4874	1.94301
GO_BROWN_FAT_CELL_DIFFERENTIATION	1.48396	1.79527
GO_REGULATION_OF_MACROPHAGE_CHEMOTAXIS	1.47483	1.88853
GO_GLYCOPROTEIN_COMPLEX	1.46793	1.77768
GO_REGULATION_OF_GRANULOCYTE_CHEMOTAXIS	1.45432	2.04452
GO_PEPTIDASE_INHIBITOR_ACTIVITY	1.44958	1.87679
GO_POSITIVE_REGULATION_OF_MYELOID_LEUKOCYTE_DIFFERENTIATION	1.44536	1.79469
GO_POSITIVE_REGULATION_OF_ERK1_AND_ERK2_CASCADE	1.44257	1.82236
GO_MIDDLE_EAR_MORPHOGENESIS	1.43392	1.82778
GO_REGULATION_OF_RESPONSE_TO_WOUNDING	1.43082	2.09238
GO_ERAD_PATHWAY	1.42863	1.91075
GO_METANEPHRIC_NEPHRON_MORPHOGENESIS	1.40728	1.89134
GO_NEGATIVE_REGULATION_OF_RESPONSE_TO_ENDOPLASMIC_RETICULUM_STRESS	1.39404	2.03689
GO_REGULATION_OF_VASCULATURE_DEVELOPMENT	1.38402	1.92201
GO_POSITIVE_REGULATION_OF_REACTIVE_OXYGEN_SPECIES_METABOLIC_PROCESS	1.37845	1.8459
GO_REGULATION_OF_NITRIC_OXIDE_BIOSYNTHETIC_PROCESS	1.3629	1.93469
GO_NEGATIVE_REGULATION_OF_CYTOKINE_SECRETION	1.35615	1.92145
GO_REGULATION_OF_LYMPHOCYTE_DIFFERENTIATION	1.33202	1.89102
GO_AXONEME_ASSEMBLY	1.32299	2.33209
GO_REGULATION_OF_LEUKOCYTE_CHEMOTAXIS	1.24989	1.84219
GO_POSITIVE_REGULATION_OF_RESPONSE_TO_WOUNDING	1.22831	1.96846
GO_NEGATIVE_REGULATION_OF_PROTEIN_LOCALIZATION_TO_CELL_PERIPHERY	1.21677	2.03664
GO_REGULATION_OF_LEUKOCYTE_DIFFERENTIATION	1.20703	1.88568
GO_REGULATION_OF_REACTIVE_OXYGEN_SPECIES_BIOSYNTHETIC_PROCESS	1.18954	1.9038
GO_POSITIVE_REGULATION_OF_RESPONSE_TO_EXTERNAL_STIMULUS	1.17576	1.9042
GO_RESPONSE_TO_INTERLEUKIN_6	1.09015	1.85732
GO_ER_NUCLEUS_SIGNALING_PATHWAY	1.08837	1.79343
GO_CELLULAR_RESPONSE_TO_INTERLEUKIN_6	0.969537	1.85473
GO_POSITIVE_REGULATION_OF_ACUTE_INFLAMMATORY_RESPONSE	0.872147	1.78334
GO_RIBONUCLEOPROTEIN_COMPLEX_BIOGENESIS	-1.1137	-1.7779
GO_NCRNA_PROCESSING	-1.3988	-1.81641
GO_RIBOSOME_BIOGENESIS	-1.49373	-1.95877
GO_RRNA_METABOLIC_PROCESS	-1.62497	-1.96989
GO_EXOCYTIC_VESICLE_MEMBRANE	-1.65524	-2.05346
GO_NEURON_NEURON_SYNAPTIC_TRANSMISSION	-1.69121	-2.0819
GO_LARGE_RIBOSOMAL_SUBUNIT	-1.70505	-1.67368
GO_NEUROTRANSMITTER_TRANSPORT	-1.71186	-2.08195
GO_REGULATION_OF_DENDRITE_EXTENSION	-1.71372	-1.85819
GO_SPECTRIN_BINDING	-1.7176	-1.85232
GO_PRESYNAPSE	-1.7303	-1.95283
GO_CYTOSOLIC_PART	-1.84039	-1.7315
GO_MODULATION_OF_SYNAPTIC_TRANSMISSION	-1.84659	-1.91469
GO_MULTI_ORGANISM_METABOLIC_PROCESS	-1.8479	-2.14803
GO_PRESYNAPTIC_ACTIVE_ZONE	-1.86146	-2.05854
GO_POSTSYNAPTIC_MEMBRANE	-1.86559	-1.95052
GO_SYNAPTIC_MEMBRANE	-1.86862	-1.98546
GO_EXCITATORY_EXTRACELLULAR_LIGAND_GATED_ION_CHANNEL_ACTIVITY	-1.87906	-1.91252
GO_DNA_METHYLATION_INVOLVED_IN_GAMETE_GENERATION	-1.88491	-1.75461
GO_POTASSIUM_ION_TRANSPORT	-1.89207	-1.76741
GO_SMALL_RIBOSOMAL_SUBUNIT	-1.8923	-1.67435
GO_CATION_CHANNEL_COMPLEX	-1.90857	-1.94387
GO_REGULATION_OF_ALPHA_AMINO_3_HYDROXY_5_METHYL_4_ISOXAZOLE_PROPIONATE_SELECTIVE_GLUTAMATE_RECEPTOR_ACTIVITY	-1.90949	-1.87487
GO_TRANSPORTER_COMPLEX	-1.91153	-1.95656
GO_POTASSIUM_CHANNEL_COMPLEX	-1.91463	-2.0569
GO_CHONDROITIN_SULFATE_PROTEOGLYCAN_BIOSYNTHETIC_PROCESS	-1.91568	-1.91912
GO_IONOTROPIC_GLUTAMATE_RECEPTOR_COMPLEX	-1.91599	-2.0338
GO_GLUTAMATE_RECEPTOR_SIGNALING_PATHWAY	-1.9488	-1.75509
GO_GLUTAMATE_SECRETION	-1.96424	-2.28961
GO_VOLTAGE_GATED_ION_CHANNEL_ACTIVITY	-1.96976	-1.89085
GO_CATION_CHANNEL_ACTIVITY	-1.97627	-1.87576
GO_PRESYNAPTIC_MEMBRANE	-1.99823	-1.95767
GO_RIBOSOMAL_SUBUNIT	-2.00111	-1.90724
GO_REGULATION_OF_SYNAPTIC_TRANSMISSION_GLUTAMATERGIC	-2.01569	-1.8072
GO_POTASSIUM_CHANNEL_ACTIVITY	-2.01715	-1.87176
GO_TRANSLATIONAL_INITIATION	-2.02378	-2.19797
GO_GATED_CHANNEL_ACTIVITY	-2.03524	-1.99432
GO_GLUTAMATE_RECEPTOR_ACTIVITY	-2.04179	-1.84063
GO_NEURONAL_ACTION_POTENTIAL	-2.05689	-1.83764
GO_TRANSMISSION_OF_NERVE_IMPULSE	-2.06231	-1.79447
GO_NUCLEAR_TRANSCRIBED_MRNA_CATABOLIC_PROCESS_NONSENSE_MEDIATED_DECAY	-2.1052	-2.28597
GO_PROTEIN_LOCALIZATION_TO_ENDOPLASMIC_RETICULUM	-2.11657	-1.93724
GO_SYNAPTIC_SIGNALING	-2.1212	-2.22912
GO_CALCIUM_ACTIVATED_POTASSIUM_CHANNEL_ACTIVITY	-2.14101	-1.78196
GO_CYTOSOLIC_LARGE_RIBOSOMAL_SUBUNIT	-2.15826	-2.24019
GO_CALCIUM_ACTIVATED_CATION_CHANNEL_ACTIVITY	-2.19021	-1.77813
GO_CYTOSOLIC_SMALL_RIBOSOMAL_SUBUNIT	-2.21661	-2.21647
GO_ION_GATED_CHANNEL_ACTIVITY	-2.21921	-1.85116
GO_ESTABLISHMENT_OF_PROTEIN_LOCALIZATION_TO_ENDOPLASMIC_RETICULUM	-2.43992	-2.34322
GO_CYTOSOLIC_RIBOSOME	-2.53807	-2.533

## Sheet: Table  S4
Table S4. RNAseq analysis of D2 comntrol versus D2BE using edgeR. 292 significant (FDR<0.05) DEGs of DAY (D)2 ethanol over D2 control.
ID	gene	logFC	abs FC	logCPM	PValue	FDR
ENSMUSG00000095590	Gm24305	3.87	14.6213	-1.49	9.05e-19	3.65e-15
ENSMUSG00000097312	AC131780.1	1.34	2.53151	-0.13	1.12e-09	1.89e-06
ENSMUSG00000040797	Iqsec3	0.84	1.79005	0	4.75e-05	0.00673696
ENSMUSG00000033316	Galnt9	0.83	1.77769	-0.43	0.000207131	0.0208788
ENSMUSG00000069267	Hist1h3b	0.79	1.72907	6.29	3.24e-25	1.63e-21
ENSMUSG00000035456	Prdm8	0.75	1.68179	-0.22	0.00044221	0.0344206
ENSMUSG00000043301	Kcnj6	0.74	1.67018	-0.07	0.000255652	0.0240442
ENSMUSG00000038642	Ctss	0.73	1.65864	0.31	0.000248688	0.0238113
ENSMUSG00000040490	Lrfn2	0.72	1.64718	0.01	0.000414525	0.033162
ENSMUSG00000026147	Col9a1	0.71	1.6358	0.98	7.19e-06	0.00176802
ENSMUSG00000097545	mmu-mir-3078	0.68	1.60214	1.85	1.96e-08	1.72e-05
ENSMUSG00000053550	Shisa7	0.67	1.59107	0.39	0.000245918	0.0237211
ENSMUSG00000015829	Tnr	0.64	1.55833	3.75	2.32e-12	6.69e-09
ENSMUSG00000063254	B230325K18Rik	0.63	1.54756	1.34	6.94e-06	0.0017486
ENSMUSG00000029123	Stk32b	0.63	1.54756	1.38	1.11e-05	0.00224495
ENSMUSG00000045532	C1ql1	0.61	1.52626	1.92	2.8e-07	0.000161429
ENSMUSG00000061578	Ksr2	0.6	1.51572	0.84	0.000147243	0.0164912
ENSMUSG00000045903	Npas4	0.59	1.50525	0.69	0.000324649	0.0278507
ENSMUSG00000016346	Kcnq2	0.58	1.49485	3.55	1.34e-10	3.12e-07
ENSMUSG00000012819	Cdh23	0.58	1.49485	2.84	3.7e-09	4.97e-06
ENSMUSG00000033717	Adra2a	0.58	1.49485	1.81	1.87e-06	0.000672507
ENSMUSG00000060257	Scrt2	0.58	1.49485	0.77	0.000308843	0.0268374
ENSMUSG00000019146	Cacng2	0.58	1.49485	0.61	0.000607434	0.0443691
ENSMUSG00000063434	Sorcs3	0.57	1.48452	0.91	0.000297469	0.0261194
ENSMUSG00000053693	Mast1	0.56	1.47427	1.68	6.3e-06	0.00162804
ENSMUSG00000022491	Glycam1	0.54	1.45397	0.77	0.000723134	0.049926
ENSMUSG00000006362	Cbfa2t3	0.53	1.44393	1.52	5.86e-05	0.00803173
ENSMUSG00000057182	Scn3a	0.52	1.43396	3.44	1.75e-08	1.68e-05
ENSMUSG00000022055	Nefl	0.52	1.43396	1.47	7.39e-05	0.00961154
ENSMUSG00000052415	Tchh	0.52	1.43396	1.22	0.000222992	0.0221088
ENSMUSG00000042581	Thsd7b	0.51	1.42405	4.29	1.13e-09	1.89e-06
ENSMUSG00000034336	Ina	0.51	1.42405	3.77	5.36e-09	6.75e-06
ENSMUSG00000026805	Barhl1	0.51	1.42405	3.67	9.52e-09	1.01e-05
ENSMUSG00000020436	Gabrg2	0.51	1.42405	1.84	3.8e-05	0.00567004
ENSMUSG00000042631	Xkr7	0.51	1.42405	1.73	4.94e-05	0.00691208
ENSMUSG00000052302	Tbc1d30	0.51	1.42405	1.41	0.000130798	0.015068
ENSMUSG00000048540	Nhlh2	0.51	1.42405	1.03	0.000362169	0.03037
ENSMUSG00000041992	Rapgef5	0.5	1.41421	2.46	3.14e-06	0.000960279
ENSMUSG00000048899	Rimkla	0.5	1.41421	1.74	4.37e-05	0.00629394
ENSMUSG00000039860	Srrm3	0.49	1.40444	2.06	2.94e-05	0.00483487
ENSMUSG00000001985	Grik3	0.48	1.39474	4.52	7.09e-09	8.41e-06
ENSMUSG00000058153	Sez6l	0.48	1.39474	3.11	9.77e-07	0.000410137
ENSMUSG00000044499	Hs3st5	0.48	1.39474	2.68	2.99e-06	0.000940699
ENSMUSG00000056296	Synpr	0.48	1.39474	2.23	1.07e-05	0.00220403
ENSMUSG00000025318	Jph3	0.48	1.39474	2.02	3.96e-05	0.0058721
ENSMUSG00000040907	Atp1a3	0.48	1.39474	2.03	4.24e-05	0.00614229
ENSMUSG00000031891	Hsd11b2	0.48	1.39474	1.64	0.000217423	0.0216992
ENSMUSG00000008658	Rbfox1	0.48	1.39474	1.2	0.000498148	0.038185
ENSMUSG00000062785	Kcnc3	0.47	1.38511	1.81	0.000193431	0.0201009
ENSMUSG00000031285	Dcx	0.46	1.37554	7.1	4.91e-10	9.9e-07
ENSMUSG00000034799	Unc13a	0.46	1.37554	4.28	3.74e-08	2.79e-05
ENSMUSG00000063919	Srrm4	0.46	1.37554	3.99	1.26e-07	8.19e-05
ENSMUSG00000033740	St18	0.46	1.37554	3.05	1.5e-06	0.000571939
ENSMUSG00000025427	Rnf165	0.46	1.37554	3.11	2.96e-06	0.000940699
ENSMUSG00000056258	Kcnq3	0.46	1.37554	1.89	0.000140592	0.0159232
ENSMUSG00000049336	Tenm2	0.45	1.36604	3.5	8.51e-07	0.000381395
ENSMUSG00000036913	Trim67	0.45	1.36604	3.08	3.03e-06	0.000941007
ENSMUSG00000063564	Col23a1	0.45	1.36604	1.89	0.000241813	0.0234373
ENSMUSG00000041544	Ptchd2	0.44	1.3566	5.18	2.63e-08	2.12e-05
ENSMUSG00000041362	4930506M07Rik	0.44	1.3566	3.99	3.45e-07	0.000188196
ENSMUSG00000032087	Dscaml1	0.44	1.3566	3.88	4.48e-07	0.000231507
ENSMUSG00000026787	Gad2	0.44	1.3566	3.53	8.99e-07	0.000394005
ENSMUSG00000032452	Clstn2	0.44	1.3566	3.02	7.66e-06	0.00182622
ENSMUSG00000020312	Shc2	0.44	1.3566	2.45	3.64e-05	0.00554974
ENSMUSG00000086496	Gm14204	0.44	1.3566	2.41	3.78e-05	0.00567004
ENSMUSG00000022311	Csmd3	0.44	1.3566	2.37	6.66e-05	0.00882931
ENSMUSG00000079157	Fam155a	0.44	1.3566	2.02	0.000224816	0.0221088
ENSMUSG00000053024	Cntn2	0.43	1.34723	6.43	7.91e-09	8.86e-06
ENSMUSG00000073043	Atoh1	0.43	1.34723	4.06	6.09e-07	0.000299561
ENSMUSG00000071862	Lrrtm2	0.43	1.34723	3.57	1.83e-06	0.000670164
ENSMUSG00000040972	Igsf21	0.43	1.34723	3.49	1.96e-06	0.000693114
ENSMUSG00000039809	Gabbr2	0.43	1.34723	3.48	2.92e-06	0.000940699
ENSMUSG00000046182	Gsg1l	0.43	1.34723	2.65	2.61e-05	0.00445915
ENSMUSG00000001227	Sema6b	0.43	1.34723	2.73	2.69e-05	0.00454882
ENSMUSG00000033618	Map3k13	0.43	1.34723	2.51	6.33e-05	0.0085124
ENSMUSG00000009418	Nav1	0.42	1.33793	6.63	1.89e-08	1.72e-05
ENSMUSG00000060534	Dcc	0.42	1.33793	5.51	8.73e-08	6.07e-05
ENSMUSG00000030302	Atp2b2	0.42	1.33793	4.81	2.31e-07	0.000141208
ENSMUSG00000074657	Kif5a	0.42	1.33793	4.46	4.4e-07	0.000231507
ENSMUSG00000068373	D430041D05Rik	0.42	1.33793	3.45	5.47e-06	0.0014507
ENSMUSG00000039913	Pak7	0.42	1.33793	2.83	2.95e-05	0.00483487
ENSMUSG00000021728	Emb	0.42	1.33793	2.88	3.33e-05	0.00524161
ENSMUSG00000036469	March1	0.42	1.33793	2.25	0.000153991	0.0170033
ENSMUSG00000090399	Nav1	0.42	1.33793	1.98	0.000397311	0.0322975
ENSMUSG00000023473	Celsr3	0.41	1.32869	6.09	5.38e-08	3.88e-05
ENSMUSG00000044647	Csrnp3	0.41	1.32869	4.8	4.68e-07	0.00023573
ENSMUSG00000032589	Bsn	0.41	1.32869	4.47	8.24e-07	0.000377764
ENSMUSG00000027273	Snap25	0.41	1.32869	3.4	5.97e-06	0.00156345
ENSMUSG00000028137	Celf3	0.41	1.32869	3.36	7.7e-06	0.00182622
ENSMUSG00000050272	Dscam	0.41	1.32869	3.36	1.34e-05	0.00249248
ENSMUSG00000040447	Spns2	0.41	1.32869	2.18	0.000274218	0.0247222
ENSMUSG00000062591	Tubb4a	0.41	1.32869	2.29	0.000290631	0.0258111
ENSMUSG00000032303	Chrna3	0.41	1.32869	1.82	0.000675046	0.0474179
ENSMUSG00000090063	Dlx6as1	0.4	1.31951	5.64	2.01e-07	0.000126874
ENSMUSG00000032625	Thsd7a	0.4	1.31951	5.18	3.23e-07	0.000181141
ENSMUSG00000021700	Rab3c	0.4	1.31951	3.64	9.83e-06	0.00208696
ENSMUSG00000038530	Rgs4	0.4	1.31951	3.43	1.18e-05	0.00233785
ENSMUSG00000068859	Sp9	0.4	1.31951	3.43	1.32e-05	0.00249248
ENSMUSG00000048385	Scrt1	0.4	1.31951	2.95	3.16e-05	0.00510297
ENSMUSG00000045215	Asxl3	0.4	1.31951	2.94	6.87e-05	0.00905505
ENSMUSG00000052373	Mpp3	0.4	1.31951	2.38	0.000169351	0.0182573
ENSMUSG00000062380	Tubb3	0.39	1.31039	7.74	1.24e-07	8.19e-05
ENSMUSG00000025020	Slit1	0.39	1.31039	6.11	2.38e-07	0.000141208
ENSMUSG00000031661	Nkd1	0.39	1.31039	4.99	9.42e-07	0.000404097
ENSMUSG00000038156	Spon1	0.39	1.31039	5.16	1.07e-06	0.000441003
ENSMUSG00000061911	Myt1l	0.39	1.31039	4.03	5.35e-06	0.00143825
ENSMUSG00000021062	Rab15	0.39	1.31039	3.52	1.85e-05	0.0033086
ENSMUSG00000049538	Adamts16	0.39	1.31039	3.11	4.05e-05	0.00595313
ENSMUSG00000003410	Elavl3	0.38	1.30134	5.63	6.59e-07	0.000316221
ENSMUSG00000057716	Tmem178b	0.38	1.30134	5.3	1.26e-06	0.000497513
ENSMUSG00000000861	Bcl11a	0.38	1.30134	5.16	1.46e-06	0.000565913
ENSMUSG00000069516	Lyz2	0.38	1.30134	3.25	0.000114723	0.0134466
ENSMUSG00000048001	Hes5	0.37	1.29235	6.1	1.11e-06	0.000445913
ENSMUSG00000029765	Plxna4	0.37	1.29235	5.3	2.05e-06	0.000711389
ENSMUSG00000048251	Bcl11b	0.37	1.29235	5.02	3.82e-06	0.00110111
ENSMUSG00000035835	BC005764	0.37	1.29235	4.36	8.4e-06	0.0019238
ENSMUSG00000023017	Asic1	0.37	1.29235	4.12	9.16e-06	0.00200818
ENSMUSG00000026442	Nfasc	0.37	1.29235	4.07	1.27e-05	0.0024159
ENSMUSG00000030283	St8sia1	0.37	1.29235	3.24	7.69e-05	0.00993819
ENSMUSG00000037126	Psd	0.37	1.29235	2.48	0.000421929	0.0334886
ENSMUSG00000010505	Myt1	0.36	1.28343	6.07	2.42e-06	0.000827344
ENSMUSG00000020607	Fam84a	0.36	1.28343	5.8	2.76e-06	0.000925821
ENSMUSG00000034958	Atcay	0.36	1.28343	4.89	6.77e-06	0.00172669
ENSMUSG00000010476	Ebf3	0.36	1.28343	4.76	8.75e-06	0.00196232
ENSMUSG00000000753	Serpinf1	0.36	1.28343	4.97	9.47e-06	0.00205355
ENSMUSG00000016386	Mpped2	0.36	1.28343	4.58	1.05e-05	0.00217351
ENSMUSG00000030000	Add2	0.36	1.28343	4.55	1.26e-05	0.0024159
ENSMUSG00000036422	Pcdh8	0.36	1.28343	4.22	1.63e-05	0.00298601
ENSMUSG00000057098	Ebf1	0.36	1.28343	4.05	2.53e-05	0.00439017
ENSMUSG00000052981	Ube2ql1	0.36	1.28343	3.81	3.27e-05	0.00519521
ENSMUSG00000024935	Slc1a1	0.36	1.28343	3.84	5.04e-05	0.0070069
ENSMUSG00000023033	Scn8a	0.36	1.28343	3.58	6.26e-05	0.00846442
ENSMUSG00000053825	Ppfia2	0.36	1.28343	3.34	0.000110951	0.0132353
ENSMUSG00000038319	Kcnh2	0.36	1.28343	2.63	0.00041452	0.033162
ENSMUSG00000026950	Neb	0.36	1.28343	2.74	0.000517165	0.0391957
ENSMUSG00000020932	Gfap	0.35	1.27456	7.97	1.74e-06	0.000651318
ENSMUSG00000052837	Junb	0.35	1.27456	6.62	2.93e-06	0.000940699
ENSMUSG00000059309	Hist1h3f	0.35	1.27456	6.33	3.24e-06	0.000965613
ENSMUSG00000061751	Kalrn	0.35	1.27456	6.4	3.26e-06	0.000965613
ENSMUSG00000031822	Gse1	0.35	1.27456	6.17	4.7e-06	0.00131518
ENSMUSG00000043557	Mdga1	0.35	1.27456	5.79	5.03e-06	0.00138896
ENSMUSG00000029673	Auts2	0.35	1.27456	5.47	5.23e-06	0.00142393
ENSMUSG00000051177	Plcb1	0.35	1.27456	5.42	7.8e-06	0.00182856
ENSMUSG00000066392	Nrxn3	0.35	1.27456	5.06	9.74e-06	0.00208696
ENSMUSG00000067889	Sptbn2	0.35	1.27456	5.07	1.18e-05	0.00233785
ENSMUSG00000035356	Nfkbiz	0.35	1.27456	4.73	1.85e-05	0.0033086
ENSMUSG00000096847	Tmem151b	0.35	1.27456	4.15	4.13e-05	0.00603421
ENSMUSG00000004113	Cacna1b	0.35	1.27456	3.6	7.82e-05	0.0100329
ENSMUSG00000038384	Setd1b	0.35	1.27456	3.52	0.000170386	0.0182711
ENSMUSG00000018865	Sult4a1	0.35	1.27456	2.84	0.00039325	0.0322261
ENSMUSG00000028909	Ptpru	0.35	1.27456	2.93	0.000413738	0.033162
ENSMUSG00000041642	Kif21b	0.34	1.26576	6.24	8.02e-06	0.00185802
ENSMUSG00000042453	Reln	0.34	1.26576	5.63	1.09e-05	0.00221946
ENSMUSG00000025969	Nrp2	0.34	1.26576	4.91	1.81e-05	0.00328631
ENSMUSG00000069601	Ank3	0.34	1.26576	4.77	2.56e-05	0.00441819
ENSMUSG00000030411	Nova2	0.34	1.26576	4.36	4.9e-05	0.00690696
ENSMUSG00000094377	Gm24407	0.34	1.26576	3.73	0.000191925	0.0201009
ENSMUSG00000038453	Srcin1	0.34	1.26576	3.11	0.000410702	0.033162
ENSMUSG00000035864	Syt1	0.34	1.26576	2.88	0.000616698	0.0445547
ENSMUSG00000024411	Aqp4	0.33	1.25701	7.71	8.76e-06	0.00196232
ENSMUSG00000035357	Pdzrn3	0.33	1.25701	7.26	8.95e-06	0.00198275
ENSMUSG00000021614	Vcan	0.33	1.25701	6.29	9.94e-06	0.00208749
ENSMUSG00000005089	Slc1a2	0.33	1.25701	7.16	1.21e-05	0.00233941
ENSMUSG00000094910	D430019H16Rik	0.33	1.25701	5.85	1.44e-05	0.00266848
ENSMUSG00000025892	Gria4	0.33	1.25701	5.28	3.24e-05	0.00518526
ENSMUSG00000025938	Slco5a1	0.33	1.25701	3.96	0.000113144	0.0133391
ENSMUSG00000025375	Aatk	0.33	1.25701	3.85	0.000192584	0.0201009
ENSMUSG00000004633	Chn2	0.33	1.25701	3.13	0.00066528	0.0472751
ENSMUSG00000010066	Cacna2d2	0.33	1.25701	3.1	0.00067311	0.0474179
ENSMUSG00000039278	Pcsk1n	0.33	1.25701	2.95	0.00070541	0.0490381
ENSMUSG00000068735	Trp53i11	0.32	1.24833	5.77	2.46e-05	0.00431743
ENSMUSG00000048895	Cdk5r1	0.32	1.24833	5.94	2.77e-05	0.00465798
ENSMUSG00000057706	Mex3b	0.32	1.24833	5.85	2.9e-05	0.00483487
ENSMUSG00000041923	Nol4	0.32	1.24833	5.42	3.57e-05	0.0055013
ENSMUSG00000020042	Btbd11	0.32	1.24833	5.2	4.67e-05	0.00667316
ENSMUSG00000027950	Chrnb2	0.32	1.24833	4.39	0.000108439	0.0130127
ENSMUSG00000033910	Gucy1a3	0.32	1.24833	4.55	0.000140358	0.0159232
ENSMUSG00000038248	Sobp	0.32	1.24833	3.88	0.000272105	0.0247101
ENSMUSG00000047910	Pcdhb16	0.32	1.24833	3.58	0.000389669	0.0320642
ENSMUSG00000022044	Stmn4	0.32	1.24833	3.17	0.000653776	0.046738
ENSMUSG00000018476	Kdm6b	0.31	1.23971	4.91	0.000101956	0.012649
ENSMUSG00000042589	Cux2	0.31	1.23971	4.14	0.000276375	0.0247632
ENSMUSG00000051243	Islr2	0.31	1.23971	3.68	0.00035558	0.0299937
ENSMUSG00000003032	Klf4	0.31	1.23971	3.87	0.000363054	0.03037
ENSMUSG00000042078	Svop	0.31	1.23971	3.76	0.000433984	0.0340432
ENSMUSG00000063446	E130309F12Rik	0.31	1.23971	3.56	0.000568978	0.0421713
ENSMUSG00000029121	Crmp1	0.3	1.23114	6.49	6.2e-05	0.00844774
ENSMUSG00000005198	Polr2a	0.3	1.23114	6.36	6.46e-05	0.00862115
ENSMUSG00000054423	Cadps	0.3	1.23114	5.86	9.96e-05	0.0124661
ENSMUSG00000039741	Bahcc1	0.3	1.23114	5.59	0.00010742	0.0129676
ENSMUSG00000020181	Nav3	0.3	1.23114	4.87	0.000162563	0.017715
ENSMUSG00000025422	Agap2	0.3	1.23114	4.48	0.000257725	0.0240442
ENSMUSG00000067780	Pi15	0.3	1.23114	4.64	0.000297989	0.0261194
ENSMUSG00000038777	Sema6c	0.3	1.23114	3.97	0.000457505	0.0353383
ENSMUSG00000048154	Mll2	0.29	1.22264	6.66	9.21e-05	0.0116097
ENSMUSG00000061080	Lsamp	0.29	1.22264	5.68	0.000186695	0.0197056
ENSMUSG00000022883	Robo1	0.29	1.22264	5.27	0.000209396	0.0210021
ENSMUSG00000030077	Chl1	0.29	1.22264	5.28	0.000240095	0.0233831
ENSMUSG00000031442	Mcf2l	0.29	1.22264	4.88	0.000262787	0.0240808
ENSMUSG00000006651	Aplp1	0.29	1.22264	4.92	0.000265213	0.0241932
ENSMUSG00000053046	Brsk2	0.29	1.22264	4.9	0.000274691	0.0247222
ENSMUSG00000059974	Ntm	0.29	1.22264	4.79	0.000300338	0.0262113
ENSMUSG00000069227	Gprin1	0.29	1.22264	4.94	0.000322889	0.0278182
ENSMUSG00000058589	Anks1b	0.29	1.22264	4.16	0.000671524	0.0474179
ENSMUSG00000027438	Napb	0.29	1.22264	3.93	0.000721174	0.049926
ENSMUSG00000053113	Socs3	0.28	1.21419	8.2	0.000106855	0.0129676
ENSMUSG00000026640	Plxna2	0.28	1.21419	7.32	0.000131785	0.0150954
ENSMUSG00000007817	Zmiz1	0.28	1.21419	6.55	0.000200669	0.0205121
ENSMUSG00000062209	Erbb4	0.28	1.21419	6.09	0.000203334	0.0205991
ENSMUSG00000041911	Dlx1	0.28	1.21419	5.67	0.000223772	0.0221088
ENSMUSG00000029478	Ncor2	0.28	1.21419	5.87	0.000258809	0.0240442
ENSMUSG00000033768	Nrxn2	0.28	1.21419	5.84	0.000261477	0.0240702
ENSMUSG00000076258	Gm23935	0.28	1.21419	5.86	0.000353675	0.0299937
ENSMUSG00000021198	Unc79	0.28	1.21419	5.13	0.000354319	0.0299937
ENSMUSG00000004347	Pde1c	0.28	1.21419	4.38	0.000665978	0.0472751
ENSMUSG00000002341	Ncan	0.27	1.20581	10.31	0.000249741	0.0238113
ENSMUSG00000020135	Apc2	0.27	1.20581	7.35	0.000261135	0.0240702
ENSMUSG00000053141	Ptprt	0.27	1.20581	6.48	0.000419342	0.0334148
ENSMUSG00000030519	Apba2	0.27	1.20581	5.68	0.000432588	0.0340432
ENSMUSG00000038264	Sema7a	0.27	1.20581	5.48	0.000546247	0.0409381
ENSMUSG00000028546	Elavl4	0.27	1.20581	5.71	0.000559167	0.0415971
ENSMUSG00000025237	Parp6	0.27	1.20581	4.92	0.000617469	0.0445547
ENSMUSG00000042744	Gm15800	0.26	1.19748	7.03	0.00038474	0.0318944
ENSMUSG00000029309	Sparcl1	0.26	1.19748	9.18	0.000394833	0.0322261
ENSMUSG00000004892	Bcan	0.26	1.19748	7.48	0.000427848	0.0338252
ENSMUSG00000038418	Egr1	0.26	1.19748	6.97	0.00044126	0.0344206
ENSMUSG00000035551	Igfbpl1	0.26	1.19748	6.27	0.000445004	0.034505
ENSMUSG00000055485	Soga1	0.26	1.19748	6.97	0.000512868	0.0391644
ENSMUSG00000063632	Sox11	0.26	1.19748	6.72	0.000598001	0.0438389
ENSMUSG00000035783	Acta2	-0.26	-1.19748	11.47	0.00034686	0.02963
ENSMUSG00000056174	Col8a2	-0.26	-1.19748	6.59	0.000541669	0.0407465
ENSMUSG00000019866	Aim1	-0.26	-1.19748	5.62	0.000689312	0.0482519
ENSMUSG00000029661	Col1a2	-0.27	-1.20581	6.85	0.000297223	0.0261194
ENSMUSG00000039899	Fgl2	-0.27	-1.20581	5.23	0.000515955	0.0391957
ENSMUSG00000030688	Stard10	-0.27	-1.20581	4.96	0.000612283	0.0445547
ENSMUSG00000059173	Pde1a	-0.27	-1.20581	5.33	0.000618815	0.0445547
ENSMUSG00000026547	Tagln2	-0.28	-1.21419	5.9	0.000200892	0.0205121
ENSMUSG00000096349	Gm22513	-0.28	-1.21419	6.99	0.000201458	0.0205121
ENSMUSG00000055003	Lrtm2	-0.28	-1.21419	5.28	0.000386024	0.0318944
ENSMUSG00000048612	Myof	-0.29	-1.22264	6.34	0.000102885	0.012649
ENSMUSG00000048096	Lmod1	-0.29	-1.22264	4.23	0.000530235	0.0400357
ENSMUSG00000027827	Kcnab1	-0.29	-1.22264	4.12	0.000694656	0.0484577
ENSMUSG00000069274	Hist1h4f	-0.3	-1.23114	7.15	5.42e-05	0.00748662
ENSMUSG00000093843	Gm25939	-0.31	-1.23971	6.68	3.56e-05	0.0055013
ENSMUSG00000035202	Lars2	-0.31	-1.23971	7.37	3.66e-05	0.00554974
ENSMUSG00000055044	Pdlim1	-0.31	-1.23971	5.43	8.41e-05	0.010661
ENSMUSG00000021678	F2rl1	-0.31	-1.23971	4.65	0.0001431	0.0161168
ENSMUSG00000050052	2610019F03Rik	-0.31	-1.23971	4.44	0.000196739	0.0203398
ENSMUSG00000026241	Nppc	-0.31	-1.23971	4.07	0.000366065	0.0304954
ENSMUSG00000089542	Gm25835	-0.31	-1.23971	3.48	0.00047109	0.0362488
ENSMUSG00000024659	Anxa1	-0.31	-1.23971	3.58	0.000626187	0.044925
ENSMUSG00000028464	Tpm2	-0.32	-1.24833	4.15	0.00014855	0.0165457
ENSMUSG00000027656	Wisp2	-0.33	-1.25701	4.76	3.53e-05	0.0055013
ENSMUSG00000053626	Tll1	-0.33	-1.25701	3.75	0.00018526	0.0196571
ENSMUSG00000040254	Sema3d	-0.33	-1.25701	3.22	0.000574907	0.0424546
ENSMUSG00000038618	Rassf7	-0.33	-1.25701	3.15	0.000589926	0.0434048
ENSMUSG00000001435	Col18a1	-0.34	-1.26576	4.58	3.02e-05	0.00491066
ENSMUSG00000050335	Lgals3	-0.34	-1.26576	4.01	0.000105515	0.0128921
ENSMUSG00000068522	Aard	-0.34	-1.26576	3.93	0.000113078	0.0133391
ENSMUSG00000050957	Insl6	-0.34	-1.26576	3.8	0.000126703	0.0147319
ENSMUSG00000039097	Rln1	-0.34	-1.26576	3.61	0.00012715	0.0147319
ENSMUSG00000032511	Scn5a	-0.36	-1.28343	4.7	7.64e-06	0.00182622
ENSMUSG00000074217	2210011C24Rik	-0.37	-1.29235	2.75	0.000253695	0.0240117
ENSMUSG00000065870	Rnu3a	-0.38	-1.30134	4.36	3.94e-06	0.00111967
ENSMUSG00000000031	H19	-0.38	-1.30134	4.21	7.15e-06	0.00176802
ENSMUSG00000031861	Lpar2	-0.38	-1.30134	2.83	0.000179956	0.0191953
ENSMUSG00000001349	Cnn1	-0.4	-1.31951	4.77	8.17e-07	0.000377764
ENSMUSG00000094777	Hist1h2ap	-0.41	-1.32869	2.68	0.000154346	0.0170033
ENSMUSG00000087963	Gm25394	-0.41	-1.32869	1.74	0.000553219	0.0413071
ENSMUSG00000094655	Gm25360	-0.43	-1.34723	5.8	1.29e-08	1.3e-05
ENSMUSG00000021708	Rasgrf2	-0.43	-1.34723	2.04	0.000250396	0.0238113
ENSMUSG00000024479	Mal2	-0.44	-1.3566	5.46	2.11e-08	1.77e-05
ENSMUSG00000053399	Adamts18	-0.45	-1.36604	1.98	0.000102898	0.012649
ENSMUSG00000037362	Nov	-0.52	-1.43396	1.26	0.000257042	0.0240442
ENSMUSG00000003559	As3mt	-0.53	-1.44393	1.23	0.00022959	0.0224686
ENSMUSG00000017817	Jph2	-0.54	-1.45397	1.11	0.000157421	0.0172479
ENSMUSG00000027750	Postn	-0.55	-1.46409	3.96	1.39e-10	3.12e-07
ENSMUSG00000020583	Matn3	-0.55	-1.46409	3.53	1.89e-09	2.94e-06
ENSMUSG00000065232	Gm22973	-0.55	-1.46409	3.19	2.2e-09	3.17e-06
ENSMUSG00000065701	Rny1	-0.55	-1.46409	2.76	3.53e-08	2.73e-05
ENSMUSG00000093098	Gm22641	-0.57	-1.48452	1.25	0.000281454	0.0251067
ENSMUSG00000024331	Dsc2	-0.59	-1.50525	1.49	1.21e-05	0.00233941
ENSMUSG00000053886	Sh2d4a	-0.63	-1.54756	0.89	7.86e-05	0.0100329
ENSMUSG00000044285	Gm1821	-0.65	-1.56917	4.69	2.98e-18	1e-14
ENSMUSG00000092819	Gm23639	-0.66	-1.58008	0.31	0.000167456	0.0181501
ENSMUSG00000026989	Dapl1	-0.69	-1.61328	1.02	3.71e-06	0.001085
ENSMUSG00000069306	Hist1h4m	-0.89	-1.85318	-0.5	0.000319776	0.0276682
ENSMUSG00000089855	Gm15662	-0.94	-1.91853	-0.21	2e-05	0.00353256
ENSMUSG00000081953	Gm12435	-1.01	-2.01391	-0.72	7.23e-05	0.00946948
ENSMUSG00000092773	Gm26191	-1.1	-2.14355	9.36	1.25e-50	1.26e-46
ENSMUSG00000045999	AY036118	-1.48	-2.78949	7.29	2.22e-85	4.48e-81
ENSMUSG00000091383	Hist1h2al	-4.25	-19.0273	-0.36	3.69e-45	2.48e-41

## Sheet: Table S5
Table S5. GO term enrichment analysis of D2 control versus D0 and D2BE and D0 (NES scores and FDR). Normalized GO-term enrichment scores (NES) of day (D)2 controls over D0 control, D2 ethanol binge over D0 control, and D2 ethanol over D2 control. The FDRs of D2 ethanol over D2 control were shown.
GO_IDs	D2Con	D2BE	D2BE_D2Con	FDR q-val
GO_OXIDOREDUCTASE_ACTIVITY_OXIDIZING_METAL_IONS	1.94009	1.89372	na	na
GO_POSTSYNAPTIC_MEMBRANE	-1.86559	-1.53728	2.22614	0.00442385
GO_SYNAPTIC_MEMBRANE	-1.86862	-1.52707	2.22392	0.00221193
GO_SYNAPTIC_SIGNALING	-2.1212	-1.93409	2.11345	0.00330785
GO_IONOTROPIC_GLUTAMATE_RECEPTOR_COMPLEX	-1.91599	-1.72306	2.00532	0.00793946
GO_PRESYNAPTIC_ACTIVE_ZONE	-1.86146	-1.69928	1.9891	0.00915846
GO_POTASSIUM_CHANNEL_COMPLEX	-1.91463	-1.61678	1.97521	0.0105714
GO_MODULATION_OF_SYNAPTIC_TRANSMISSION	-1.84659	-1.63752	1.97089	0.0101121
GO_GLUTAMATE_SECRETION	-1.96424	-1.8021	1.92974	0.0161201
GO_TRANSPORTER_COMPLEX	-1.91153	-1.70046	1.92604	0.0157824
GO_VOLTAGE_GATED_ION_CHANNEL_ACTIVITY	-1.96976	-1.69179	1.90266	0.0188617
GO_POTASSIUM_CHANNEL_ACTIVITY	-2.01715	-1.64231	1.89613	0.020255
GO_PRESYNAPTIC_MEMBRANE	-1.99823	-1.74614	1.89519	0.0198554
GO_POTASSIUM_ION_TRANSPORT	-1.89207	-1.60668	1.85999	0.0250418
GO_GLUTAMATE_RECEPTOR_ACTIVITY	-2.04179	-1.66127	1.85432	0.0265408
GO_NEUROTRANSMITTER_TRANSPORT	-1.71186	-1.65316	1.85026	0.0271934
GO_GATED_CHANNEL_ACTIVITY	-2.03524	-1.82965	1.84433	0.0286685
GO_PRESYNAPSE	-1.7303	-1.58925	1.84106	0.0293948
GO_GLUTAMATE_RECEPTOR_SIGNALING_PATHWAY	-1.9488	-1.6707	1.82942	0.0327215
GO_CATION_CHANNEL_COMPLEX	-1.90857	-1.64055	1.82593	0.0329309
GO_REGULATION_OF_ALPHA_AMINO_3_HYDROXY_5_METHYL_4_ISOXAZOLE_PROPIONATE_SELECTIVE_GLUTAMATE_RECEPTOR_ACTIVITY	-1.90949	-1.918	1.81091	0.0388248
GO_EXOCYTIC_VESICLE_MEMBRANE	-1.65524	-1.61186	1.79679	0.0440436
GO_STRUCTURAL_CONSTITUENT_OF_CYTOSKELETON	1.74235	1.88463	1.7472	0.0624207
GO_CATION_CHANNEL_ACTIVITY	-1.97627	-1.76726	1.71944	0.0768989
GO_REGULATION_OF_SYNAPTIC_TRANSMISSION_GLUTAMATERGIC	-2.01569	-1.77478	1.70407	0.0846412
GO_EXCITATORY_EXTRACELLULAR_LIGAND_GATED_ION_CHANNEL_ACTIVITY	-1.87906	-1.53695	1.68791	0.0926316
GO_REGULATION_OF_DENDRITE_EXTENSION	-1.71372	-1.65247	1.66545	0.109372
GO_TRANSMISSION_OF_NERVE_IMPULSE	-2.06231	-2.02684	1.64694	0.123269
GO_EMBRYONIC_DIGIT_MORPHOGENESIS	1.7203	1.84575	1.58508	0.176704
GO_LENS_MORPHOGENESIS_IN_CAMERA_TYPE_EYE	1.86015	1.83409	1.54948	0.211714
GO_NEURON_NEURON_SYNAPTIC_TRANSMISSION	-1.69121	-1.4809	1.50436	0.266452
GO_NEURONAL_ACTION_POTENTIAL	-2.05689	-2.00157	1.40338	0.383163
GO_REGULATION_OF_BMP_SIGNALING_PATHWAY	1.77171	1.8202	1.36986	0.428289
GO_STEM_CELL_DIFFERENTIATION	1.78265	1.87269	1.36353	0.44077
GO_MESENCHYMAL_CELL_DIFFERENTIATION	1.96008	2.01619	1.35874	0.450297
GO_AXON_EXTENSION	1.87	1.93522	1.35564	0.457064
GO_EMBRYONIC_FORELIMB_MORPHOGENESIS	1.84006	2.06271	1.31382	0.522613
GO_DEVELOPMENTAL_GROWTH_INVOLVED_IN_MORPHOGENESIS	1.8911	1.90416	1.30333	0.54009
GO_PALATE_DEVELOPMENT	1.75981	1.89585	1.29486	0.551703
GO_NEURON_PROJECTION_EXTENSION	1.83258	1.94504	1.27404	0.593036
GO_EMBRYONIC_DIGESTIVE_TRACT_DEVELOPMENT	1.84578	1.83611	1.27136	0.59641
GO_BRANCHING_INVOLVED_IN_URETERIC_BUD_MORPHOGENESIS	1.78184	1.90216	1.26917	0.599082
GO_SPINDLE_MIDZONE	2.21898	2.15224	1.25965	0.615196
GO_CARDIAC_SEPTUM_MORPHOGENESIS	1.88297	1.94303	1.25662	0.617728
GO_REGULATION_OF_TRANSMEMBRANE_RECEPTOR_PROTEIN_SERINE_THREONINE_KINASE_SIGNALING_PATHWAY	1.8438	2.0416	1.24987	0.633961
GO_VENTRICULAR_SEPTUM_DEVELOPMENT	1.92889	1.91679	1.2415	0.650377
GO_SOMATIC_STEM_CELL_POPULATION_MAINTENANCE	1.5959	1.68407	1.21108	0.70346
GO_REGULATION_OF_MACROPHAGE_CHEMOTAXIS	1.47483	1.49311	1.20653	0.708891
GO_MESENCHYME_DEVELOPMENT	1.80193	1.85038	1.20423	0.70953
GO_VENTRICULAR_SYSTEM_DEVELOPMENT	1.85606	1.80316	1.20372	0.71032
GO_VESICLE_LUMEN	1.63333	1.68713	1.19753	0.723827
GO_MITOTIC_SPINDLE_ASSEMBLY	2.18857	2.16763	1.19367	0.735494
GO_REGULATION_OF_CELLULAR_RESPONSE_TO_TRANSFORMING_GROWTH_FACTOR_BETA_STIMULUS	1.96048	2.14453	1.18148	0.766184
GO_NEGATIVE_REGULATION_OF_TRANSMEMBRANE_RECEPTOR_PROTEIN_SERINE_THREONINE_KINASE_SIGNALING_PATHWAY	1.71324	1.83412	1.17968	0.772373
GO_KINESIN_COMPLEX	1.75548	1.83593	1.17796	0.775786
GO_NEGATIVE_REGULATION_OF_OSTEOBLAST_DIFFERENTIATION	1.95728	1.98048	1.17579	0.782289
GO_EMBRYONIC_ORGAN_DEVELOPMENT	1.69997	1.82338	1.17063	0.787446
GO_CARDIAC_SEPTUM_DEVELOPMENT	1.90745	2.00373	1.17021	0.784245
GO_POSITIVE_REGULATION_OF_MULTICELLULAR_ORGANISMAL_METABOLIC_PROCESS	1.75613	1.77369	1.16819	0.78765
GO_NEGATIVE_REGULATION_OF_OSSIFICATION	1.89277	1.86454	1.16544	0.790392
GO_ION_GATED_CHANNEL_ACTIVITY	-2.21921	-2.11919	1.16122	0.796948
GO_CHONDROITIN_SULFATE_PROTEOGLYCAN_BIOSYNTHETIC_PROCESS	-1.91568	-1.85683	1.15702	0.802337
GO_NEGATIVE_REGULATION_OF_TRANSFORMING_GROWTH_FACTOR_BETA_RECEPTOR_SIGNALING_PATHWAY	1.71337	1.98308	1.15603	0.799358
GO_REGULATION_OF_GRANULOCYTE_CHEMOTAXIS	1.45432	1.50587	1.14676	0.812974
GO_MESONEPHROS_DEVELOPMENT	1.90811	1.95529	1.14108	0.826113
GO_EMBRYONIC_MORPHOGENESIS	1.71051	1.83651	1.13257	0.845705
GO_KIDNEY_MORPHOGENESIS	1.86118	1.90096	1.13097	0.844284
GO_MICROTUBULE_ASSOCIATED_COMPLEX	1.919	1.95879	1.12699	0.848403
GO_NEURAL_TUBE_PATTERNING	1.90081	1.91676	1.12033	0.855832
GO_ESTABLISHMENT_OR_MAINTENANCE_OF_CELL_POLARITY	1.89104	1.95959	1.09885	0.890772
GO_EPITHELIAL_CELL_DIFFERENTIATION	1.8178	1.91322	1.09512	0.897723
GO_SECRETORY_GRANULE_LUMEN	1.81346	1.82522	1.08932	0.907887
GO_REGULATION_OF_OSTEOBLAST_DIFFERENTIATION	2.02313	2.05012	1.08076	0.922466
GO_INTERCALATED_DISC	1.7853	1.82374	1.08044	0.920604
GO_POSITIVE_REGULATION_OF_RESPONSE_TO_WOUNDING	1.22831	1.29925	1.07643	0.929856
GO_DEVELOPMENTAL_CELL_GROWTH	1.8788	1.91463	1.07432	0.935511
GO_BODY_MORPHOGENESIS	1.62302	1.91271	1.07298	0.936838
GO_POSITIVE_REGULATION_OF_ERK1_AND_ERK2_CASCADE	1.44257	1.49968	1.07125	0.934385
GO_REGULATION_OF_CHEMOTAXIS	1.61416	1.76004	1.07086	0.934974
GO_POSITIVE_REGULATION_OF_OSTEOBLAST_DIFFERENTIATION	1.80321	1.8201	1.06302	0.944892
GO_REGULATION_OF_SYSTEMIC_ARTERIAL_BLOOD_PRESSURE_MEDIATED_BY_A_CHEMICAL_SIGNAL	1.76648	1.74235	1.05498	0.962897
GO_METANEPHRIC_NEPHRON_MORPHOGENESIS	1.40728	1.55681	1.05273	0.962957
GO_SPECTRIN_BINDING	-1.7176	-1.71265	1.05258	0.962583
GO_MESONEPHRIC_TUBULE_MORPHOGENESIS	1.87521	2.01014	1.0493	0.968232
GO_EPITHELIAL_CELL_DEVELOPMENT	1.80424	1.86605	1.04725	0.971579
GO_REGULATION_OF_CELLULAR_RESPONSE_TO_GROWTH_FACTOR_STIMULUS	1.82226	1.92443	1.04557	0.972393
GO_CARDIAC_CHAMBER_MORPHOGENESIS	1.72552	1.77784	1.04395	0.97317
GO_APOPTOTIC_PROCESS_INVOLVED_IN_DEVELOPMENT	1.84733	1.86315	1.03594	0.979867
GO_NEGATIVE_REGULATION_OF_VASCULATURE_DEVELOPMENT	1.58394	1.71896	1.03037	0.989687
GO_POSITIVE_REGULATION_OF_CELL_CYCLE_PHASE_TRANSITION	2.01142	2.00946	1.02681	0.989427
GO_PROSTATE_GLAND_MORPHOGENESIS	2.20473	2.07444	1.01621	0.999404
GO_NUCLEAR_CHROMATIN	2.03373	2.03827	1.01021	1
GO_HEAD_MORPHOGENESIS	1.50139	1.83063	1.00985	1
GO_MICROTUBULE_BASED_MOVEMENT	1.86711	1.95311	1.00972	0.998818
GO_ADHERENS_JUNCTION_ORGANIZATION	1.90805	1.94368	1.00744	1
GO_UROGENITAL_SYSTEM_DEVELOPMENT	1.96882	1.96364	1.00472	1
GO_KIDNEY_EPITHELIUM_DEVELOPMENT	1.85444	1.85194	1.00345	1
GO_EPITHELIAL_CILIUM_MOVEMENT	1.70672	1.94188	1.00315	1
GO_CONDENSED_NUCLEAR_CHROMOSOME	1.90912	1.8403	0.995689	1
GO_CARDIAC_CHAMBER_DEVELOPMENT	1.87385	1.91088	0.993852	1
GO_NEPHRON_EPITHELIUM_DEVELOPMENT	1.71023	1.80963	0.992012	1
GO_CELL_ADHESION_MOLECULE_BINDING	1.75127	1.85562	0.989737	1
GO_POSITIVE_REGULATION_OF_KIDNEY_DEVELOPMENT	1.49309	1.6131	0.985677	1
GO_REGULATION_OF_MUSCLE_SYSTEM_PROCESS	1.92013	1.91911	0.977462	1
GO_METANEPHRIC_NEPHRON_DEVELOPMENT	1.72357	1.73215	0.972891	1
GO_PLACENTA_BLOOD_VESSEL_DEVELOPMENT	1.72975	2.0275	0.965176	1
GO_CELL_CORTEX_PART	1.81922	1.8161	0.961809	1
GO_MOLTING_CYCLE	2.03244	2.00693	0.957454	1
GO_SPINDLE_MICROTUBULE	2.04257	1.93207	0.95311	1
GO_MUSCLE_TISSUE_DEVELOPMENT	1.84342	1.83041	0.952193	1
GO_TRANSFORMING_GROWTH_FACTOR_BETA_RECEPTOR_SIGNALING_PATHWAY	1.76516	1.78896	0.948004	1
GO_PRIMARY_CILIUM	1.54047	1.50179	0.94713	1
GO_ACTIN_BINDING	1.86037	1.8443	0.945593	1
GO_TUBE_MORPHOGENESIS	1.80308	1.82257	0.93742	1
GO_ESTABLISHMENT_OF_CELL_POLARITY	2.03973	2.04386	0.936853	1
GO_CELL_CELL_ADHERENS_JUNCTION	2.01477	2.00083	0.934696	1
GO_HORMONE_METABOLIC_PROCESS	1.5467	1.75803	0.93105	1
GO_TUBE_DEVELOPMENT	1.83742	1.8485	0.92491	1
GO_REGULATION_OF_MUSCLE_CONTRACTION	1.99557	2.07528	0.923442	1
GO_MORPHOGENESIS_OF_AN_EPITHELIUM	2.06347	2.01573	0.915163	1
GO_MUSCLE_SYSTEM_PROCESS	1.80176	1.86655	0.912303	1
GO_CHROMATIN_REMODELING	1.99695	1.99474	0.910255	1
GO_CORTICAL_CYTOSKELETON	2.06594	2.12874	0.908815	1
GO_REGULATION_OF_CARDIAC_MUSCLE_CONTRACTION	1.85831	1.92379	0.908639	1
GO_EPIDERMIS_MORPHOGENESIS	2.21459	2.09344	0.903706	1
GO_SPINDLE_ASSEMBLY	2.39216	2.30779	0.901586	1
GO_MUSCLE_CONTRACTION	1.82207	1.8586	0.899534	1
GO_MITOTIC_SPINDLE_ORGANIZATION	2.4884	2.46837	0.898717	1
GO_CHROMATIN	2.1525	2.12929	0.89761	1
GO_REGULATION_OF_OSSIFICATION	2.08752	2.07487	0.897383	1
GO_TISSUE_MORPHOGENESIS	1.96352	1.94275	0.895824	1
GO_NEPHRON_DEVELOPMENT	2.03767	2.07374	0.895541	1
GO_MICROTUBULE_BASED_PROCESS	2.19931	2.2184	0.895185	1
GO_REGULATION_OF_ACTIN_FILAMENT_BASED_PROCESS	1.77406	1.80708	0.894947	1
GO_REGULATION_OF_STRIATED_MUSCLE_CONTRACTION	1.75644	1.8435	0.889703	1
GO_CELL_CELL_JUNCTION	2.10181	2.11196	0.882365	1
GO_REGULATION_OF_MICROTUBULE_BASED_PROCESS	2.42304	2.39431	0.880558	1
GO_HOMOTYPIC_CELL_CELL_ADHESION	1.54468	1.59401	0.879772	1
GO_CILIUM	1.68098	1.78724	0.876541	1
GO_NEGATIVE_REGULATION_OF_CYTOSKELETON_ORGANIZATION	2.27875	2.22116	0.873698	1
GO_POSITIVE_REGULATION_OF_STEM_CELL_DIFFERENTIATION	1.71161	1.84122	0.86302	1
GO_NEGATIVE_REGULATION_OF_PROTEIN_COMPLEX_DISASSEMBLY	2.30317	2.29086	0.862809	1
GO_COSTAMERE	1.89872	1.84072	0.861917	1
GO_FAT_CELL_DIFFERENTIATION	1.6094	1.6552	0.85399	1
GO_MUSCLE_STRUCTURE_DEVELOPMENT	1.91038	1.9338	0.849513	1
GO_REGULATION_OF_CARDIAC_MUSCLE_CELL_PROLIFERATION	1.85147	1.88206	0.849114	1
GO_CELL_GROWTH	1.88716	1.85851	0.84627	1
GO_HEART_DEVELOPMENT	1.94902	1.93508	0.845046	1
GO_MUSCLE_ORGAN_DEVELOPMENT	1.84823	1.90823	0.835327	1
GO_REGULATION_OF_EPITHELIAL_TO_MESENCHYMAL_TRANSITION	1.69941	1.8483	0.834379	1
GO_MICROTUBULE_BINDING	1.73379	1.81771	0.826782	1
GO_MIDDLE_EAR_MORPHOGENESIS	1.43392	1.57301	0.822417	1
GO_SUPRAMOLECULAR_FIBER	1.86985	1.87253	0.821241	1
GO_SKIN_EPIDERMIS_DEVELOPMENT	1.89485	1.89637	0.820525	1
GO_ODONTOGENESIS	2.01052	2.14176	0.817468	1
GO_POSITIVE_REGULATION_OF_FIBROBLAST_PROLIFERATION	1.89281	1.88837	0.816158	1
GO_REGULATION_OF_EPITHELIAL_CELL_PROLIFERATION	1.77711	1.84357	0.81566	1
GO_REGULATION_OF_LEUKOCYTE_CHEMOTAXIS	1.24989	1.37116	0.812622	1
GO_CILIARY_TRANSITION_ZONE	1.81098	1.84317	0.810843	1
GO_LUNG_ALVEOLUS_DEVELOPMENT	1.97774	2.0814	0.809357	1
GO_SPECIFICATION_OF_SYMMETRY	1.8472	1.88249	0.808124	1
GO_NEGATIVE_REGULATION_OF_PROTEIN_LOCALIZATION_TO_CELL_PERIPHERY	1.21677	1.21839	0.803032	1
GO_RESPONSE_TO_INTERLEUKIN_6	1.09015	1.11944	0.802134	1
GO_PLATELET_DEGRANULATION	1.77933	1.75937	0.796807	1
GO_CELLULAR_RESPONSE_TO_INTERLEUKIN_6	0.969537	1.00733	0.795836	1
GO_CYTOKINESIS	2.39481	2.41746	0.790275	1
GO_SKIN_DEVELOPMENT	1.81913	1.8746	0.789583	1
GO_MICROTUBULE_CYTOSKELETON_ORGANIZATION	2.21576	2.19775	0.788945	1
GO_MICROTUBULE	1.91016	1.9032	0.787773	1
GO_POSITIVE_REGULATION_OF_MITOTIC_CELL_CYCLE	2.04474	2.04907	0.770457	1
GO_REGULATION_OF_CYTOSKELETON_ORGANIZATION	2.18374	2.14521	0.770452	1
GO_NEGATIVE_REGULATION_OF_SMOOTH_MUSCLE_CELL_MIGRATION	1.55844	1.6838	0.75449	1
GO_POSITIVE_REGULATION_OF_OSSIFICATION	1.93216	1.87685	0.750526	1
GO_NUCLEAR_CHROMOSOME	2.31363	2.27662	0.747661	1
GO_PEPTIDYL_LYSINE_MODIFICATION	2.07203	2.06188	0.742987	1
GO_RESPIRATORY_SYSTEM_DEVELOPMENT	1.8952	1.97457	0.742904	1
GO_APICAL_JUNCTION_COMPLEX	2.11943	2.10507	0.742422	1
GO_REGULATION_OF_PROTEIN_COMPLEX_DISASSEMBLY	2.36623	2.27569	0.738346	1
GO_REGULATION_OF_LYMPHOCYTE_DIFFERENTIATION	1.33202	1.33971	0.732713	1
GO_POSITIVE_REGULATION_OF_CELL_CYCLE	2.01458	1.9871	0.730586	1
GO_REGULATION_OF_CELL_CYCLE_G2_M_PHASE_TRANSITION	1.94753	1.8103	0.728453	1
GO_CORTICAL_ACTIN_CYTOSKELETON	2.03585	2.09256	0.727745	1
GO_BLASTOCYST_FORMATION	1.89963	1.83822	0.72772	1
GO_POSITIVE_REGULATION_OF_CELL_CYCLE_PROCESS	2.18093	2.15827	0.725877	1
GO_POSITIVE_REGULATION_OF_EPITHELIAL_TO_MESENCHYMAL_TRANSITION	1.93604	1.97491	0.72039	1
GO_METANEPHROS_DEVELOPMENT	1.95122	1.93595	0.717434	1
GO_POSITIVE_REGULATION_OF_NUCLEAR_DIVISION	1.77313	1.83445	0.71707	1
GO_IN_UTERO_EMBRYONIC_DEVELOPMENT	1.89708	1.91533	0.711361	1
GO_INTRACILIARY_TRANSPORT_PARTICLE_B	1.4874	1.54947	0.706149	1
GO_REGULATION_OF_GLYCOPROTEIN_METABOLIC_PROCESS	1.88754	1.85195	0.704917	1
GO_RESPONSE_TO_TRANSFORMING_GROWTH_FACTOR_BETA	1.8791	1.92343	0.703712	1
GO_CILIARY_PART	1.87316	1.92753	0.703467	1
GO_SPINDLE_POLE	2.44828	2.43393	0.696987	1
GO_CILIARY_BASAL_BODY	2.09976	1.99228	0.682836	1
GO_NEGATIVE_REGULATION_OF_ORGANELLE_ORGANIZATION	2.09344	2.04319	0.682342	1
GO_POSITIVE_REGULATION_OF_DNA_TEMPLATED_TRANSCRIPTION_INITIATION	1.86339	1.78493	0.67906	1
GO_NUCLEAR_BODY	1.91767	1.81433	0.673585	1
GO_CELL_CELL_JUNCTION_ASSEMBLY	1.88216	2.02902	0.67319	1
GO_CELLULAR_RESPONSE_TO_REACTIVE_OXYGEN_SPECIES	1.78169	1.76038	0.671446	1
GO_EMBRYONIC_HEART_TUBE_DEVELOPMENT	1.71657	1.68365	0.663423	1
GO_REGULATION_OF_ACTIN_FILAMENT_BUNDLE_ASSEMBLY	1.56663	1.64608	0.652716	1
GO_TRNA_TRANSPORT	1.8566	1.84209	0.652344	1
GO_POSITIVE_REGULATION_OF_ACUTE_INFLAMMATORY_RESPONSE	0.872147	0.916904	0.649275	1
GO_REGULATION_OF_SMOOTH_MUSCLE_CELL_PROLIFERATION	1.91563	2.01473	0.644103	1
GO_UBIQUITIN_LIKE_PROTEIN_CONJUGATING_ENZYME_ACTIVITY	1.91463	1.79014	0.643532	1
GO_REGULATION_OF_MICROTUBULE_POLYMERIZATION_OR_DEPOLYMERIZATION	2.38227	2.34153	0.639264	1
GO_REGULATION_OF_SMOOTHENED_SIGNALING_PATHWAY	1.77375	1.73824	0.636366	1
GO_SMOOTHENED_SIGNALING_PATHWAY	1.97728	1.91501	0.633763	1
GO_HIPPO_SIGNALING	2.14314	2.09907	0.631827	1
GO_LABYRINTHINE_LAYER_BLOOD_VESSEL_DEVELOPMENT	1.84046	1.92166	0.618538	1
GO_CELL_PROJECTION_ASSEMBLY	2.01757	2.02831	0.603137	1
GO_HISTONE_BINDING	1.94612	1.87717	0.58669	1
GO_REGULATION_OF_CELL_CYCLE_G1_S_PHASE_TRANSITION	1.97809	1.92595	0.586337	1
GO_SMALL_NUCLEAR_RIBONUCLEOPROTEIN_COMPLEX	1.87563	1.81492	0.564998	1
GO_DNA_HELICASE_ACTIVITY	2.06496	2.07794	0.551228	1
GO_MORPHOGENESIS_OF_AN_EPITHELIAL_SHEET	1.90173	1.89422	0.535707	1
GO_CELL_DIFFERENTIATION_INVOLVED_IN_KIDNEY_DEVELOPMENT	2.10298	2.11784	0.53125	1
GO_GLOMERULUS_DEVELOPMENT	2.39562	2.24924	0.528069	1
GO_POSITIVE_REGULATION_OF_SMOOTH_MUSCLE_CELL_PROLIFERATION	1.72905	1.77261	0.524753	1
GO_NEGATIVE_REGULATION_OF_CELL_CYCLE_PHASE_TRANSITION	2.06015	1.95797	0.516831	1
GO_REGULATION_OF_SIGNAL_TRANSDUCTION_BY_P53_CLASS_MEDIATOR	1.98864	1.94061	0.507183	1
GO_REGULATION_OF_CELL_CYCLE_PHASE_TRANSITION	2.16217	2.12248	0.500682	1
GO_DNA_RECOMBINATION	1.97806	1.84317	0.479974	1
GO_NEGATIVE_REGULATION_OF_CELL_CYCLE_G1_S_PHASE_TRANSITION	1.94862	1.85671	0.477376	1
GO_RNA_SPLICING_VIA_TRANSESTERIFICATION_REACTIONS	1.89801	1.83581	0.470911	1
GO_INTRACILIARY_TRANSPORT_PARTICLE	1.88327	1.92918	0.468613	1
GO_CENTROSOME_DUPLICATION	2.38577	2.34214	0.415583	1
GO_REGULATION_OF_DOUBLE_STRAND_BREAK_REPAIR_VIA_HOMOLOGOUS_RECOMBINATION	1.99723	1.92998	0.410227	1
GO_NUCLEAR_EXPORT	1.95949	1.90013	0.379145	1
GO_PROTEIN_SUMOYLATION	2.46278	2.43164	0.347919	1
GO_NEGATIVE_REGULATION_OF_MITOTIC_CELL_CYCLE	2.20518	2.12098	-0.420286	1
GO_G1_DNA_DAMAGE_CHECKPOINT	1.92163	1.77313	-0.433157	1
GO_RIBONUCLEOPROTEIN_COMPLEX_LOCALIZATION	1.99602	1.87621	-0.441344	1
GO_CENTROSOME	2.26661	2.18174	-0.44135	1
GO_MULTI_ORGANISM_LOCALIZATION	1.87979	1.8999	-0.508887	1
GO_CILIARY_TIP	2.22183	2.18277	-0.519161	1
GO_DNA_GEOMETRIC_CHANGE	1.98944	1.99291	-0.526884	1
GO_NUCLEOSOMAL_DNA_BINDING	1.93572	1.87084	-0.531439	1
GO_REGULATION_OF_CELL_CYCLE_CHECKPOINT	1.9954	2.01822	-0.531888	1
GO_PHOTORECEPTOR_CONNECTING_CILIUM	1.55095	1.37246	-0.537147	1
GO_DNA_INTEGRITY_CHECKPOINT	2.29949	2.18758	-0.542558	1
GO_NEGATIVE_REGULATION_OF_MITOTIC_NUCLEAR_DIVISION	1.91201	1.90571	-0.545614	1
GO_MICROTUBULE_ORGANIZING_CENTER_PART	2.1694	2.13113	-0.547849	1
GO_MITOTIC_DNA_INTEGRITY_CHECKPOINT	2.04022	1.91835	-0.561455	1
GO_U4_U6_X_U5_TRI_SNRNP_COMPLEX	1.8907	1.76538	-0.566449	1
GO_METHYLTRANSFERASE_COMPLEX	1.86917	1.7825	-0.570543	1
GO_POSITIVE_REGULATION_OF_GENE_EXPRESSION_EPIGENETIC	1.91371	1.7294	-0.582617	1
GO_REGULATION_OF_CELL_CYCLE_PROCESS	2.23763	2.1876	-0.586348	1
GO_REGULATION_OF_CELLULAR_RESPONSE_TO_HEAT	1.99601	2.05302	-0.587866	1
GO_CILIUM_MORPHOGENESIS	2.30468	2.3211	-0.599786	1
GO_DNA_DEPENDENT_DNA_REPLICATION_MAINTENANCE_OF_FIDELITY	2.11019	1.99934	-0.607064	1
GO_COPPER_ION_TRANSPORT	2.01749	2.00147	-0.608369	1
GO_CILIUM_ORGANIZATION	2.28184	2.2683	-0.61254	1
GO_GLYCOPROTEIN_COMPLEX	1.46793	1.39197	-0.615535	1
GO_NEGATIVE_REGULATION_OF_CELL_CYCLE_PROCESS	2.18099	2.11974	-0.616719	1
GO_CELL_CYCLE_G2_M_PHASE_TRANSITION	2.38778	2.37849	-0.624384	1
GO_BRANCHING_INVOLVED_IN_SALIVARY_GLAND_MORPHOGENESIS	1.83849	1.74325	-0.633689	1
GO_ORGAN_FORMATION	1.69311	1.68618	-0.634457	1
GO_CELL_CYCLE_CHECKPOINT	2.47255	2.34801	-0.634681	1
GO_SPLICEOSOMAL_TRI_SNRNP_COMPLEX	1.92111	1.82006	-0.636621	1
GO_PROTEIN_DNA_COMPLEX_SUBUNIT_ORGANIZATION	2.22361	2.23762	-0.637111	1
GO_ERAD_PATHWAY	1.42863	1.27499	-0.640283	1
GO_CATALYTIC_STEP_2_SPLICEOSOME	1.84896	1.70172	-0.647687	1
GO_CENTRIOLE	2.40061	2.31102	-0.653432	1
GO_REGULATION_OF_CELL_MATRIX_ADHESION	1.72975	1.80681	-0.653542	1
GO_CENTRIOLE_ASSEMBLY	2.1717	2.15591	-0.656992	1
GO_NEGATIVE_REGULATION_OF_STRESS_FIBER_ASSEMBLY	1.51088	1.53822	-0.66339	1
GO_NEGATIVE_REGULATION_OF_RESPONSE_TO_ENDOPLASMIC_RETICULUM_STRESS	1.39404	1.34238	-0.665811	1
GO_CENTROSOME_CYCLE	2.53958	2.56096	-0.670322	1
GO_BLASTOCYST_DEVELOPMENT	2.15827	2.09823	-0.670999	1
GO_POSITIVE_REGULATION_OF_ACTIN_FILAMENT_BUNDLE_ASSEMBLY	1.65156	1.75547	-0.67511	1
GO_POSITIVE_REGULATION_OF_MITOTIC_NUCLEAR_DIVISION	1.93034	1.94006	-0.676196	1
GO_NEGATIVE_REGULATION_OF_GENE_EXPRESSION_EPIGENETIC	2.03418	2.00964	-0.67768	1
GO_SITE_OF_DOUBLE_STRAND_BREAK	1.89131	1.71538	-0.683939	1
GO_CHROMATIN_SILENCING	2.04332	2.06591	-0.684218	1
GO_MEMBRANE_DISASSEMBLY	1.90956	1.8728	-0.685413	1
GO_REGULATION_OF_CELL_JUNCTION_ASSEMBLY	1.79208	1.87363	-0.687918	1
GO_MITOTIC_CYTOKINESIS	2.00255	2.0263	-0.691938	1
GO_REGULATION_OF_DNA_REPLICATION	2.18842	2.05538	-0.69322	1
GO_PROTEASOMAL_PROTEIN_CATABOLIC_PROCESS	2.01495	1.95428	-0.694522	1
GO_MITOTIC_CELL_CYCLE_CHECKPOINT	2.30904	2.08734	-0.698995	1
GO_REGULATION_OF_MITOTIC_CELL_CYCLE	2.21587	2.19063	-0.701416	1
GO_CYTOSKELETON_DEPENDENT_CYTOKINESIS	2.06701	2.04495	-0.701839	1
GO_NEGATIVE_REGULATION_OF_CHROMOSOME_SEGREGATION	1.96362	1.85376	-0.708912	1
GO_REGULATION_OF_ORGAN_MORPHOGENESIS	1.81177	1.84919	-0.722627	1
GO_POSITIVE_REGULATION_OF_CARDIAC_MUSCLE_CELL_PROLIFERATION	1.7326	1.87931	-0.724749	1
GO_CHROMATIN_ASSEMBLY_OR_DISASSEMBLY	2.53039	2.48005	-0.727838	1
GO_REGULATION_OF_MACROPHAGE_DIFFERENTIATION	1.49174	1.53754	-0.732925	1
GO_PROSTATE_GLAND_DEVELOPMENT	1.97618	1.98711	-0.735946	1
GO_POSITIVE_REGULATION_OF_BLOOD_VESSEL_ENDOTHELIAL_CELL_MIGRATION	1.77819	1.8597	-0.737852	1
GO_EPITHELIAL_CELL_DIFFERENTIATION_INVOLVED_IN_KIDNEY_DEVELOPMENT	1.9613	1.88811	-0.74036	1
GO_NEGATIVE_REGULATION_OF_NUCLEAR_DIVISION	1.9106	1.84766	-0.741613	1
GO_DNA_CONFORMATION_CHANGE	2.61769	2.52747	-0.745114	1
GO_REGULATION_OF_BLOOD_VESSEL_ENDOTHELIAL_CELL_MIGRATION	1.50841	1.54998	-0.74725	1
GO_REGULATION_OF_PROTEASOMAL_PROTEIN_CATABOLIC_PROCESS	1.88128	1.75085	-0.750157	1
GO_CILIARY_PLASM	1.56715	1.69452	-0.754446	1
GO_POSITIVE_REGULATION_OF_CELL_DIVISION	1.97244	1.97399	-0.759525	1
GO_REGULATION_OF_TRANSCRIPTION_INVOLVED_IN_G1_S_TRANSITION_OF_MITOTIC_CELL_CYCLE	2.47289	2.46696	-0.760618	1
GO_POSITIVE_REGULATION_OF_DNA_REPLICATION	1.94419	1.92588	-0.760838	1
GO_REGULATION_OF_CELL_DIVISION	2.19177	2.15632	-0.763374	1
GO_NEGATIVE_REGULATION_OF_CELL_CYCLE	2.16039	2.04912	-0.772763	1
GO_CHROMOSOME_CONDENSATION	2.14908	2.06392	-0.778054	1
GO_CELLULAR_RESPONSE_TO_OSMOTIC_STRESS	1.59198	1.5077	-0.779273	1
GO_GLAND_MORPHOGENESIS	2.07997	2.00255	-0.781926	1
GO_NUCLEOCYTOPLASMIC_TRANSPORTER_ACTIVITY	2.05586	2.03076	-0.787991	1
GO_DNA_METHYLATION_INVOLVED_IN_GAMETE_GENERATION	-1.88491	-1.95926	-0.79375	1
GO_BROWN_FAT_CELL_DIFFERENTIATION	1.48396	1.5304	-0.802774	1
GO_MICROTUBULE_ORGANIZING_CENTER_ORGANIZATION	2.47954	2.43842	-0.804177	1
GO_VASCULATURE_DEVELOPMENT	1.74573	1.83247	-0.804192	1
GO_REGULATION_OF_NUCLEAR_DIVISION	2.25275	2.1882	-0.805638	1
GO_SPINDLE	2.42698	2.32632	-0.809425	1
GO_REGULATION_OF_SMAD_PROTEIN_IMPORT_INTO_NUCLEUS	1.82069	1.71508	-0.820399	1
GO_G2_DNA_DAMAGE_CHECKPOINT	2.16131	2.12532	-0.823636	1
GO_PLATELET_DERIVED_GROWTH_FACTOR_RECEPTOR_SIGNALING_PATHWAY	1.88919	1.75274	-0.824309	1
GO_NEGATIVE_REGULATION_OF_CELL_DIVISION	2.06502	2.06554	-0.83119	1
GO_ENDOPLASMIC_RETICULUM_CALCIUM_ION_HOMEOSTASIS	1.49434	1.61177	-0.832549	1
GO_REGULATION_OF_ENDOTHELIAL_CELL_MIGRATION	1.56471	1.67371	-0.833598	1
GO_RESPONSE_TO_GAMMA_RADIATION	1.81078	1.86077	-0.841714	1
GO_POSITIVE_REGULATION_OF_EXTRINSIC_APOPTOTIC_SIGNALING_PATHWAY_VIA_DEATH_DOMAIN_RECEPTORS	1.80645	1.87569	-0.841965	1
GO_REGULATION_OF_MUSCLE_TISSUE_DEVELOPMENT	2.01463	1.98539	-0.845312	1
GO_POSITIVE_REGULATION_OF_WOUND_HEALING	1.57311	1.6545	-0.846129	1
GO_PROTEIN_COMPLEX_LOCALIZATION	1.83324	1.79953	-0.858523	1
GO_PROTEIN_DNA_COMPLEX	2.4606	2.43507	-0.859428	1
GO_REGULATION_OF_ORGAN_GROWTH	2.04243	1.94629	-0.860194	1
GO_MITOTIC_SISTER_CHROMATID_SEGREGATION	2.52811	2.53935	-0.861813	1
GO_REGULATION_OF_LEUKOCYTE_DIFFERENTIATION	1.20703	1.23255	-0.86317	1
GO_POSITIVE_REGULATION_OF_RESPONSE_TO_EXTERNAL_STIMULUS	1.17576	1.3362	-0.865251	1
GO_REGULATION_OF_PROTEASOMAL_UBIQUITIN_DEPENDENT_PROTEIN_CATABOLIC_PROCESS	1.91383	1.79206	-0.866458	1
GO_POSITIVE_REGULATION_OF_SMOOTHENED_SIGNALING_PATHWAY	2.14004	2.00962	-0.868095	1
GO_POSITIVE_REGULATION_OF_STRIATED_MUSCLE_CELL_DIFFERENTIATION	1.65312	1.63377	-0.868842	1
GO_RESPONSE_TO_REACTIVE_OXYGEN_SPECIES	1.76376	1.72148	-0.868881	1
GO_ER_ASSOCIATED_UBIQUITIN_DEPENDENT_PROTEIN_CATABOLIC_PROCESS	1.64477	1.41599	-0.874905	1
GO_CILIUM_MOVEMENT	1.53685	1.66881	-0.875743	1
GO_RESPONSE_TO_KETONE	1.69233	1.76292	-0.879586	1
GO_RESPONSE_TO_HYDROGEN_PEROXIDE	1.85182	1.80279	-0.890035	1
GO_RETINOL_METABOLIC_PROCESS	1.75001	1.93136	-0.897256	1
GO_REGULATION_OF_EMBRYONIC_DEVELOPMENT	1.88518	1.80479	-0.897359	1
GO_NUCLEAR_CHROMOSOME_TELOMERIC_REGION	2.28259	2.28156	-0.901515	1
GO_DNA_REPAIR	1.96504	1.81503	-0.906528	1
GO_CHROMATIN_SILENCING_AT_RDNA	1.88844	1.89637	-0.908202	1
GO_DNA_DEPENDENT_ATPASE_ACTIVITY	1.92178	1.86956	-0.90824	1
GO_CALCIUM_ACTIVATED_CATION_CHANNEL_ACTIVITY	-2.19021	-2.20647	-0.909377	1
GO_DNA_PACKAGING	2.625	2.5851	-0.911664	1
GO_REGULATION_OF_SISTER_CHROMATID_SEGREGATION	2.30302	2.22846	-0.912816	1
GO_CONDENSED_CHROMOSOME	2.59125	2.45509	-0.914648	1
GO_CELL_CYCLE_PHASE_TRANSITION	2.73079	2.6569	-0.916871	1
GO_ATP_DEPENDENT_CHROMATIN_REMODELING	2.54296	2.52696	-0.92043	1
GO_ORGANELLE_ASSEMBLY	2.01053	1.95469	-0.92065	1
GO_PROTEIN_TRANSPORT_ALONG_MICROTUBULE	2.19133	2.15975	-0.921056	1
GO_DOUBLE_STRAND_BREAK_REPAIR	2.08531	1.96726	-0.925524	1
GO_CELL_JUNCTION_ORGANIZATION	2.18131	2.30639	-0.925704	1
GO_REGULATION_OF_CARDIAC_MUSCLE_TISSUE_DEVELOPMENT	1.88955	1.91093	-0.926391	1
GO_DNA_REPLICATION	2.76917	2.66395	-0.934308	1
GO_SMAD_BINDING	1.88588	2.00701	-0.937366	1
GO_NEGATIVE_REGULATION_OF_LYMPHOCYTE_DIFFERENTIATION	1.77664	1.71286	-0.942834	1
GO_PLATELET_ALPHA_GRANULE_LUMEN	2.05294	2.01438	-0.944392	1
GO_REGULATION_OF_SMOOTH_MUSCLE_CELL_MIGRATION	1.93547	1.97556	-0.945483	1
GO_REGULATION_OF_DNA_METABOLIC_PROCESS	2.09116	2.02722	-0.947772	1
GO_STRAND_DISPLACEMENT	2.32947	2.22277	-0.95035	1
GO_SULFUR_COMPOUND_BINDING	1.80135	1.8661	-0.95148	1
GO_POSITIVE_REGULATION_OF_MYELOID_LEUKOCYTE_DIFFERENTIATION	1.44536	1.48111	-0.953253	1
GO_CELL_SUBSTRATE_ADHESION	2.13688	2.11584	-0.956233	1
GO_ACTIN_FILAMENT_BASED_PROCESS	2.01474	1.9742	-0.956361	1
GO_CELL_MATRIX_ADHESION	2.15445	2.13041	-0.957428	1
GO_POSITIVE_REGULATION_OF_CHEMOTAXIS	1.51666	1.69271	-0.957785	1
GO_REGULATION_OF_ODONTOGENESIS	1.86105	1.88843	-0.960313	1
GO_NCRNA_PROCESSING	-1.3988	-1.46732	-0.961896	1
GO_POSITIVE_REGULATION_OF_EPITHELIAL_CELL_MIGRATION	1.76884	1.80304	-0.962735	1
GO_SPINDLE_CHECKPOINT	2.15066	2.09663	-0.968395	1
GO_ANATOMICAL_STRUCTURE_HOMEOSTASIS	1.85158	1.64771	-0.971371	1
GO_CALCIUM_ACTIVATED_POTASSIUM_CHANNEL_ACTIVITY	-2.14101	-2.10607	-0.972105	1
GO_CELL_DIVISION	2.87606	2.83132	-0.974373	1
GO_NUCLEAR_PORE	2.33483	2.30991	-0.975589	1
GO_POSITIVE_REGULATION_OF_LOCOMOTION	1.83316	1.89713	-0.977644	1
GO_POSITIVE_REGULATION_OF_CARDIAC_MUSCLE_TISSUE_DEVELOPMENT	1.87848	1.86336	-0.977935	1
GO_PRECATALYTIC_SPLICEOSOME	1.86687	1.83091	-0.978444	1
GO_ACTIN_CYTOSKELETON	2.04779	2.04117	-0.978534	1
GO_ADHERENS_JUNCTION_ASSEMBLY	1.98064	1.91648	-0.98343	1
GO_PLATELET_ALPHA_GRANULE	1.87053	1.81321	-0.9846	1
GO_RIBONUCLEOPROTEIN_COMPLEX_BIOGENESIS	-1.1137	-1.22579	-0.988451	1
GO_DNA_PACKAGING_COMPLEX	2.64084	2.6997	-0.993651	1
GO_SEX_CHROMOSOME	1.9363	1.82683	-0.995515	1
GO_ORGANELLE_FISSION	2.48561	2.44837	-0.996783	1
GO_DEOXYRIBONUCLEOSIDE_TRIPHOSPHATE_METABOLIC_PROCESS	1.87887	1.82794	-0.999722	1
GO_NUCLEOBASE_BIOSYNTHETIC_PROCESS	1.86148	1.66605	-1.00266	1
GO_NUCLEAR_REPLICATION_FORK	2.12929	2.07377	-1.00326	1
GO_POSITIVE_REGULATION_OF_MUSCLE_CELL_DIFFERENTIATION	1.85053	1.79388	-1.00724	1
GO_REGULATION_OF_VASCULATURE_DEVELOPMENT	1.38402	1.50729	-1.00798	1
GO_REGULATION_OF_SMOOTH_MUSCLE_CONTRACTION	1.82398	1.83467	-1.01515	0.997739
GO_POSITIVE_REGULATION_OF_ENDOTHELIAL_CELL_MIGRATION	1.95273	1.95322	-1.01562	0.996986
GO_NUCLEAR_NUCLEOSOME	2.08504	2.0571	-1.02551	0.983992
GO_WOUND_HEALING	1.91032	1.86997	-1.02746	0.979463
GO_REGULATION_OF_CALCINEURIN_NFAT_SIGNALING_CASCADE	2.02781	2.05636	-1.02779	0.979319
GO_ER_NUCLEUS_SIGNALING_PATHWAY	1.08837	1.09965	-1.04033	0.9628
GO_PROTEIN_LOCALIZATION_TO_CHROMOSOME	2.21151	2.05338	-1.04766	0.939507
GO_REGULATION_OF_CHROMOSOME_SEGREGATION	2.39647	2.39402	-1.05105	0.935879
GO_CELLULAR_RESPONSE_TO_NUTRIENT	2.12949	1.93346	-1.05233	0.934535
GO_GLYCOSAMINOGLYCAN_BINDING	1.88219	1.97352	-1.05569	0.932414
GO_POSITIVE_REGULATION_OF_MUSCLE_TISSUE_DEVELOPMENT	1.88737	1.84288	-1.06304	0.920038
GO_CHROMOSOME_SEGREGATION	2.61366	2.58029	-1.06446	0.92192
GO_COLLAGEN_FIBRIL_ORGANIZATION	1.92551	2.00838	-1.06501	0.922336
GO_CELLULAR_RESPONSE_TO_KETONE	1.57295	1.60229	-1.07123	0.919648
GO_SPERM_PART	1.79085	1.73458	-1.07875	0.904602
GO_RENAL_SYSTEM_VASCULATURE_DEVELOPMENT	2.06075	1.89411	-1.07903	0.904837
GO_NUCLEAR_CHROMOSOME_SEGREGATION	2.7042	2.56694	-1.08171	0.905023
GO_REGULATION_OF_UBIQUITIN_PROTEIN_LIGASE_ACTIVITY	2.00606	1.94384	-1.08228	0.904132
GO_PEPTIDASE_INHIBITOR_ACTIVITY	1.44958	1.56705	-1.08844	0.896774
GO_REGULATION_OF_METANEPHROS_DEVELOPMENT	1.84779	1.8181	-1.09326	0.895091
GO_RESPONSE_TO_IONIZING_RADIATION	1.87088	1.78671	-1.09859	0.89485
GO_RHO_PROTEIN_SIGNAL_TRANSDUCTION	1.81352	1.7181	-1.10871	0.886544
GO_CELLULAR_COMPONENT_ASSEMBLY_INVOLVED_IN_MORPHOGENESIS	2.06732	2.08465	-1.11328	0.876709
GO_OVULATION	1.5	1.34188	-1.11524	0.873301
GO_CONDENSED_CHROMOSOME_CENTROMERIC_REGION	2.72053	2.61256	-1.11716	0.868366
GO_HEPARIN_BINDING	2.15259	2.21542	-1.12347	0.85761
GO_POSITIVE_REGULATION_OF_CELLULAR_RESPONSE_TO_TRANSFORMING_GROWTH_FACTOR_BETA_STIMULUS	1.83618	1.72799	-1.12523	0.856773
GO_EPITHELIAL_CELL_PROLIFERATION	1.8067	1.81446	-1.12567	0.856483
GO_REGULATION_OF_RESPONSE_TO_WOUNDING	1.43082	1.54976	-1.126	0.856599
GO_MITOTIC_NUCLEAR_DIVISION	2.81653	2.75823	-1.12734	0.854135
GO_CYTOSOLIC_PART	-1.84039	-1.86118	-1.13418	0.846509
GO_DNA_DEPENDENT_DNA_REPLICATION	2.55135	2.46434	-1.13525	0.846855
GO_CHROMOSOME_TELOMERIC_REGION	2.11172	2.07193	-1.13762	0.849974
GO_SINGLE_STRANDED_DNA_BINDING	1.97484	1.83199	-1.13918	0.850202
GO_PROTEIN_K11_LINKED_UBIQUITINATION	2.01557	1.91176	-1.14363	0.843358
GO_CELLULAR_RESPONSE_TO_IONIZING_RADIATION	1.90415	1.79532	-1.15418	0.833833
GO_POSITIVE_REGULATION_OF_SMOOTH_MUSCLE_CELL_MIGRATION	1.72523	1.7739	-1.15587	0.835672
GO_PROTEINACEOUS_EXTRACELLULAR_MATRIX	1.88007	1.87655	-1.16512	0.820485
GO_SISTER_CHROMATID_SEGREGATION	2.89367	2.8269	-1.16686	0.814986
GO_EXTRACELLULAR_MATRIX	1.85548	1.903	-1.17882	0.785709
GO_BRUSH_BORDER	1.94952	1.86095	-1.18064	0.781988
GO_REGULATION_OF_DNA_DEPENDENT_DNA_REPLICATION	2.36398	2.21849	-1.18253	0.781335
GO_ACTIN_FILAMENT_BASED_MOVEMENT	1.65288	1.85283	-1.18721	0.778596
GO_RRNA_METABOLIC_PROCESS	-1.62497	-1.74126	-1.19065	0.772103
GO_ENDOPLASMIC_RETICULUM_LUMEN	1.86426	1.87345	-1.19729	0.764106
GO_POSITIVE_REGULATION_OF_EMBRYONIC_DEVELOPMENT	1.786	1.80533	-1.206	0.749639
GO_RESPONSE_TO_CORTICOSTEROID	1.75176	1.84551	-1.21217	0.734864
GO_CHROMOSOME_CENTROMERIC_REGION	2.86877	2.70883	-1.21386	0.735513
GO_TELOMERE_ORGANIZATION	2.39043	2.2505	-1.22081	0.725548
GO_MIDBODY	2.22598	2.1838	-1.22554	0.724436
GO_RIBOSOME_BIOGENESIS	-1.49373	-1.58751	-1.24547	0.701278
GO_DESMOSOME	1.93122	1.82635	-1.24583	0.702027
GO_CHROMOSOMAL_REGION	2.69169	2.59083	-1.25221	0.70784
GO_POSITIVE_REGULATION_OF_MUSCLE_CONTRACTION	1.99162	1.94543	-1.25805	0.696147
GO_REGULATION_OF_LIGASE_ACTIVITY	1.94491	1.75177	-1.26227	0.686808
GO_MULTI_ORGANISM_METABOLIC_PROCESS	-1.8479	-1.93095	-1.26242	0.688343
GO_PROTEIN_HETEROTETRAMERIZATION	2.33488	2.34028	-1.26301	0.690246
GO_CONTRACTILE_FIBER	2.04218	2.08777	-1.26618	0.686467
GO_CELL_JUNCTION_ASSEMBLY	2.19174	2.33648	-1.26714	0.684972
GO_DNA_SYNTHESIS_INVOLVED_IN_DNA_REPAIR	2.15749	2.11172	-1.2774	0.662834
GO_CELLULAR_RESPONSE_TO_VITAMIN	1.95082	1.85644	-1.28234	0.657616
GO_MICROTUBULE_BUNDLE_FORMATION	1.49741	1.59754	-1.28413	0.657575
GO_DNA_BIOSYNTHETIC_PROCESS	2.24819	2.20612	-1.28419	0.661601
GO_RAN_GTPASE_BINDING	1.88667	1.80197	-1.29152	0.650067
GO_ANCHORING_JUNCTION	2.22701	2.11782	-1.30142	0.63625
GO_NUCLEAR_TRANSCRIBED_MRNA_CATABOLIC_PROCESS_NONSENSE_MEDIATED_DECAY	-2.1052	-2.24631	-1.30192	0.636578
GO_EXTRACELLULAR_MATRIX_COMPONENT	2.04832	2.0521	-1.30257	0.636432
GO_POSITIVE_REGULATION_OF_LIGASE_ACTIVITY	1.87309	1.71257	-1.30903	0.624432
GO_RESPONSE_TO_TESTOSTERONE	1.90468	1.78912	-1.31136	0.622742
GO_RESPONSE_TO_TOPOLOGICALLY_INCORRECT_PROTEIN	1.5798	1.49686	-1.31221	0.622114
GO_POSITIVE_REGULATION_OF_SMOOTH_MUSCLE_CONTRACTION	1.91344	1.7562	-1.31457	0.620539
GO_DNA_REPLICATION_INITIATION	2.48615	2.39345	-1.31549	0.626233
GO_ACTIN_MEDIATED_CELL_CONTRACTION	1.64099	1.84162	-1.31948	0.623261
GO_CELL_CYCLE_G1_S_PHASE_TRANSITION	2.61228	2.58238	-1.34547	0.603757
GO_NEGATIVE_REGULATION_OF_WOUND_HEALING	1.52373	1.63483	-1.3479	0.605588
GO_CELL_SUBSTRATE_ADHERENS_JUNCTION_ASSEMBLY	2.06515	1.88396	-1.35596	0.608283
GO_INTEGRIN_BINDING	1.8792	1.948	-1.35968	0.605939
GO_CELL_SUBSTRATE_JUNCTION_ASSEMBLY	2.04924	2.0722	-1.36106	0.609396
GO_REPLISOME	2.14021	2.04981	-1.3654	0.605325
GO_PROTEIN_HETEROOLIGOMERIZATION	2.12446	2.14942	-1.3658	0.606572
GO_REPLICATION_FORK	2.38185	2.28456	-1.38268	0.585185
GO_CELL_SUBSTRATE_JUNCTION	2.18959	2.07844	-1.39058	0.599689
GO_CELL_DIVISION_SITE	2.06372	2.05611	-1.40038	0.583033
GO_SPERM_FLAGELLUM	2.00818	1.94918	-1.42229	0.536752
GO_BASAL_LAMINA	1.90267	1.92321	-1.42297	0.541227
GO_MITOTIC_SPINDLE	2.28012	2.17181	-1.42317	0.543776
GO_BASEMENT_MEMBRANE	2.26389	2.22651	-1.4355	0.534387
GO_REGULATION_OF_VACUOLAR_TRANSPORT	1.90056	1.86777	-1.4457	0.53419
GO_SISTER_CHROMATID_COHESION	2.87578	2.87673	-1.45053	0.528806
GO_REGULATION_OF_CENTROSOME_DUPLICATION	2.21701	2.11651	-1.45962	0.516667
GO_MOTILE_CILIUM	1.75184	1.78168	-1.46498	0.514159
GO_EXTRACELLULAR_STRUCTURE_ORGANIZATION	1.89725	1.88856	-1.48061	0.504666
GO_KINETOCHORE	2.70891	2.61586	-1.48853	0.494354
GO_PROTEASOME_COMPLEX	1.91564	1.74736	-1.50421	0.472447
GO_GROWTH_FACTOR_BINDING	1.84329	1.91878	-1.51018	0.465661
GO_POSITIVE_REGULATION_OF_CHROMOSOME_SEGREGATION	2.05108	1.99125	-1.51355	0.476683
GO_CHROMOSOME_LOCALIZATION	2.04057	1.86122	-1.52895	0.453106
GO_DNA_STRAND_ELONGATION_INVOLVED_IN_DNA_REPLICATION	2.17528	2.12191	-1.53164	0.457839
GO_REGULATION_OF_WOUND_HEALING	1.87225	1.88439	-1.53266	0.459528
GO_TELOMERE_MAINTENANCE_VIA_RECOMBINATION	2.37452	2.33794	-1.54541	0.434076
GO_REGULATION_OF_CENTROSOME_CYCLE	2.2971	2.25581	-1.5517	0.425161
GO_DNA_STRAND_ELONGATION	2.17988	2.01991	-1.55286	0.435647
GO_NEGATIVE_REGULATION_OF_CALCIUM_MEDIATED_SIGNALING	1.75818	1.61757	-1.58142	0.404331
GO_HISTONE_EXCHANGE	2.50307	2.51052	-1.58358	0.40821
GO_ANAPHASE_PROMOTING_COMPLEX_DEPENDENT_CATABOLIC_PROCESS	2.10089	1.99497	-1.58567	0.412793
GO_DNA_REPLICATION_DEPENDENT_NUCLEOSOME_ORGANIZATION	2.29578	2.31092	-1.59797	0.403414
GO_PROTEIN_LOCALIZATION_TO_ENDOPLASMIC_RETICULUM	-2.11657	-2.30802	-1.60881	0.394984
GO_MITOTIC_RECOMBINATION	2.36662	2.281	-1.66282	0.373761
GO_REGULATION_OF_REACTIVE_OXYGEN_SPECIES_METABOLIC_PROCESS	1.53815	1.47428	-1.67099	0.356242
GO_POSITIVE_REGULATION_OF_REACTIVE_OXYGEN_SPECIES_METABOLIC_PROCESS	1.37845	1.32297	-1.67996	0.345754
GO_REGULATION_OF_REACTIVE_OXYGEN_SPECIES_BIOSYNTHETIC_PROCESS	1.18954	1.20214	-1.68439	0.350064
GO_METAPHASE_PLATE_CONGRESSION	2.04846	2.07558	-1.70877	0.315562
GO_AXONEME_ASSEMBLY	1.32299	1.44404	-1.7127	0.313901
GO_ACTOMYOSIN_STRUCTURE_ORGANIZATION	1.88159	1.97782	-1.71274	0.323597
GO_NEGATIVE_REGULATION_OF_CYTOKINE_SECRETION	1.35615	1.5744	-1.71376	0.33106
GO_DNA_REPLICATION_INDEPENDENT_NUCLEOSOME_ORGANIZATION	2.6535	2.52316	-1.74677	0.270575
GO_REGULATION_OF_NITRIC_OXIDE_BIOSYNTHETIC_PROCESS	1.3629	1.33461	-1.75848	0.260245
GO_CYTOSOLIC_RIBOSOME	-2.53807	-2.59802	-1.76682	0.249757
GO_CYTOSOLIC_SMALL_RIBOSOMAL_SUBUNIT	-2.21661	-2.28715	-1.77771	0.234431
GO_ESTABLISHMENT_OF_PROTEIN_LOCALIZATION_TO_ENDOPLASMIC_RETICULUM	-2.43992	-2.62632	-1.79537	0.237186
GO_CENTROMERE_COMPLEX_ASSEMBLY	2.66895	2.5929	-1.79867	0.240714
GO_POSITIVE_REGULATION_OF_FATTY_ACID_METABOLIC_PROCESS	1.58174	1.65309	-1.82874	0.199744
GO_CYTOSOLIC_LARGE_RIBOSOMAL_SUBUNIT	-2.15826	-2.24898	-1.8347	0.199576
GO_ACTIN_FILAMENT_BUNDLE	2.19462	2.14948	-1.8545	0.172196
GO_TRANSLATIONAL_INITIATION	-2.02378	-2.21987	-1.90951	0.125138
GO_ACTOMYOSIN	2.0945	1.99816	-1.92231	0.130531
GO_SMALL_RIBOSOMAL_SUBUNIT	-1.8923	-2.00502	-1.97355	0.0919333
GO_LARGE_RIBOSOMAL_SUBUNIT	-1.70505	-1.8974	-1.9986	0.149379
GO_RIBOSOMAL_SUBUNIT	-2.00111	-2.14062	-2.23931	0.0072904

## Sheet: Table S6
Table S6. RNAseq analysis of D8 comntrol versus D8CE using edgeR. 1051 significant (FDR<0.05) DEGs of day (D)8 continuous ethanol exposure over D8 control.
ID	gene	logFC	abs FC	logCPM	PValue	FDR
ENSMUSG00000051251	Nhlh1	7.99473	255.066	-1.46799	1.39e-20	2.33e-17
ENSMUSG00000032446	Eomes	7.13936	140.981	-0.482989	5.35e-32	2.7e-28
ENSMUSG00000029671	Wnt16	7.0191	129.706	-2.30098	4.69e-12	1.75e-09
ENSMUSG00000047686	Zcchc5	5.90007	59.7168	-3.13668	3.49e-06	0.000211882
ENSMUSG00000037984	Neurod6	5.78925	55.3016	-0.980985	1.53e-23	3.08e-20
ENSMUSG00000038255	Neurod2	5.73446	53.2407	-1.74451	6.57e-16	4.57e-13
ENSMUSG00000040452	Cdh12	5.30505	39.5346	-2.10416	2.46e-12	1.01e-09
ENSMUSG00000034701	Neurod1	5.28444	38.974	-2.12281	3.81e-12	1.51e-09
ENSMUSG00000026523	Wdr64	5.25239	38.1177	-3.53668	0.000404931	0.011729
ENSMUSG00000026805	Barhl1	5.22926	37.5115	0.219552	1.68e-34	1.13e-30
ENSMUSG00000053441	Adamts19	5.17512	36.1299	-3.57874	0.000404931	0.011729
ENSMUSG00000040478	Prdm13	5.16815	35.9557	-3.58292	0.000404931	0.011729
ENSMUSG00000079105	C7	5.06423	33.4569	-3.639	0.000751256	0.0194921
ENSMUSG00000080416	Gm26471	4.97646	31.4821	-3.68292	0.000751256	0.0194921
ENSMUSG00000093197	Gm22437	4.97183	31.3812	-3.68569	0.00140163	0.0316426
ENSMUSG00000038298	Pdzk1	4.96865	31.3121	-3.68758	0.00140163	0.0316426
ENSMUSG00000089760	D030046N08Rik	4.95685	31.057	-3.69461	0.00140163	0.0316426
ENSMUSG00000048540	Nhlh2	4.87447	29.3335	-2.45058	1.43e-09	2.63e-07
ENSMUSG00000045281	Gpr20	4.86183	29.0775	-3.73986	0.00140163	0.0316426
ENSMUSG00000091272	Gm17641	4.57576	23.8475	-2.67558	7.05e-08	7.64e-06
ENSMUSG00000056972	Magel2	4.46975	22.1579	-2.75402	1.93e-07	1.81e-05
ENSMUSG00000036594	H2-Aa	4.39439	21.0301	-1.41013	4.9e-16	3.53e-13
ENSMUSG00000059430	Actg2	4.17898	18.1134	-2.34992	3.21e-09	5.26e-07
ENSMUSG00000097604	AC165246.1	4.17269	18.0345	-0.916418	1.46e-18	1.64e-15
ENSMUSG00000048015	Neurod4	4.10401	17.1962	-1.97876	2.22e-10	5.03e-08
ENSMUSG00000032323	Cyp11a1	4.05031	16.5678	-2.44556	1.98e-08	2.45e-06
ENSMUSG00000053024	Cntn2	3.79401	13.8711	3.10488	4.74e-40	9.56e-36
ENSMUSG00000022464	Slc38a4	3.73246	13.2917	-2.27462	8.51e-09	1.18e-06
ENSMUSG00000032315	Cyp1a1	3.71856	13.1643	-1.13772	3.55e-15	2.31e-12
ENSMUSG00000030500	Slc17a6	3.69986	12.9948	-2.70518	1.37e-06	9.59e-05
ENSMUSG00000068154	Insm1	3.56886	11.8668	3.0138	2.25e-36	2.26e-32
ENSMUSG00000035946	Gsx2	3.51481	11.4305	-1.8763	1.01e-09	1.9e-07
ENSMUSG00000086017	Gm11872	3.42721	10.757	-3.42597	0.000930739	0.0229947
ENSMUSG00000053025	Sv2b	3.42213	10.7192	-0.493096	4.23e-18	4.49e-15
ENSMUSG00000081044	AU015836	3.41395	10.6587	-3.43492	0.0016177	0.0348428
ENSMUSG00000042581	Thsd7b	3.40123	10.565	0.978155	1.91e-26	6.4e-23
ENSMUSG00000052229	Gpr17	3.37482	10.3734	-1.43029	5.97e-12	2.15e-09
ENSMUSG00000025597	Klhl4	3.36742	10.3203	-2.93349	2.58e-05	0.00113818
ENSMUSG00000083200	Gm15066	3.34855	10.1863	-3.46815	0.0016177	0.0348428
ENSMUSG00000025013	Tll2	3.28934	9.77664	0.969234	2.45e-25	7.06e-22
ENSMUSG00000072855	Gm10430	3.25438	9.54259	-3.00546	6.97e-05	0.00267122
ENSMUSG00000074575	Kcng1	3.23764	9.4325	-2.64039	4.3e-06	0.000256971
ENSMUSG00000045629	Sh3tc2	3.20639	9.23041	-3.0369	0.000114837	0.00409032
ENSMUSG00000029193	Cckar	3.2016	9.19979	-2.66676	6.79e-06	0.00037224
ENSMUSG00000048126	Col6a3	3.19471	9.15596	-1.17658	1.09e-12	4.8e-10
ENSMUSG00000033316	Galnt9	3.1477	8.86239	-2.70542	6.79e-06	0.00037224
ENSMUSG00000026043	Col3a1	3.13117	8.76145	-0.837031	2.2e-14	1.23e-11
ENSMUSG00000014030	Pax5	3.06558	8.37205	-3.12619	0.000313077	0.00940631
ENSMUSG00000091383	Hist1h2al	3.02934	8.16437	-0.408485	3.79e-16	2.94e-13
ENSMUSG00000070866	Zfp804a	3.02771	8.15516	-3.14857	0.000313077	0.00940631
ENSMUSG00000049916	2610318N02Rik	3.0135	8.0752	-1.57378	8.47e-10	1.63e-07
ENSMUSG00000025020	Slit1	3.00999	8.05558	2.82707	1.21e-27	4.87e-24
ENSMUSG00000019230	Lhx9	2.99595	7.97755	-2.2783	3.95e-07	3.29e-05
ENSMUSG00000020000	Moxd1	2.98996	7.94451	-0.123248	3.96e-17	3.63e-14
ENSMUSG00000058897	Col25a1	2.987	7.92826	-1.13491	5.48e-12	2.01e-09
ENSMUSG00000022053	Ebf2	2.94289	7.6895	-2.5546	7.07e-06	0.000385318
ENSMUSG00000018169	Mfng	2.93162	7.62969	0.510762	1.27e-19	1.83e-16
ENSMUSG00000029088	Kcnip4	2.92739	7.60731	-3.20742	0.000856952	0.0214878
ENSMUSG00000004347	Pde1c	2.92236	7.58085	1.76297	4.45e-24	1.12e-20
ENSMUSG00000097248	RP23-433F5.1	2.90882	7.51003	-1.80116	1.98e-08	2.45e-06
ENSMUSG00000094500	Smim18	2.89159	7.42089	-2.58864	1.09e-05	0.000559062
ENSMUSG00000065657	Gm25337	2.87612	7.34173	-3.23858	0.000856952	0.0214878
ENSMUSG00000085007	Gm11549	2.82908	7.10621	-2.63642	1.69e-05	0.000805422
ENSMUSG00000033740	St18	2.81159	7.02057	-0.418415	2.26e-14	1.23e-11
ENSMUSG00000000214	Th	2.78407	6.88795	-2.94571	0.000279209	0.00858404
ENSMUSG00000066141	Gm11232	2.77781	6.8581	-3.29482	0.00234915	0.046467
ENSMUSG00000060534	Dcc	2.77659	6.85229	2.39366	1.06e-23	2.37e-20
ENSMUSG00000032303	Chrna3	2.75285	6.74045	-1.32132	5.8e-10	1.21e-07
ENSMUSG00000065817	Gm24698	2.73754	6.66934	-3.31827	0.00234915	0.046467
ENSMUSG00000032528	Vipr1	2.73205	6.64399	-2.97855	0.000445879	0.0126604
ENSMUSG00000090522	Gm5919	2.72181	6.59701	-3.32677	0.00234915	0.046467
ENSMUSG00000097311	mmu-mir-137	2.71686	6.57441	-3.32914	0.00234915	0.046467
ENSMUSG00000041710	Trpc5	2.6744	6.38372	-3.01285	0.000445879	0.0126604
ENSMUSG00000068615	Gjd2	2.67151	6.37095	-2.31102	8.76e-06	0.000464599
ENSMUSG00000097844	AC114995.1	2.6369	6.21993	-1.74064	1.09e-07	1.1e-05
ENSMUSG00000000031	H19	2.62555	6.17121	1.89901	8.18e-21	1.5e-17
ENSMUSG00000021575	Ahrr	2.62292	6.15997	-0.806255	1.02e-11	3.38e-09
ENSMUSG00000042498	D330045A20Rik	2.61184	6.11283	-0.883714	2.81e-11	8.08e-09
ENSMUSG00000006362	Cbfa2t3	2.60612	6.08865	-1.25501	1.19e-09	2.22e-07
ENSMUSG00000049148	Plcxd3	2.58836	6.01415	-0.0040106	1.12e-14	6.66e-12
ENSMUSG00000059742	Kcnh7	2.58478	5.99924	1.78277	5.4e-20	8.38e-17
ENSMUSG00000041014	Nrg3	2.57207	5.94661	-3.0743	0.00113696	0.0269028
ENSMUSG00000020357	Flt4	2.56641	5.92333	-3.07988	0.00113696	0.0269028
ENSMUSG00000003436	Dll3	2.55876	5.89203	1.30404	1.29e-18	1.53e-15
ENSMUSG00000022129	Dct	2.55678	5.88394	-0.687711	9.55e-12	3.21e-09
ENSMUSG00000062393	Dgkk	2.52638	5.76122	-0.826164	4.34e-11	1.18e-08
ENSMUSG00000056812	St8sia3	2.51906	5.73209	-2.61351	8.36e-05	0.00311433
ENSMUSG00000039194	Rlbp1	2.51865	5.73045	1.60375	8.68e-19	1.09e-15
ENSMUSG00000046182	Gsg1l	2.49736	5.64652	-0.343984	1.24e-12	5.21e-10
ENSMUSG00000040258	Nxph4	2.4935	5.63141	-1.73466	2.73e-07	2.46e-05
ENSMUSG00000050321	Neto1	2.49184	5.62497	0.302625	6.87e-15	4.19e-12
ENSMUSG00000065418	Mir322	2.48985	5.61721	-3.12539	0.00181424	0.037883
ENSMUSG00000046999	1110032F04Rik	2.44875	5.45945	0.132366	4.42e-14	2.34e-11
ENSMUSG00000026208	Des	2.41143	5.32	-2.17263	5.43e-06	0.000312574
ENSMUSG00000036218	Pdzrn4	2.40408	5.29298	1.2414	8.72e-17	7.64e-14
ENSMUSG00000086296	D030055H07Rik	2.39222	5.24965	-1.70112	4.75e-07	3.86e-05
ENSMUSG00000089308	Gm24837	2.37932	5.20291	-2.92703	0.000878982	0.0219582
ENSMUSG00000047344	Lancl3	2.37742	5.19608	1.04856	4.35e-16	3.25e-13
ENSMUSG00000031654	Cbln1	2.3545	5.11418	-0.644766	1.61e-10	3.86e-08
ENSMUSG00000022055	Nefl	2.35285	5.10831	-1.29478	2.3e-08	2.81e-06
ENSMUSG00000054641	Mmrn1	2.35196	5.10517	-2.94469	0.00136256	0.0309687
ENSMUSG00000030268	Bcat1	2.3278	5.02038	1.48245	1.81e-16	1.52e-13
ENSMUSG00000092942	Gm23398	2.31539	4.97739	-2.23812	3.97e-05	0.00165028
ENSMUSG00000073043	Atoh1	2.31378	4.97182	1.54254	2.58e-16	2.08e-13
ENSMUSG00000090498	Kcnb2	2.30585	4.94459	-2.56387	0.000265549	0.00823611
ENSMUSG00000086531	Gm11351	2.29828	4.91872	-2.40189	5.83e-05	0.00229889
ENSMUSG00000035202	Lars2	2.29406	4.90434	5.22997	3.32e-19	4.46e-16
ENSMUSG00000081651	Gm15530	2.28914	4.88766	-2.57806	0.000155206	0.0051976
ENSMUSG00000028546	Elavl4	2.28149	4.86181	2.82088	8.85e-18	8.92e-15
ENSMUSG00000082487	Gm11628	2.28085	4.85965	-2.98681	0.00136256	0.0309687
ENSMUSG00000036915	Kirrel2	2.25656	4.77851	-2.78579	0.000670179	0.017754
ENSMUSG00000021062	Rab15	2.2186	4.65441	1.1333	1.62e-14	9.34e-12
ENSMUSG00000022342	Kcnv1	2.21556	4.64463	-0.0517501	1.96e-11	5.89e-09
ENSMUSG00000019848	Popdc3	2.17685	4.52165	-2.83454	0.00101454	0.0246424
ENSMUSG00000020061	Mybpc1	2.17057	4.502	-2.83662	0.00153406	0.0336159
ENSMUSG00000034098	Fstl5	2.16831	4.49497	0.171935	8.04e-12	2.75e-09
ENSMUSG00000067889	Sptbn2	2.16064	4.47113	2.31879	9.47e-16	6.37e-13
ENSMUSG00000024647	Cbln2	2.1382	4.40213	-2.22106	0.000126176	0.00440851
ENSMUSG00000049511	Htr1b	2.12981	4.37659	-2.67911	0.000755544	0.019553
ENSMUSG00000087938	Gm26049	2.12832	4.37208	-2.86411	0.00153406	0.0336159
ENSMUSG00000042607	Asb4	2.11819	4.3415	0.813268	7.23e-13	3.31e-10
ENSMUSG00000078564	Gm9631	2.11167	4.3219	-2.12286	7.19e-05	0.00273199
ENSMUSG00000090958	Lrrc32	2.11091	4.31964	-2.52755	0.000265549	0.00823611
ENSMUSG00000032796	Lama1	2.10264	4.29494	0.347659	1.24e-11	4.04e-09
ENSMUSG00000036469	March1	2.09717	4.2787	-0.17527	3.05e-10	6.75e-08
ENSMUSG00000036306	Lzts1	2.08669	4.24773	0.491025	6.91e-12	2.44e-09
ENSMUSG00000050663	Trhde	2.08357	4.23856	-1.92909	2.53e-05	0.00111674
ENSMUSG00000093354	Mir125b-1	2.07103	4.20185	-2.89409	0.00231612	0.0460446
ENSMUSG00000031932	Gpr83	2.06903	4.19606	-2.15531	0.000137935	0.00474536
ENSMUSG00000031891	Hsd11b2	2.05848	4.16547	-1.18134	3.93e-07	3.29e-05
ENSMUSG00000056758	Hmga2	2.05324	4.15038	-0.373117	1.67e-09	3e-07
ENSMUSG00000033737	Fndc3c1	2.0471	4.13273	-0.245658	7.45e-10	1.49e-07
ENSMUSG00000030592	Ryr1	2.04661	4.13134	-0.702626	1.68e-08	2.19e-06
ENSMUSG00000030302	Atp2b2	2.03	4.08405	2.05209	5.73e-14	2.96e-11
ENSMUSG00000021457	Syk	2.02811	4.0787	3.29239	5.67e-15	3.57e-12
ENSMUSG00000086453	Gm11457	2.02334	4.06525	-2.30572	0.000345922	0.0102681
ENSMUSG00000044499	Hs3st5	2.01898	4.05297	-0.330626	2.25e-09	3.91e-07
ENSMUSG00000036098	Myrf	2.01396	4.0389	-1.78985	1.74e-05	0.000825345
ENSMUSG00000087271	2900008C10Rik	2.01269	4.03533	-2.75196	0.00111987	0.0266861
ENSMUSG00000097464	RP23-175C13.4	2.01077	4.02997	-2.59037	0.000823456	0.0208292
ENSMUSG00000034796	Cpne7	2.00778	4.02163	-2.44743	0.000914184	0.022725
ENSMUSG00000093793	Gm24091	1.99427	3.98413	-2.76173	0.00165759	0.0355878
ENSMUSG00000025900	Rp1	1.98117	3.94812	-1.64569	9.24e-06	0.000482678
ENSMUSG00000002190	Clgn	1.97505	3.93143	-0.366974	5e-09	7.58e-07
ENSMUSG00000016150	Tenm1	1.97374	3.92786	-0.397086	6.03e-09	8.87e-07
ENSMUSG00000097755	AC145591.1	1.96904	3.91507	-1.7403	1.92e-05	0.00088398
ENSMUSG00000039252	Lgi2	1.96745	3.91076	-1.08779	5.76e-07	4.51e-05
ENSMUSG00000018983	E2f2	1.96022	3.8912	2.08035	3.13e-13	1.5e-10
ENSMUSG00000085687	Gm16153	1.95741	3.88363	-2.78222	0.00165759	0.0355878
ENSMUSG00000089726	Mir17hg	1.95048	3.86504	0.755936	2.97e-11	8.44e-09
ENSMUSG00000041301	Cftr	1.94974	3.86306	-0.860351	1.6e-07	1.55e-05
ENSMUSG00000014725	Adam28	1.93683	3.82862	-2.79473	0.00244939	0.0476179
ENSMUSG00000033633	Clec18a	1.92782	3.80479	-2.49859	0.00181711	0.037883
ENSMUSG00000040061	Plcb2	1.92052	3.78559	-2.80468	0.00244939	0.0476179
ENSMUSG00000034883	Lrr1	1.91736	3.77732	0.781181	5.73e-11	1.52e-08
ENSMUSG00000042631	Xkr7	1.90523	3.74568	-0.691887	9.24e-08	9.52e-06
ENSMUSG00000043301	Kcnj6	1.90354	3.74131	-1.25119	1.59e-06	0.000108895
ENSMUSG00000040710	St8sia4	1.89447	3.71785	1.68461	4.16e-12	1.58e-09
ENSMUSG00000072572	Slc39a2	1.88964	3.70542	-1.63574	1.75e-05	0.000829834
ENSMUSG00000042388	Dlgap3	1.88065	3.6824	2.62409	8.47e-13	3.8e-10
ENSMUSG00000078521	Aunip	1.86839	3.65124	0.745063	1.73e-10	4.06e-08
ENSMUSG00000029121	Crmp1	1.86826	3.65091	4.01298	2.13e-13	1.07e-10
ENSMUSG00000032128	Robo3	1.86632	3.64603	-1.27048	3.2e-06	0.000197041
ENSMUSG00000022054	Nefm	1.86159	3.63409	-0.416161	3.28e-08	3.89e-06
ENSMUSG00000059229	Gm6802	1.85712	3.62285	-2.5406	0.00255533	0.0492772
ENSMUSG00000055373	Fut9	1.84491	3.59229	3.5728	6.48e-13	3.04e-10
ENSMUSG00000040569	Slc26a7	1.84438	3.59099	1.90944	7.31e-12	2.54e-09
ENSMUSG00000020176	Grb10	1.84338	3.5885	6.36615	2.19e-13	1.08e-10
ENSMUSG00000043857	Mgat5b	1.84334	3.5884	1.69536	1.32e-11	4.23e-09
ENSMUSG00000027577	Chrna4	1.84314	3.58791	0.940634	1.45e-10	3.58e-08
ENSMUSG00000052854	Nrk	1.84056	3.58148	-1.29122	5.1e-06	0.000297786
ENSMUSG00000020182	Ddc	1.83084	3.55744	-0.502457	8.28e-08	8.83e-06
ENSMUSG00000039748	Exo1	1.82781	3.54998	3.42519	1.18e-12	5.07e-10
ENSMUSG00000040972	Igsf21	1.82283	3.53774	1.23613	7.39e-11	1.91e-08
ENSMUSG00000056258	Kcnq3	1.82046	3.53193	-0.483608	9.15e-08	9.5e-06
ENSMUSG00000040907	Atp1a3	1.81747	3.52462	0.0368503	7.51e-09	1.07e-06
ENSMUSG00000098206	mmu-mir-181b-1	1.81461	3.51764	-1.19637	5.17e-06	0.000301111
ENSMUSG00000057182	Scn3a	1.80832	3.50235	1.28795	8.19e-11	2.09e-08
ENSMUSG00000049409	Prokr1	1.80034	3.48302	1.93775	2.01e-11	5.96e-09
ENSMUSG00000035431	Sstr1	1.79954	3.4811	-2.58032	0.00255674	0.0492772
ENSMUSG00000046591	Ticrr	1.79797	3.47732	3.02319	3.93e-12	1.52e-09
ENSMUSG00000022367	Has2	1.79701	3.47498	-1.32917	5.1e-06	0.000297786
ENSMUSG00000033615	Cplx1	1.79398	3.4677	-0.559575	2.04e-07	1.91e-05
ENSMUSG00000026825	Dnm1	1.79183	3.46254	-0.708705	4.01e-07	3.33e-05
ENSMUSG00000072082	Ccnf	1.78256	3.44036	3.57328	3.46e-12	1.4e-09
ENSMUSG00000029334	Prkg2	1.77629	3.42545	-1.72411	8.67e-05	0.00319989
ENSMUSG00000024968	Rcor2	1.76251	3.39287	2.33711	2.53e-11	7.39e-09
ENSMUSG00000023484	Prph	1.7498	3.36312	-1.14978	5.56e-06	0.000317468
ENSMUSG00000039913	Pak7	1.74489	3.35168	0.810643	1.52e-09	2.76e-07
ENSMUSG00000039070	Cpa4	1.74386	3.3493	-1.30082	2.29e-05	0.00101744
ENSMUSG00000025094	Slc18a2	1.74187	3.34469	-1.7387	0.000113027	0.00404012
ENSMUSG00000036510	Cdh8	1.74063	3.3418	0.327508	9.59e-09	1.31e-06
ENSMUSG00000097699	AC109221.2	1.72771	3.31202	-2.37699	0.0024863	0.0481496
ENSMUSG00000010505	Myt1	1.72678	3.30989	3.37637	1.68e-11	5.2e-09
ENSMUSG00000018417	Myo1b	1.72316	3.30158	3.40344	1.78e-11	5.44e-09
ENSMUSG00000028883	Sema3a	1.71978	3.29387	2.86661	3.29e-11	9.2e-09
ENSMUSG00000095865	Gm13237	1.71291	3.27822	-2.27827	0.00179099	0.03765
ENSMUSG00000059991	Nptx2	1.71035	3.2724	0.307525	1.8e-08	2.32e-06
ENSMUSG00000036111	Lmo1	1.70892	3.26917	0.896082	2.47e-09	4.19e-07
ENSMUSG00000024598	Fbn2	1.7085	3.26821	3.09584	3.44e-11	9.5e-09
ENSMUSG00000034336	Ina	1.70787	3.26677	1.24574	7.77e-10	1.54e-07
ENSMUSG00000020436	Gabrg2	1.70026	3.2496	-0.158249	1.25e-07	1.24e-05
ENSMUSG00000028005	Gucy1b3	1.69939	3.24763	2.72406	6.29e-11	1.65e-08
ENSMUSG00000027199	Gatm	1.69587	3.23973	2.09826	1.73e-10	4.06e-08
ENSMUSG00000032854	Ugt8a	1.69392	3.23534	1.44626	6.69e-10	1.35e-07
ENSMUSG00000027273	Snap25	1.6934	3.23419	1.18599	1.41e-09	2.6e-07
ENSMUSG00000045328	Cenpe	1.69307	3.23344	5.93121	1.35e-11	4.26e-09
ENSMUSG00000034773	BC030867	1.68876	3.2238	0.737497	5.33e-09	7.96e-07
ENSMUSG00000062417	Hist1h3g	1.68595	3.21753	3.36276	4.72e-11	1.27e-08
ENSMUSG00000053846	Lipg	1.68304	3.21105	2.40337	1.48e-10	3.6e-08
ENSMUSG00000026483	Fam129a	1.68083	3.20613	0.411505	1.86e-08	2.39e-06
ENSMUSG00000079018	Ly6c1	1.67319	3.1892	-2.30649	0.00243068	0.047529
ENSMUSG00000002944	Cd36	1.66827	3.17833	0.958683	4.79e-09	7.31e-07
ENSMUSG00000045991	Onecut2	1.66713	3.17583	-1.16058	2.21e-05	0.000990146
ENSMUSG00000023828	Slc22a3	1.66433	3.16965	-2.31268	0.00131748	0.0302167
ENSMUSG00000071719	Tmem28	1.65857	3.15703	-1.59477	0.000124082	0.00435801
ENSMUSG00000021367	Edn1	1.64693	3.13166	0.606372	1.95e-08	2.45e-06
ENSMUSG00000074232	Gm10647	1.64611	3.12988	-2.129	0.00129324	0.0297964
ENSMUSG00000026247	Ecel1	1.64457	3.12656	-1.87987	0.000420672	0.0120981
ENSMUSG00000016346	Kcnq2	1.6391	3.11471	1.04217	6.82e-09	9.89e-07
ENSMUSG00000027009	Itga4	1.63754	3.11134	-0.282462	6.05e-07	4.67e-05
ENSMUSG00000024261	Syt4	1.63634	3.10875	0.0658653	1.24e-07	1.23e-05
ENSMUSG00000029648	Flt1	1.63396	3.10363	-1.5543	9.98e-05	0.00362555
ENSMUSG00000097385	RP23-175C13.3	1.63309	3.10176	-1.28005	4.77e-05	0.00193573
ENSMUSG00000029816	Gpnmb	1.62942	3.09388	2.15161	6.63e-10	1.35e-07
ENSMUSG00000054013	Tmem179	1.6282	3.09127	-0.653447	2.69e-06	0.000170018
ENSMUSG00000081816	Gm15528	1.62799	3.09083	-1.81767	0.000422987	0.0121128
ENSMUSG00000064168	Hist1h2bh	1.62794	3.09072	4.34657	1.02e-10	2.53e-08
ENSMUSG00000001228	Uhrf1	1.62091	3.0757	5.63576	9.01e-11	2.27e-08
ENSMUSG00000029862	Clcn1	1.61299	3.05885	-1.50449	0.00012966	0.00449905
ENSMUSG00000049583	Grm5	1.61096	3.05455	2.62472	5.49e-10	1.15e-07
ENSMUSG00000030092	Cntn6	1.60428	3.04044	1.18675	8.18e-09	1.15e-06
ENSMUSG00000060988	Galnt13	1.60341	3.03862	0.0204228	2.66e-07	2.42e-05
ENSMUSG00000045613	Chrm2	1.60113	3.03381	1.62737	3.29e-09	5.28e-07
ENSMUSG00000021614	Vcan	1.6008	3.03312	4.48624	1.92e-10	4.44e-08
ENSMUSG00000052613	Pcdh15	1.59857	3.02842	-0.844344	8.38e-06	0.000447976
ENSMUSG00000017861	Mybl2	1.598	3.02723	3.25779	4.22e-10	9.15e-08
ENSMUSG00000029123	Stk32b	1.59756	3.02631	-0.149655	5.95e-07	4.61e-05
ENSMUSG00000034486	Gbx2	1.5967	3.02452	-1.98477	0.000951881	0.0233454
ENSMUSG00000071847	Apcdd1	1.59464	3.02019	2.6796	8.18e-10	1.58e-07
ENSMUSG00000069267	Hist1h3b	1.59345	3.0177	4.78036	2.11e-10	4.84e-08
ENSMUSG00000069302	Hist1h2ah	1.5916	3.01383	2.03013	2.01e-09	3.55e-07
ENSMUSG00000023232	Serinc2	1.59064	3.01184	-1.21001	6.19e-05	0.0024199
ENSMUSG00000070366	Ppapdc1a	1.58987	3.01022	-1.46936	0.000104785	0.00377225
ENSMUSG00000054999	Naaladl1	1.5898	3.01008	-1.41265	8.53e-05	0.00315988
ENSMUSG00000038239	Hrc	1.58872	3.00781	-1.52436	0.000164074	0.00545831
ENSMUSG00000039518	Cdsn	1.58741	3.0051	-1.30923	9.06e-05	0.00332745
ENSMUSG00000089827	1700023H06Rik	1.58654	3.00328	-1.84141	0.000549573	0.0150783
ENSMUSG00000085541	Gm16010	1.58429	2.99859	-1.41499	8.53e-05	0.00315988
ENSMUSG00000022382	Wnt7b	1.58191	2.99366	0.81663	3.36e-08	3.93e-06
ENSMUSG00000049551	Fzd9	1.58081	2.99139	-0.420405	2.36e-06	0.000152323
ENSMUSG00000039055	Eme1	1.58033	2.99038	1.85991	3.41e-09	5.42e-07
ENSMUSG00000025427	Rnf165	1.58022	2.99016	0.783941	3.42e-08	3.96e-06
ENSMUSG00000039860	Srrm3	1.57974	2.98916	0.0491712	3.93e-07	3.29e-05
ENSMUSG00000062380	Tubb3	1.5774	2.98433	5.04025	2.97e-10	6.65e-08
ENSMUSG00000023473	Celsr3	1.56881	2.96661	3.61938	6e-10	1.24e-07
ENSMUSG00000048385	Scrt1	1.56729	2.96348	0.53955	1.03e-07	1.05e-05
ENSMUSG00000058290	Espl1	1.56664	2.96214	4.0034	5.24e-10	1.11e-07
ENSMUSG00000034206	Polq	1.56546	2.95971	3.44717	8.13e-10	1.58e-07
ENSMUSG00000047842	Diras2	1.56516	2.95911	5.42732	3.73e-10	8.17e-08
ENSMUSG00000025001	Hells	1.55986	2.94825	4.87313	4.72e-10	1.01e-07
ENSMUSG00000022422	Dscc1	1.55131	2.93084	1.25833	1.92e-08	2.43e-06
ENSMUSG00000044071	Fam19a2	1.55103	2.93026	0.706808	9.25e-08	9.52e-06
ENSMUSG00000037568	Vash2	1.5476	2.9233	1.62053	1.06e-08	1.42e-06
ENSMUSG00000087184	Gm11650	1.54167	2.9113	-1.39369	0.000108854	0.00390479
ENSMUSG00000025813	Homer2	1.5408	2.90955	2.49395	3.3e-09	5.28e-07
ENSMUSG00000052889	Prkcb	1.54075	2.90947	2.14545	5.05e-09	7.6e-07
ENSMUSG00000038264	Sema7a	1.53595	2.8998	2.90295	2.34e-09	4e-07
ENSMUSG00000069301	Hist1h2ag	1.53005	2.88795	2.60161	3.75e-09	5.87e-07
ENSMUSG00000051295	9630028B13Rik	1.52318	2.87424	-1.00494	4.72e-05	0.0019241
ENSMUSG00000014773	Dll1	1.52164	2.87117	3.41326	2.27e-09	3.91e-07
ENSMUSG00000050936	Hist2h2bb	1.52024	2.86838	6.43725	9.96e-10	1.89e-07
ENSMUSG00000045215	Asxl3	1.51515	2.85828	1.0735	5.95e-08	6.55e-06
ENSMUSG00000034037	Fgd5	1.51495	2.85789	-1.89362	0.00119848	0.0280317
ENSMUSG00000035594	Chrna5	1.51344	2.85491	-1.57398	0.000331414	0.00986899
ENSMUSG00000017499	Cdc6	1.51168	2.85142	3.33551	3.02e-09	5.03e-07
ENSMUSG00000084946	Dlx1as	1.51162	2.8513	-0.44521	6.76e-06	0.00037224
ENSMUSG00000019846	Lama4	1.51142	2.85091	0.874823	1.09e-07	1.1e-05
ENSMUSG00000071317	Bves	1.51081	2.8497	-0.12383	1.72e-06	0.000117077
ENSMUSG00000036768	Kif15	1.50477	2.83778	4.90195	1.76e-09	3.14e-07
ENSMUSG00000026669	Mcm10	1.5033	2.8349	3.82984	2.53e-09	4.25e-07
ENSMUSG00000043460	Elfn2	1.49612	2.82084	-1.2772	0.000140821	0.00482814
ENSMUSG00000020185	E2f7	1.49557	2.81975	3.3507	4.25e-09	6.54e-07
ENSMUSG00000021194	Chga	1.49489	2.81842	2.38024	9.87e-09	1.34e-06
ENSMUSG00000032087	Dscaml1	1.49277	2.81428	1.54467	3.58e-08	4.12e-06
ENSMUSG00000041653	Pnpla3	1.49245	2.81367	-1.47614	0.000263266	0.00819051
ENSMUSG00000030091	Nup210	1.49186	2.81252	4.00151	3.09e-09	5.1e-07
ENSMUSG00000025892	Gria4	1.48504	2.79925	3.25795	5.62e-09	8.33e-07
ENSMUSG00000031004	Mki67	1.48319	2.79566	8.04081	2.25e-09	3.91e-07
ENSMUSG00000031285	Dcx	1.48172	2.79281	4.54893	3.3e-09	5.28e-07
ENSMUSG00000029414	Kntc1	1.47405	2.778	4.82014	3.69e-09	5.81e-07
ENSMUSG00000025938	Slco5a1	1.47284	2.77567	2.26725	1.91e-08	2.43e-06
ENSMUSG00000033910	Gucy1a3	1.47127	2.77266	3.28585	7.72e-09	1.09e-06
ENSMUSG00000094832	Gm21846	1.47004	2.77029	-1.92026	0.00155072	0.0338491
ENSMUSG00000034488	Edil3	1.46569	2.76196	0.546618	5.13e-07	4.1e-05
ENSMUSG00000040204	2810417H13Rik	1.46462	2.7599	5.65701	4.02e-09	6.23e-07
ENSMUSG00000013523	Bcas1	1.46303	2.75688	0.0509488	2.32e-06	0.000150515
ENSMUSG00000054976	Nyap2	1.46236	2.75559	-0.58557	1.98e-05	0.000904132
ENSMUSG00000098183	RP24-271M20.8	1.46221	2.75531	0.124848	1.71e-06	0.00011626
ENSMUSG00000034648	Lrrn1	1.45617	2.74379	3.83908	7.42e-09	1.06e-06
ENSMUSG00000039376	Synpo2l	1.45403	2.73972	0.868384	3e-07	2.64e-05
ENSMUSG00000061615	Hist1h2ab	1.45293	2.73763	4.46647	6.53e-09	9.53e-07
ENSMUSG00000060969	Irx1	1.45242	2.73667	-0.5472	1.53e-05	0.000744997
ENSMUSG00000054667	Irs4	1.45113	2.73422	-1.79825	0.00145896	0.032536
ENSMUSG00000075478	Slitrk1	1.45036	2.73277	0.363569	1.18e-06	8.38e-05
ENSMUSG00000052981	Ube2ql1	1.44705	2.7265	1.15926	1.78e-07	1.69e-05
ENSMUSG00000028587	Orc1	1.44703	2.72647	1.33204	1.36e-07	1.33e-05
ENSMUSG00000031391	L1cam	1.447	2.72641	-0.319185	8.26e-06	0.000443043
ENSMUSG00000086568	9130020K20Rik	1.44645	2.72536	-0.520711	1.81e-05	0.000848443
ENSMUSG00000055612	Cdca7	1.44356	2.7199	4.90129	7.35e-09	1.06e-06
ENSMUSG00000041498	Kif14	1.44227	2.71748	3.61341	1.12e-08	1.49e-06
ENSMUSG00000097532	AC092202.1	1.44094	2.71498	-1.31256	0.000318174	0.00954521
ENSMUSG00000029283	Cdc7	1.43707	2.70771	2.9118	2.08e-08	2.56e-06
ENSMUSG00000042489	Clspn	1.43666	2.70693	4.47015	9.47e-09	1.31e-06
ENSMUSG00000028610	Dmrtb1	1.43553	2.70482	1.16646	2.11e-07	1.97e-05
ENSMUSG00000026188	Tmem169	1.43514	2.70408	0.072508	3.06e-06	0.000191532
ENSMUSG00000045608	Dbx2	1.43502	2.70387	0.165517	2.08e-06	0.000136498
ENSMUSG00000056966	Gjc3	1.43487	2.70357	-0.824737	4.45e-05	0.00181812
ENSMUSG00000062257	Opcml	1.43411	2.70215	3.10209	1.97e-08	2.45e-06
ENSMUSG00000033882	Rbm46	1.43219	2.69857	-1.74731	0.00111273	0.0265789
ENSMUSG00000015880	Ncapg	1.42878	2.69219	4.88846	1.03e-08	1.4e-06
ENSMUSG00000097970	mmu-mir-30c-2	1.42624	2.68745	-1.03843	0.000143683	0.00491792
ENSMUSG00000051517	Arhgef39	1.42475	2.68469	1.51554	1.37e-07	1.33e-05
ENSMUSG00000050822	Slc29a4	1.42186	2.6793	0.45822	1.35e-06	9.5e-05
ENSMUSG00000047330	Kcne4	1.4217	2.679	-1.75456	0.00141385	0.0317762
ENSMUSG00000039994	Timeless	1.42068	2.67711	3.90401	1.62e-08	2.13e-06
ENSMUSG00000025140	Pycr1	1.4147	2.66605	-0.620779	3.61e-05	0.00152989
ENSMUSG00000055775	Myh8	1.41293	2.66277	3.41889	2.55e-08	3.06e-06
ENSMUSG00000069300	Hist1h2bj	1.41124	2.65966	4.50521	1.67e-08	2.18e-06
ENSMUSG00000062319	Gm10115	1.4106	2.65847	-1.64644	0.000838338	0.0211232
ENSMUSG00000056596	Trnp1	1.41057	2.65842	1.06203	3.93e-07	3.29e-05
ENSMUSG00000064080	Fbln2	1.40614	2.65027	2.31263	7.32e-08	7.89e-06
ENSMUSG00000069307	Hist1h2bq	1.40331	2.64507	-1.38624	0.000492251	0.013688
ENSMUSG00000044201	Cdc25c	1.40304	2.64459	3.16755	3.61e-08	4.14e-06
ENSMUSG00000072812	Ahnak2	1.40251	2.64361	0.781658	8.19e-07	5.98e-05
ENSMUSG00000012443	Kif11	1.40147	2.6417	6.44296	1.6e-08	2.12e-06
ENSMUSG00000057098	Ebf1	1.39779	2.63497	1.46013	2.45e-07	2.24e-05
ENSMUSG00000030000	Add2	1.3974	2.63427	2.32555	8.08e-08	8.67e-06
ENSMUSG00000028785	Hpca	1.39686	2.63327	-1.38857	0.000594909	0.0160769
ENSMUSG00000028678	Kif2c	1.39231	2.62499	4.60589	2.48e-08	3.01e-06
ENSMUSG00000093726	Gm20667	1.39111	2.6228	1.18081	4.57e-07	3.74e-05
ENSMUSG00000007080	Pole	1.38858	2.61821	4.92758	2.53e-08	3.06e-06
ENSMUSG00000062727	Hist1h2bk	1.3879	2.61697	4.52701	2.78e-08	3.32e-06
ENSMUSG00000029608	Rph3a	1.38693	2.61521	-0.790603	6.32e-05	0.00246055
ENSMUSG00000043336	Filip1l	1.38514	2.61198	1.89963	1.67e-07	1.61e-05
ENSMUSG00000028358	Zfp618	1.38427	2.61041	1.52179	2.96e-07	2.64e-05
ENSMUSG00000024155	Meiob	1.38383	2.6096	-0.824833	0.000102578	0.00371268
ENSMUSG00000081480	Gm13608	1.38276	2.60768	-1.54805	0.000801422	0.0205034
ENSMUSG00000052373	Mpp3	1.38272	2.6076	0.455907	2.39e-06	0.000154159
ENSMUSG00000096280	Gm23287	1.38189	2.6061	-1.78142	0.00227477	0.0454052
ENSMUSG00000063632	Sox11	1.38072	2.60399	4.45495	3.32e-08	3.92e-06
ENSMUSG00000065934	Gm25630	1.37872	2.60037	-1.60526	0.00102679	0.0248798
ENSMUSG00000029814	Igf2bp3	1.37778	2.59868	4.32802	3.66e-08	4.16e-06
ENSMUSG00000047261	Gap43	1.37721	2.59766	3.18901	6.12e-08	6.71e-06
ENSMUSG00000096807	Hist1h2bm	1.37526	2.59414	4.97649	3.37e-08	3.93e-06
ENSMUSG00000089375	Snord107	1.37457	2.5929	-0.731896	8.82e-05	0.00325216
ENSMUSG00000037846	Rtkn2	1.37319	2.59043	2.82023	8.52e-08	9.04e-06
ENSMUSG00000025650	Col7a1	1.37319	2.59043	-0.68007	5.58e-05	0.00222758
ENSMUSG00000035021	Baz1a	1.37115	2.58676	3.93176	4.75e-08	5.32e-06
ENSMUSG00000020897	Aurkb	1.37029	2.58523	4.81057	3.87e-08	4.38e-06
ENSMUSG00000008489	Elavl2	1.36748	2.5802	2.94861	9.01e-08	9.49e-06
ENSMUSG00000013415	Igf2bp1	1.36637	2.57821	2.98035	9.08e-08	9.49e-06
ENSMUSG00000041064	Pif1	1.36625	2.57799	2.54988	1.22e-07	1.23e-05
ENSMUSG00000063434	Sorcs3	1.36569	2.577	-0.448983	3.44e-05	0.00146629
ENSMUSG00000041642	Kif21b	1.36509	2.57592	4.27643	4.9e-08	5.45e-06
ENSMUSG00000048004	Tmem196	1.36367	2.5734	-1.23727	0.000549165	0.0150783
ENSMUSG00000033952	Aspm	1.35972	2.56636	6.3573	4.08e-08	4.6e-06
ENSMUSG00000039395	Mreg	1.3581	2.56348	0.459312	3.83e-06	0.000230365
ENSMUSG00000087028	Gm13387	1.35803	2.56335	-1.62363	0.00128476	0.0297027
ENSMUSG00000075502	Zbtbd6	1.35369	2.55565	1.40748	6.4e-07	4.83e-05
ENSMUSG00000024056	Ndc80	1.34963	2.54846	4.23144	6.9e-08	7.52e-06
ENSMUSG00000041431	Ccnb1	1.34933	2.54793	5.96097	5.28e-08	5.85e-06
ENSMUSG00000097246	AC149052.1	1.34896	2.54728	0.322793	5.92e-06	0.000335112
ENSMUSG00000049612	Omg	1.34819	2.54593	0.0705866	9.51e-06	0.000491835
ENSMUSG00000037991	Rmi2	1.34544	2.54108	1.29292	8.33e-07	6.06e-05
ENSMUSG00000033006	Sox10	1.34506	2.54041	0.0291419	1.02e-05	0.000526199
ENSMUSG00000053886	Sh2d4a	1.34244	2.53579	-0.0105777	1.53e-05	0.000744369
ENSMUSG00000046178	Nxph1	1.33918	2.53007	2.15413	3.02e-07	2.64e-05
ENSMUSG00000021680	Crhbp	1.3382	2.52835	-1.52665	0.00120516	0.0281497
ENSMUSG00000036875	Dna2	1.33798	2.52797	2.18164	3e-07	2.64e-05
ENSMUSG00000001403	Ube2c	1.33504	2.52282	4.38163	9.08e-08	9.49e-06
ENSMUSG00000001506	Col1a1	1.33229	2.51802	3.43009	1.32e-07	1.3e-05
ENSMUSG00000050107	Gsg2	1.32993	2.51391	2.05946	4.12e-07	3.4e-05
ENSMUSG00000069910	Spdl1	1.32912	2.51249	3.09345	1.76e-07	1.68e-05
ENSMUSG00000031934	Panx1	1.32845	2.51133	2.71149	2.34e-07	2.16e-05
ENSMUSG00000026514	Cnih3	1.32788	2.51034	-1.58384	0.00154824	0.0338491
ENSMUSG00000044626	Liph	1.32671	2.50831	-1.64288	0.00200536	0.0408778
ENSMUSG00000030518	Fam189a1	1.32607	2.50718	-0.425798	5.98e-05	0.00234677
ENSMUSG00000027379	Bub1	1.32371	2.5031	4.8644	1.05e-07	1.07e-05
ENSMUSG00000029755	Dlx5	1.32299	2.50184	-0.990764	0.000286001	0.00875672
ENSMUSG00000086537	Nespas	1.32061	2.49771	0.54676	5.79e-06	0.000328691
ENSMUSG00000027338	Prnd	1.31701	2.49149	-0.409734	6.85e-05	0.00263531
ENSMUSG00000098243	RP23-393I12.2	1.31632	2.49031	0.341574	8.9e-06	0.000469149
ENSMUSG00000051480	A130050O07Rik	1.31469	2.48749	-1.40028	0.000894891	0.0222728
ENSMUSG00000084785	Gm13972	1.31374	2.48586	-1.65059	0.00200536	0.0408778
ENSMUSG00000097545	mmu-mir-3078	1.31265	2.48397	-0.435273	6.83e-05	0.00263423
ENSMUSG00000030867	Plk1	1.30707	2.47438	4.38302	1.65e-07	1.59e-05
ENSMUSG00000058773	Hist1h1b	1.30514	2.47107	6.64194	1.32e-07	1.3e-05
ENSMUSG00000034958	Atcay	1.3044	2.46982	3.06825	3.04e-07	2.66e-05
ENSMUSG00000030638	Sh3gl3	1.30436	2.46974	0.0645532	2.03e-05	0.000917997
ENSMUSG00000069309	Hist1h2an	1.30351	2.46829	2.08607	6.4e-07	4.83e-05
ENSMUSG00000074743	Thbd	1.30294	2.46731	0.682196	6.49e-06	0.000361275
ENSMUSG00000045967	Gpr158	1.30123	2.46439	0.0570339	2.25e-05	0.00100366
ENSMUSG00000028718	Stil	1.29993	2.46217	3.60025	2.41e-07	2.2e-05
ENSMUSG00000026163	Sphkap	1.29651	2.45633	1.028	3.25e-06	0.000199698
ENSMUSG00000021697	Depdc1b	1.29639	2.45613	2.08764	7.39e-07	5.46e-05
ENSMUSG00000051235	Gen1	1.29549	2.45461	2.84749	4.21e-07	3.47e-05
ENSMUSG00000052504	Epha3	1.29389	2.45188	3.29362	3.33e-07	2.89e-05
ENSMUSG00000090399	Nav1	1.29221	2.44902	0.237499	1.55e-05	0.000750176
ENSMUSG00000053166	Cdh22	1.29176	2.44827	2.09952	7.94e-07	5.82e-05
ENSMUSG00000026605	Cenpf	1.28875	2.44317	7.01975	1.83e-07	1.73e-05
ENSMUSG00000030351	Tspan11	1.28822	2.44227	1.13135	3.09e-06	0.000192316
ENSMUSG00000027326	Casc5	1.287	2.44021	5.3966	2.12e-07	1.97e-05
ENSMUSG00000018865	Sult4a1	1.28317	2.43374	1.20577	2.85e-06	0.000178848
ENSMUSG00000029838	Ptn	1.28151	2.43093	6.53844	2.18e-07	2.02e-05
ENSMUSG00000035131	Fam5c	1.28116	2.43035	-0.722505	0.000188291	0.0061028
ENSMUSG00000031661	Nkd1	1.28067	2.42952	2.83105	5.58e-07	4.41e-05
ENSMUSG00000051537	Gm5124	1.28053	2.42928	-0.219468	6.18e-05	0.00241973
ENSMUSG00000003410	Elavl3	1.2802	2.42873	3.61494	3.59e-07	3.05e-05
ENSMUSG00000057337	Chst3	1.27664	2.42274	3.14715	5.1e-07	4.1e-05
ENSMUSG00000044707	Ccnjl	1.27622	2.42204	1.36026	2.65e-06	0.000167915
ENSMUSG00000022322	Shcbp1	1.27279	2.41628	4.18575	3.51e-07	3e-05
ENSMUSG00000009418	Nav1	1.27097	2.41324	5.11532	3.07e-07	2.67e-05
ENSMUSG00000029005	Draxin	1.27088	2.41309	4.37303	3.5e-07	3e-05
ENSMUSG00000028134	Ptbp2	1.27068	2.41276	5.68873	2.9e-07	2.6e-05
ENSMUSG00000026058	Khdrbs2	1.27054	2.41253	-0.931711	0.000383236	0.0111972
ENSMUSG00000054115	Skp2	1.27051	2.41246	4.00098	3.87e-07	3.28e-05
ENSMUSG00000034311	Kif4	1.26978	2.41124	5.49726	3.01e-07	2.64e-05
ENSMUSG00000032113	Chek1	1.26976	2.41122	3.25836	5.45e-07	4.33e-05
ENSMUSG00000051855	Mest	1.2677	2.40777	7.59112	2.81e-07	2.53e-05
ENSMUSG00000033581	Igf2bp2	1.26724	2.407	3.3394	5.22e-07	4.16e-05
ENSMUSG00000000028	Cdc45	1.26571	2.40445	3.65613	4.75e-07	3.86e-05
ENSMUSG00000001870	Ltbp1	1.26482	2.40297	3.29077	5.79e-07	4.51e-05
ENSMUSG00000007944	Ttc9b	1.26448	2.40241	0.161229	2.64e-05	0.00116396
ENSMUSG00000084758	Gm12798	1.26431	2.40212	-1.26119	0.00113398	0.0268954
ENSMUSG00000074252	Gm10654	1.26264	2.39934	-1.52635	0.00218612	0.0438966
ENSMUSG00000022945	Chaf1b	1.2626	2.39927	3.34245	5.7e-07	4.49e-05
ENSMUSG00000059791	Nrm	1.26182	2.39797	2.07763	1.47e-06	0.000101218
ENSMUSG00000024590	Lmnb1	1.26147	2.3974	6.09191	3.4e-07	2.93e-05
ENSMUSG00000097859	AC124446.1	1.26008	2.39509	-0.732992	0.000254077	0.00796608
ENSMUSG00000007594	Hapln4	1.25846	2.3924	-0.788148	0.000260136	0.00813077
ENSMUSG00000024222	Fkbp5	1.25834	2.39221	2.98529	7.79e-07	5.73e-05
ENSMUSG00000029754	Dlx6	1.25689	2.38981	-0.936853	0.000451285	0.012778
ENSMUSG00000069601	Ank3	1.25646	2.38909	2.77863	9.18e-07	6.64e-05
ENSMUSG00000027075	Slc43a1	1.25554	2.38757	-0.452009	0.000150224	0.00507289
ENSMUSG00000022587	Ly6e	1.2552	2.387	0.79333	9.33e-06	0.000486026
ENSMUSG00000038112	AW551984	1.25491	2.38652	0.426387	1.81e-05	0.000847648
ENSMUSG00000050840	Cdh20	1.2546	2.38601	4.29611	4.96e-07	4.01e-05
ENSMUSG00000019773	Fbxo5	1.253	2.38337	3.49771	6.5e-07	4.89e-05
ENSMUSG00000034906	Ncaph	1.24777	2.37473	4.95019	5.06e-07	4.08e-05
ENSMUSG00000035842	Ddx11	1.24758	2.37442	2.91253	1.01e-06	7.3e-05
ENSMUSG00000027004	Frzb	1.24692	2.37334	-1.40064	0.00192367	0.0394519
ENSMUSG00000048922	Cdca2	1.24553	2.37105	4.44668	5.77e-07	4.51e-05
ENSMUSG00000020312	Shc2	1.2455	2.37101	0.530149	1.8e-05	0.000847648
ENSMUSG00000039717	Ralyl	1.24312	2.3671	-1.08379	0.000817415	0.0207414
ENSMUSG00000060882	Kcnd2	1.24116	2.36388	3.10768	1.03e-06	7.35e-05
ENSMUSG00000036377	C530008M17Rik	1.24116	2.36388	4.47058	6.29e-07	4.79e-05
ENSMUSG00000037544	Dlgap5	1.24007	2.36209	4.65394	6.19e-07	4.75e-05
ENSMUSG00000058945	Gm10056	1.23863	2.35975	-1.35721	0.00214273	0.0432407
ENSMUSG00000030346	Rad51ap1	1.23827	2.35916	2.98427	1.13e-06	8.02e-05
ENSMUSG00000071658	Gng3	1.23777	2.35834	1.01954	8.24e-06	0.000443043
ENSMUSG00000028873	Cdca8	1.23773	2.35827	4.50688	6.67e-07	5e-05
ENSMUSG00000094248	Hist1h2ao	1.23695	2.357	0.748183	1.46e-05	0.000717609
ENSMUSG00000038379	Ttk	1.23529	2.35429	3.77533	8.37e-07	6.07e-05
ENSMUSG00000089129	Gm26407	1.23428	2.35265	-1.24111	0.00157797	0.0341939
ENSMUSG00000093465	Gm20682	1.23343	2.35126	-0.989183	0.000639939	0.01702
ENSMUSG00000069268	Hist1h2bf	1.23288	2.35036	4.82527	6.98e-07	5.21e-05
ENSMUSG00000008658	Rbfox1	1.23214	2.34915	-0.494166	0.000196725	0.00634555
ENSMUSG00000049539	Hist1h1a	1.23109	2.34744	6.34843	6.25e-07	4.77e-05
ENSMUSG00000026614	Slc30a10	1.22851	2.34324	0.920291	1.22e-05	0.00061088
ENSMUSG00000053550	Shisa7	1.22735	2.34136	-0.992864	0.000639939	0.01702
ENSMUSG00000019214	Chtf18	1.22719	2.34111	3.06393	1.4e-06	9.71e-05
ENSMUSG00000098090	RP24-465N15.1	1.22666	2.34024	1.77828	3.62e-06	0.000218887
ENSMUSG00000075031	Hist1h2bb	1.22522	2.33791	5.9013	7.24e-07	5.39e-05
ENSMUSG00000032502	Stac	1.22413	2.33615	-0.669134	0.000427533	0.012191
ENSMUSG00000027715	Ccna2	1.22324	2.33471	6.49504	7.27e-07	5.39e-05
ENSMUSG00000086992	Gm15941	1.21718	2.32493	-1.32765	0.00205304	0.0418074
ENSMUSG00000032815	Fanca	1.21659	2.32398	3.11617	1.65e-06	0.000112616
ENSMUSG00000075596	B130006D01Rik	1.21294	2.3181	-1.37496	0.00258701	0.0496706
ENSMUSG00000032452	Clstn2	1.21242	2.31725	1.42107	7.56e-06	0.000409935
ENSMUSG00000031343	Gabra3	1.21227	2.31703	-1.14122	0.00141329	0.0317762
ENSMUSG00000050272	Dscam	1.21222	2.31694	2.14612	3.16e-06	0.00019528
ENSMUSG00000024798	Htr7	1.2119	2.31643	-1.21184	0.00181501	0.037883
ENSMUSG00000031822	Gse1	1.21105	2.31507	4.29203	1.19e-06	8.4e-05
ENSMUSG00000054944	5330416C01Rik	1.211	2.31497	-1.17819	0.00174479	0.0368985
ENSMUSG00000048899	Rimkla	1.21051	2.31419	-0.413667	0.000214986	0.00685777
ENSMUSG00000062184	Hs6st2	1.21008	2.31351	3.78966	1.37e-06	9.58e-05
ENSMUSG00000053164	Gpr21	1.20989	2.31321	0.728921	2.2e-05	0.000990146
ENSMUSG00000046179	E2f8	1.20952	2.31261	3.1071	1.87e-06	0.000125501
ENSMUSG00000017146	Brca1	1.20912	2.31197	4.98902	1.1e-06	7.83e-05
ENSMUSG00000061991	Hist1h2af	1.20784	2.30991	3.20642	1.83e-06	0.00012331
ENSMUSG00000021464	Ror2	1.20472	2.30492	0.511293	3.62e-05	0.0015312
ENSMUSG00000026141	Col19a1	1.20416	2.30404	0.964051	1.36e-05	0.000672122
ENSMUSG00000001517	Foxm1	1.20315	2.30242	4.70813	1.28e-06	9.05e-05
ENSMUSG00000021965	Ska3	1.20184	2.30032	3.23014	2.03e-06	0.000134886
ENSMUSG00000065767	Gm23849	1.20182	2.3003	-0.505821	0.000291494	0.00885018
ENSMUSG00000037466	4930427A07Rik	1.20138	2.29959	2.68589	2.76e-06	0.000173894
ENSMUSG00000020020	Usp44	1.19769	2.29372	-0.357417	0.000208458	0.00668125
ENSMUSG00000097588	RP23-32L5.4	1.19756	2.29352	0.102012	8.37e-05	0.00311433
ENSMUSG00000033762	Recql4	1.19747	2.29337	1.75856	6.25e-06	0.00034913
ENSMUSG00000032783	Troap	1.19715	2.29287	2.07976	4.9e-06	0.000289454
ENSMUSG00000028804	Csmd2	1.19699	2.2926	2.56604	3.26e-06	0.000199698
ENSMUSG00000023940	Sgol1	1.19465	2.28889	3.61647	1.95e-06	0.000130164
ENSMUSG00000034329	Brip1	1.19136	2.28367	3.61202	2.08e-06	0.000136498
ENSMUSG00000022360	Atad2	1.1913	2.28359	5.83353	1.43e-06	9.93e-05
ENSMUSG00000020649	Rrm2	1.18701	2.2768	6.28982	1.52e-06	0.000104383
ENSMUSG00000046449	C77370	1.18675	2.27639	3.39206	2.45e-06	0.000157348
ENSMUSG00000054165	4922502B01Rik	1.18639	2.27583	0.58774	3.7e-05	0.00155609
ENSMUSG00000069266	Hist1h4b	1.18622	2.27556	4.83898	1.75e-06	0.000118724
ENSMUSG00000036815	Dpp10	1.1859	2.27506	-0.350426	0.000206368	0.00662482
ENSMUSG00000032344	Mb21d1	1.18559	2.27457	0.138978	0.000100218	0.0036338
ENSMUSG00000027496	Aurka	1.18433	2.27257	4.14274	2.06e-06	0.000136498
ENSMUSG00000034333	Zbed4	1.18278	2.27015	3.85381	2.29e-06	0.000148922
ENSMUSG00000092083	Kcnb2	1.18167	2.26839	-0.781627	0.000534519	0.0147212
ENSMUSG00000050505	Pcdh20	1.18129	2.26779	0.599204	3.7e-05	0.00155609
ENSMUSG00000046607	Hrk	1.18116	2.26759	1.14355	1.66e-05	0.000794277
ENSMUSG00000020330	Hmmr	1.17854	2.26348	5.56461	1.88e-06	0.000125975
ENSMUSG00000020658	Efr3b	1.17712	2.26125	2.48026	4.94e-06	0.000290982
ENSMUSG00000033031	C330027C09Rik	1.17417	2.25664	5.34339	2.09e-06	0.000136768
ENSMUSG00000040084	Bub1b	1.17355	2.25566	5.60581	2.07e-06	0.000136498
ENSMUSG00000061126	Cyp4f39	1.17205	2.25332	1.18517	1.9e-05	0.000875278
ENSMUSG00000026955	Sapcd2	1.17197	2.25319	2.35213	6.06e-06	0.000341092
ENSMUSG00000035835	BC005764	1.17145	2.25237	2.27842	6.23e-06	0.000348943
ENSMUSG00000060568	Fam78b	1.17033	2.25063	0.0382891	0.000125295	0.00438532
ENSMUSG00000028212	Ccne2	1.17027	2.25054	4.30486	2.61e-06	0.000166822
ENSMUSG00000096847	Tmem151b	1.16975	2.24973	2.29781	6.23e-06	0.000348943
ENSMUSG00000051220	Ercc6l	1.16608	2.24401	3.93797	3.07e-06	0.000191532
ENSMUSG00000021569	Trip13	1.16415	2.24101	2.76033	5.29e-06	0.000305499
ENSMUSG00000069272	Hist1h2ae	1.16319	2.23952	2.7015	5.45e-06	0.000312864
ENSMUSG00000095217	Hist1h2bn	1.16297	2.23918	5.21962	2.63e-06	0.000167347
ENSMUSG00000093908	Gm5784	1.1621	2.23783	0.474234	6.7e-05	0.00259748
ENSMUSG00000041992	Rapgef5	1.16024	2.23495	0.746931	4.09e-05	0.00169476
ENSMUSG00000035455	Fignl1	1.15944	2.23371	4.50383	3.1e-06	0.000192354
ENSMUSG00000098063	RP23-393I12.5	1.15934	2.23355	-0.762498	0.00104953	0.0253396
ENSMUSG00000020914	Top2a	1.15916	2.23328	8.4521	2.47e-06	0.00015804
ENSMUSG00000040373	Cacng5	1.15778	2.23114	1.40895	1.8e-05	0.000847648
ENSMUSG00000026646	Suv39h2	1.15687	2.22973	2.5824	6.74e-06	0.00037224
ENSMUSG00000037754	Ppp1r16b	1.15562	2.2278	1.66464	1.32e-05	0.000655118
ENSMUSG00000048251	Bcl11b	1.15462	2.22626	2.92512	5.64e-06	0.000320928
ENSMUSG00000020042	Btbd11	1.15354	2.22458	3.27205	4.8e-06	0.00028467
ENSMUSG00000024795	Kif20b	1.15184	2.22197	4.68242	3.48e-06	0.000211882
ENSMUSG00000026278	Bok	1.15153	2.2215	1.51354	1.77e-05	0.000837602
ENSMUSG00000074802	Gas2l3	1.15077	2.22032	4.95474	3.42e-06	0.000209201
ENSMUSG00000071862	Lrrtm2	1.14438	2.21051	1.99693	1.21e-05	0.000607975
ENSMUSG00000047534	Mis18bp1	1.14436	2.21049	4.49121	4.13e-06	0.000247805
ENSMUSG00000030653	Pde2a	1.1439	2.20978	0.829585	5e-05	0.00202155
ENSMUSG00000037572	Wdhd1	1.14286	2.20818	3.91001	4.79e-06	0.000284608
ENSMUSG00000027699	Ect2	1.14285	2.20817	6.01702	3.63e-06	0.000219055
ENSMUSG00000021136	Smoc1	1.14266	2.20788	3.13564	6.58e-06	0.000365454
ENSMUSG00000031262	Cenpi	1.14247	2.20758	3.78596	4.97e-06	0.000292188
ENSMUSG00000032925	Itgbl1	1.14093	2.20523	1.76803	1.61e-05	0.000775935
ENSMUSG00000027323	Rad51	1.1405	2.20457	2.70818	8.26e-06	0.000443043
ENSMUSG00000029591	Ung	1.13931	2.20276	2.68911	8.41e-06	0.000448508
ENSMUSG00000031802	Phxr4	1.13815	2.20099	-0.403189	0.000486434	0.0135636
ENSMUSG00000024791	Cdca5	1.13691	2.19909	3.23681	6.83e-06	0.000373033
ENSMUSG00000028078	Dclk2	1.13634	2.19822	5.26705	4.35e-06	0.000259659
ENSMUSG00000058153	Sez6l	1.13502	2.19622	1.89343	1.64e-05	0.000789156
ENSMUSG00000078773	Rad54b	1.13436	2.19522	2.71068	9.16e-06	0.000480076
ENSMUSG00000054934	Kcnmb4	1.13343	2.1938	2.22705	1.26e-05	0.000623205
ENSMUSG00000025665	Rps6ka6	1.13317	2.19341	3.76784	5.97e-06	0.000336854
ENSMUSG00000050010	Shisa3	1.13303	2.19319	1.73265	1.88e-05	0.000871086
ENSMUSG00000032265	Fam46a	1.13195	2.19155	1.72448	2.02e-05	0.000917997
ENSMUSG00000002297	Dbf4	1.13073	2.1897	4.68049	5.19e-06	0.000301427
ENSMUSG00000033510	Otud7a	1.12839	2.18614	0.95954	4.73e-05	0.0019241
ENSMUSG00000036223	Ska1	1.12743	2.18469	2.08597	1.52e-05	0.000742229
ENSMUSG00000024660	Incenp	1.12658	2.18341	5.20823	5.26e-06	0.000304982
ENSMUSG00000022044	Stmn4	1.12338	2.17856	1.89733	2.01e-05	0.000916614
ENSMUSG00000031312	Itgb1bp2	1.1232	2.1783	-0.302501	0.000489347	0.013626
ENSMUSG00000005410	Mcm5	1.12206	2.17658	5.7439	5.48e-06	0.000313629
ENSMUSG00000004317	Clcn5	1.12172	2.17606	4.2297	6.62e-06	0.000366394
ENSMUSG00000042804	Gpr153	1.11681	2.16867	1.66732	2.75e-05	0.00120368
ENSMUSG00000017716	Birc5	1.11486	2.16573	4.09404	7.71e-06	0.000416577
ENSMUSG00000027996	Sfrp2	1.11134	2.16046	0.685377	9.1e-05	0.00333655
ENSMUSG00000028702	Rad54l	1.10918	2.15722	3.70813	9.37e-06	0.000486629
ENSMUSG00000025574	Tk1	1.10886	2.15674	3.55956	9.81e-06	0.000505969
ENSMUSG00000069227	Gprin1	1.10589	2.15232	3.10599	1.24e-05	0.000615729
ENSMUSG00000028137	Celf3	1.10541	2.1516	1.38622	4.19e-05	0.00172833
ENSMUSG00000022762	Ncam2	1.10515	2.15122	1.59495	3.25e-05	0.00140446
ENSMUSG00000029359	Tesc	1.10484	2.15076	0.00329607	0.00032851	0.00982606
ENSMUSG00000051652	Lrrc3	1.10464	2.15044	-0.770752	0.00155142	0.0338491
ENSMUSG00000021700	Rab3c	1.10436	2.15003	1.8521	2.83e-05	0.00123223
ENSMUSG00000046699	Slitrk4	1.10226	2.1469	1.4388	4.21e-05	0.00173301
ENSMUSG00000026039	Sgol2	1.10079	2.14473	4.93729	8.75e-06	0.000464599
ENSMUSG00000042942	Greb1l	1.1002	2.14385	0.459349	0.000153746	0.00516585
ENSMUSG00000023017	Asic1	1.10018	2.14382	1.60806	3.81e-05	0.00159191
ENSMUSG00000019966	Kitl	1.09946	2.14274	5.00545	8.91e-06	0.000469149
ENSMUSG00000040447	Spns2	1.0984	2.14117	-0.174297	0.000473949	0.0132779
ENSMUSG00000064125	BC068157	1.09586	2.1374	-0.701292	0.00140595	0.0317045
ENSMUSG00000048327	Ckap2l	1.09586	2.1374	5.03266	9.47e-06	0.000490823
ENSMUSG00000096977	AC153562.1	1.09429	2.13507	-0.921582	0.00192318	0.0394519
ENSMUSG00000040875	Osbpl10	1.0938	2.13436	0.569895	0.000143968	0.00491933
ENSMUSG00000025909	Sntg1	1.093	2.13317	-0.759337	0.0015004	0.0331329
ENSMUSG00000053218	Gm9900	1.0918	2.13139	0.101782	0.000300813	0.00910569
ENSMUSG00000025154	Arhgap19	1.09123	2.13055	3.99884	1.21e-05	0.000607787
ENSMUSG00000027612	Mmp24	1.08856	2.12661	1.70298	4.14e-05	0.00171184
ENSMUSG00000021256	Vash1	1.0885	2.12653	4.62446	1.14e-05	0.000579772
ENSMUSG00000027525	Phactr3	1.0878	2.1255	-0.0925244	0.000474675	0.0132779
ENSMUSG00000027306	Nusap1	1.0856	2.12226	5.57751	1.09e-05	0.000558222
ENSMUSG00000041859	Mcm3	1.08433	2.12039	5.58433	1.11e-05	0.000568461
ENSMUSG00000029231	Pdgfra	1.08321	2.11874	5.25314	1.16e-05	0.000585487
ENSMUSG00000028328	Tmod1	1.08286	2.11823	-0.24575	0.000632021	0.0168762
ENSMUSG00000053137	Mapk11	1.08158	2.11635	2.051	3.38e-05	0.00144929
ENSMUSG00000002870	Mcm2	1.08128	2.11591	5.9132	1.15e-05	0.000583914
ENSMUSG00000007655	Cav1	1.07988	2.11386	5.30338	1.23e-05	0.000615729
ENSMUSG00000038943	Prc1	1.07867	2.11209	6.60019	1.17e-05	0.000590253
ENSMUSG00000005397	Nid1	1.07829	2.11153	3.09061	2.03e-05	0.000917997
ENSMUSG00000036109	Mbnl3	1.07755	2.11044	-0.616558	0.00141373	0.0317762
ENSMUSG00000035683	Melk	1.07693	2.10955	4.29244	1.48e-05	0.000722654
ENSMUSG00000038608	Dock10	1.07633	2.10866	3.00486	2.15e-05	0.000971929
ENSMUSG00000015652	Steap1	1.07538	2.10728	0.0313757	0.000418797	0.0120614
ENSMUSG00000031963	Bmper	1.07372	2.10486	1.70048	5.13e-05	0.00205965
ENSMUSG00000020493	Prr11	1.07241	2.10294	2.65448	2.75e-05	0.00120368
ENSMUSG00000017550	Atad5	1.07235	2.10286	4.41219	1.57e-05	0.00075966
ENSMUSG00000087365	C430049B03Rik	1.07152	2.10165	2.60858	2.88e-05	0.00124962
ENSMUSG00000003282	Plag1	1.07111	2.10106	0.214365	0.000346344	0.0102681
ENSMUSG00000027239	Mdk	1.07004	2.0995	1.34894	8.1e-05	0.00303574
ENSMUSG00000028312	Smc2	1.06835	2.09703	6.52525	1.42e-05	0.00069673
ENSMUSG00000050711	Scg2	1.06833	2.09701	4.65435	1.63e-05	0.000783025
ENSMUSG00000041141	Pnmal1	1.06747	2.09576	0.634692	0.000191653	0.00620181
ENSMUSG00000041406	BC055324	1.06634	2.09411	3.13306	2.49e-05	0.00110538
ENSMUSG00000022034	Esco2	1.06552	2.09292	4.29913	1.81e-05	0.000847648
ENSMUSG00000027331	Knstrn	1.06545	2.09283	4.88937	1.67e-05	0.000796556
ENSMUSG00000024691	Fam111a	1.06451	2.09146	4.36501	1.82e-05	0.000849273
ENSMUSG00000062808	Hist1h3d	1.06385	2.09051	4.07962	1.94e-05	0.000890977
ENSMUSG00000026564	Dusp27	1.06308	2.08939	-0.781486	0.00235101	0.046467
ENSMUSG00000051747	Ttn	1.06184	2.08759	-0.289563	0.000997418	0.024285
ENSMUSG00000028175	Depdc1a	1.06182	2.08756	4.1847	1.97e-05	0.000902045
ENSMUSG00000032269	Htr3a	1.06129	2.08679	-0.528947	0.00155399	0.0338686
ENSMUSG00000061751	Kalrn	1.06127	2.08677	4.71747	1.84e-05	0.000853208
ENSMUSG00000059323	Tonsl	1.06102	2.0864	2.63228	3.45e-05	0.00146927
ENSMUSG00000034731	Dgkh	1.06079	2.08608	2.61418	3.38e-05	0.00144929
ENSMUSG00000055471	Alk	1.05971	2.08451	-0.183627	0.000782779	0.0201634
ENSMUSG00000074825	Itpripl1	1.05879	2.08319	1.88812	5.57e-05	0.00222758
ENSMUSG00000092988	Mir3093	1.05861	2.08293	0.330499	0.000308086	0.00929443
ENSMUSG00000043410	Hfm1	1.05772	2.08164	-0.651031	0.00188947	0.0391084
ENSMUSG00000079553	Kifc1	1.05731	2.08104	3.93701	2.24e-05	0.00100216
ENSMUSG00000042029	Ncapg2	1.0567	2.08017	5.55717	1.84e-05	0.000853208
ENSMUSG00000023015	Racgap1	1.05337	2.07537	6.35933	1.87e-05	0.000865194
ENSMUSG00000027242	Wdr76	1.05205	2.07347	3.29202	2.9e-05	0.00125599
ENSMUSG00000071424	Grid2	1.05156	2.07277	0.183947	0.000452524	0.0127951
ENSMUSG00000003070	Efna2	1.051	2.07197	0.48052	0.000287113	0.00875672
ENSMUSG00000071516	Hist1h2ai	1.04845	2.06831	3.61586	2.82e-05	0.00122935
ENSMUSG00000041552	Ptchd1	1.04627	2.06519	0.70824	0.000218332	0.00690985
ENSMUSG00000019942	Cdk1	1.04487	2.06319	6.1029	2.2e-05	0.000990146
ENSMUSG00000032643	Fhl3	1.04088	2.05748	0.870573	0.000201868	0.00649069
ENSMUSG00000002341	Ncan	1.04011	2.05639	9.1511	2.25e-05	0.00100366
ENSMUSG00000080712	Hist3h2bb-ps	1.03993	2.05612	1.25816	0.000137007	0.00472956
ENSMUSG00000002266	Zim1	1.03808	2.0535	-0.574601	0.00187223	0.0387915
ENSMUSG00000041794	Myrip	1.03592	2.05043	-0.492432	0.00146254	0.0325798
ENSMUSG00000025777	Gdap1	1.03414	2.0479	2.15304	6.83e-05	0.00263423
ENSMUSG00000022385	Gtse1	1.03407	2.0478	4.54089	3.03e-05	0.00130896
ENSMUSG00000020974	Pole2	1.03401	2.04771	2.47437	5.7e-05	0.00226805
ENSMUSG00000001131	Timp1	1.03305	2.04635	-0.335899	0.00130631	0.0299947
ENSMUSG00000035365	Parpbp	1.03271	2.04586	3.09683	4.35e-05	0.00178056
ENSMUSG00000030031	Kbtbd8	1.03235	2.04535	2.44101	5.98e-05	0.00234677
ENSMUSG00000029638	Glcci1	1.03194	2.04477	0.540326	0.00035084	0.0103861
ENSMUSG00000010476	Ebf3	1.03192	2.04475	2.64263	5.57e-05	0.00222758
ENSMUSG00000052727	Map1b	1.03104	2.0435	8.45914	2.66e-05	0.00116661
ENSMUSG00000045273	Cenph	1.02923	2.04093	2.15188	7.2e-05	0.00273199
ENSMUSG00000029177	Cenpa	1.02825	2.03955	4.34713	3.44e-05	0.00146629
ENSMUSG00000037628	Cdkn3	1.02735	2.03828	1.44517	0.000132178	0.00457853
ENSMUSG00000071478	Hist1h2ad	1.02705	2.03785	2.21944	7.23e-05	0.00274102
ENSMUSG00000025964	Adam23	1.02583	2.03613	2.25008	7.17e-05	0.00273199
ENSMUSG00000078452	Raet1d	1.02507	2.03506	-0.396079	0.00158929	0.0343777
ENSMUSG00000064288	Hist1h4k	1.02399	2.03354	4.96841	3.43e-05	0.00146629
ENSMUSG00000041235	Chd7	1.0234	2.0327	5.59055	3.3e-05	0.00142006
ENSMUSG00000030677	Kif22	1.02279	2.03184	4.38172	3.76e-05	0.00157786
ENSMUSG00000030075	Cntn3	1.02256	2.03151	3.37531	4.65e-05	0.00189744
ENSMUSG00000051378	Kif18b	1.02233	2.0312	4.17267	3.91e-05	0.00163384
ENSMUSG00000030307	Slc6a11	1.02146	2.02998	-0.157834	0.00109822	0.0262947
ENSMUSG00000031772	Cntnap4	1.02121	2.02963	0.438819	0.00045414	0.0128048
ENSMUSG00000045751	Mms22l	1.01991	2.0278	3.85214	4.34e-05	0.00178056
ENSMUSG00000095738	Gm25313	1.01864	2.026	0.196059	0.000667235	0.0176993
ENSMUSG00000023033	Scn8a	1.0176	2.02455	2.15863	8.57e-05	0.00317133
ENSMUSG00000025758	Plk4	1.01714	2.02391	4.70824	3.97e-05	0.00165028
ENSMUSG00000026447	Pik3c2b	1.01447	2.02017	2.25994	8.84e-05	0.0032531
ENSMUSG00000092035	Peg10	1.01427	2.01989	8.37433	3.57e-05	0.0015133
ENSMUSG00000030528	Blm	1.01402	2.01952	3.66663	4.99e-05	0.0020188
ENSMUSG00000027469	Tpx2	1.01395	2.01943	6.63446	3.7e-05	0.00155609
ENSMUSG00000039187	Fanci	1.0134	2.01866	3.62983	5.08e-05	0.00204432
ENSMUSG00000038252	Ncapd2	1.00876	2.01218	6.46436	4.07e-05	0.00168879
ENSMUSG00000032373	Car12	1.00782	2.01087	0.925211	0.000294204	0.00891903
ENSMUSG00000031629	Mlf1ip	1.00694	2.00964	2.41298	9.24e-05	0.00336821
ENSMUSG00000042604	Kcna4	1.00599	2.00832	-0.0133759	0.00105968	0.025494
ENSMUSG00000031756	Cenpn	1.00582	2.00808	3.13843	6.87e-05	0.002637
ENSMUSG00000069308	Hist1h2bp	1.00486	2.00675	3.0972	7.04e-05	0.00269423
ENSMUSG00000048304	Slitrk3	1.00479	2.00665	1.89667	0.000129066	0.00448614
ENSMUSG00000036036	Zfp57	1.00477	2.00662	1.93384	0.000122611	0.00432141
ENSMUSG00000078453	Abracl	1.00323	2.00449	2.95358	7.59e-05	0.00286387
ENSMUSG00000019906	Lin7a	1.00318	2.00441	0.746547	0.000356357	0.0105185
ENSMUSG00000019838	Slc16a10	1.00038	2.00052	-0.366826	0.00225499	0.0450997
ENSMUSG00000037313	Tacc3	0.99886	1.99842	5.59226	5.03e-05	0.00202672
ENSMUSG00000016179	Camk1g	0.998428	1.99782	0.0477168	0.00104179	0.0251827
ENSMUSG00000021678	F2rl1	0.998141	1.99742	3.61452	6.6e-05	0.00256546
ENSMUSG00000068735	Trp53i11	0.998009	1.99724	3.82358	6.32e-05	0.00246055
ENSMUSG00000002835	Chaf1a	0.997634	1.99672	4.44695	5.72e-05	0.00226959
ENSMUSG00000029516	Cit	0.997044	1.99591	4.40159	5.81e-05	0.00229619
ENSMUSG00000014837	4931428F04Rik	0.995234	1.9934	0.749997	0.000422795	0.0121128
ENSMUSG00000097519	AC161493.1	0.99428	1.99209	0.750003	0.000422795	0.0121128
ENSMUSG00000074480	Mex3a	0.994259	1.99206	5.02643	5.68e-05	0.00226382
ENSMUSG00000055639	Dach1	0.993299	1.99073	1.82633	0.000157723	0.00525569
ENSMUSG00000041219	Arhgap11a	0.992965	1.99027	5.14813	5.73e-05	0.00227071
ENSMUSG00000070427	Il18bp	0.991391	1.9881	0.484487	0.000633262	0.016887
ENSMUSG00000061576	Dpp6	0.989403	1.98536	2.43107	0.000117532	0.00416424
ENSMUSG00000024989	Cep55	0.988947	1.98474	3.94218	7.15e-05	0.00273093
ENSMUSG00000024301	Kifc5b	0.988343	1.98391	2.0511	0.000144858	0.00493299
ENSMUSG00000006715	Gmnn	0.985862	1.9805	3.57611	8.13e-05	0.00304076
ENSMUSG00000041351	Rap1gap	0.984673	1.97887	1.69202	0.000193695	0.00625785
ENSMUSG00000034023	Fancd2	0.984196	1.97821	4.00004	7.67e-05	0.00288881
ENSMUSG00000057387	4922502B01Rik	0.984058	1.97802	0.611441	0.000568991	0.0155643
ENSMUSG00000026683	Nuf2	0.981854	1.975	5.4382	6.77e-05	0.00261809
ENSMUSG00000069170	Gpr98	0.981064	1.97392	4.45906	7.55e-05	0.00285454
ENSMUSG00000020723	Cacng4	0.978021	1.96976	3.14805	0.000102779	0.0037133
ENSMUSG00000044734	Serpinb1a	0.977354	1.96885	-0.214527	0.00190792	0.0392886
ENSMUSG00000020701	Tmem132e	0.976047	1.96707	0.499084	0.00065953	0.0175179
ENSMUSG00000029712	Actl6b	0.975485	1.9663	0.114444	0.00118935	0.0278806
ENSMUSG00000028068	Iqgap3	0.975076	1.96574	5.20667	7.71e-05	0.00289915
ENSMUSG00000002055	Spag5	0.972511	1.96225	5.03946	8.15e-05	0.00304452
ENSMUSG00000069274	Hist1h4f	0.972432	1.96215	5.82347	7.75e-05	0.0029103
ENSMUSG00000073705	Apitd1	0.972155	1.96177	1.4982	0.00028808	0.00877294
ENSMUSG00000022070	Bora	0.970977	1.96017	3.30254	0.000110832	0.0039687
ENSMUSG00000020808	Fam64a	0.968661	1.95702	4.4627	9.23e-05	0.00336821
ENSMUSG00000042671	Rgs8	0.967965	1.95608	2.53164	0.000153278	0.00515873
ENSMUSG00000004151	Etv1	0.967775	1.95582	3.25768	0.000118225	0.00418142
ENSMUSG00000074024	4632427E13Rik	0.967486	1.95543	3.74975	0.000105864	0.00380432
ENSMUSG00000024245	Tmem178	0.96634	1.95388	2.58767	0.000155147	0.0051976
ENSMUSG00000011256	Adam19	0.966216	1.95371	3.44892	0.000115474	0.00410575
ENSMUSG00000023505	Cdca3	0.96568	1.95298	5.03126	9.13e-05	0.0033417
ENSMUSG00000093098	Gm22641	0.965421	1.95263	-0.00755804	0.00145616	0.0325096
ENSMUSG00000028444	Cntfr	0.965356	1.95254	1.31124	0.000357955	0.0105503
ENSMUSG00000030223	Ptpro	0.964767	1.95175	3.50765	0.000116113	0.00412119
ENSMUSG00000036882	Arhgap33	0.964052	1.95078	2.49625	0.00017029	0.00563717
ENSMUSG00000032564	Cpne4	0.961438	1.94725	0.147696	0.00118878	0.0278806
ENSMUSG00000000861	Bcl11a	0.960972	1.94662	3.45512	0.000125095	0.00438532
ENSMUSG00000072980	Oip5	0.958807	1.9437	2.57053	0.000175478	0.00577101
ENSMUSG00000021364	Elovl2	0.95786	1.94243	3.25398	0.000138927	0.00477134
ENSMUSG00000021294	Kif26a	0.956872	1.9411	3.07984	0.000151898	0.00512084
ENSMUSG00000053004	Hrh1	0.956372	1.94042	0.399461	0.000936109	0.023066
ENSMUSG00000032586	Traip	0.956328	1.94037	2.60858	0.000179216	0.00588435
ENSMUSG00000025395	Prim1	0.956245	1.94025	4.01195	0.0001207	0.00426149
ENSMUSG00000037169	Mycn	0.954846	1.93837	2.59985	0.000187133	0.00607505
ENSMUSG00000054717	Hmgb2	0.952704	1.9355	6.4818	0.000104648	0.00377225
ENSMUSG00000048895	Cdk5r1	0.951596	1.93401	4.15166	0.000127323	0.0044409
ENSMUSG00000027832	Ptx3	0.951126	1.93338	0.906127	0.000615635	0.0165392
ENSMUSG00000074476	Spc24	0.950795	1.93294	3.53881	0.000144358	0.00492429
ENSMUSG00000092060	Bend4	0.94944	1.93112	3.87778	0.00013782	0.00474536
ENSMUSG00000044966	Fbxo48	0.946693	1.92745	-0.0347497	0.00213868	0.0432021
ENSMUSG00000026784	Pdss1	0.94637	1.92702	1.60899	0.00038076	0.0111572
ENSMUSG00000037474	Dtl	0.945763	1.92621	4.53932	0.000132711	0.00458911
ENSMUSG00000026787	Gad2	0.944679	1.92476	1.40373	0.000448391	0.0127139
ENSMUSG00000006398	Cdc20	0.943458	1.92313	5.27636	0.000128876	0.00448614
ENSMUSG00000069793	Slfn9	0.941162	1.92007	3.9195	0.000156118	0.00521947
ENSMUSG00000046295	Ankle1	0.940998	1.91986	1.74203	0.000365326	0.0107361
ENSMUSG00000026193	Fn1	0.940962	1.91981	7.90999	0.000123368	0.00434049
ENSMUSG00000004113	Cacna1b	0.939592	1.91799	1.8904	0.00033119	0.00986899
ENSMUSG00000053475	Tnfaip6	0.939563	1.91795	3.31158	0.000181786	0.00593971
ENSMUSG00000034384	Barhl2	0.939061	1.91728	0.492529	0.00125728	0.0291341
ENSMUSG00000027581	Stmn3	0.938359	1.91635	3.29164	0.000186183	0.00606372
ENSMUSG00000027330	Cdc25b	0.938115	1.91602	3.39668	0.000182585	0.00595616
ENSMUSG00000044702	Palb2	0.937548	1.91527	1.65971	0.000393092	0.0114519
ENSMUSG00000022861	Dgkg	0.937469	1.91517	2.55512	0.000246577	0.00775504
ENSMUSG00000087213	2810408I11Rik	0.935612	1.9127	0.292493	0.00156885	0.0340452
ENSMUSG00000021714	Cenpk	0.935402	1.91242	2.96645	0.000217053	0.00689116
ENSMUSG00000029366	Dck	0.929255	1.90429	4.78307	0.000168712	0.00559414
ENSMUSG00000027115	Kif18a	0.928572	1.90339	4.93275	0.000168219	0.00558697
ENSMUSG00000033083	Tbc1d4	0.927955	1.90258	4.30541	0.000181492	0.00593971
ENSMUSG00000002068	Ccne1	0.926796	1.90105	2.65185	0.000273223	0.00844811
ENSMUSG00000056394	Lig1	0.926085	1.90011	4.93373	0.000175135	0.00576915
ENSMUSG00000032254	Kif23	0.925609	1.89949	5.05663	0.00017451	0.00575798
ENSMUSG00000032911	Cspg4	0.922122	1.8949	4.24411	0.00020013	0.00644507
ENSMUSG00000049932	H2afx	0.92197	1.8947	5.47067	0.000179914	0.00589768
ENSMUSG00000047712	Ust	0.920178	1.89235	1.83592	0.000442694	0.0126055
ENSMUSG00000039741	Bahcc1	0.919392	1.89132	4.11762	0.000212885	0.00680154
ENSMUSG00000027217	Tspan18	0.917782	1.88921	0.510497	0.00145356	0.0324876
ENSMUSG00000026196	Bard1	0.916155	1.88708	3.36203	0.000258013	0.00807693
ENSMUSG00000026622	Nek2	0.913828	1.88404	4.69666	0.000217058	0.00689116
ENSMUSG00000026785	Pkn3	0.91213	1.88182	0.0751737	0.00252318	0.0487235
ENSMUSG00000030254	Rad18	0.91115	1.88054	3.53333	0.000267557	0.00828563
ENSMUSG00000027584	Oprl1	0.910716	1.87998	1.01859	0.000949364	0.0233405
ENSMUSG00000022881	Rfc4	0.908672	1.87732	3.53725	0.00027799	0.00856922
ENSMUSG00000048279	Sacs	0.907876	1.87628	6.11813	0.000218179	0.00690985
ENSMUSG00000003824	Syce2	0.904048	1.87131	0.526535	0.00178209	0.0375021
ENSMUSG00000074403	Hist2h3b	0.903131	1.87012	3.1063	0.000335457	0.00997465
ENSMUSG00000026610	Esrrg	0.902793	1.86968	1.06718	0.00108255	0.0259769
ENSMUSG00000030077	Chl1	0.902764	1.86964	4.06427	0.000276566	0.00853839
ENSMUSG00000003779	Kif20a	0.901049	1.86742	5.64712	0.000247828	0.00778225
ENSMUSG00000038644	Pold1	0.900246	1.86638	4.29632	0.000280424	0.0086048
ENSMUSG00000046711	Hmga1	0.899628	1.86558	2.19881	0.000501083	0.0138571
ENSMUSG00000054555	Adam12	0.896845	1.86199	3.95385	0.000308431	0.00929443
ENSMUSG00000069743	Zfp820	0.895999	1.8609	1.04427	0.00108366	0.0259769
ENSMUSG00000041607	Mbp	0.895486	1.86024	1.96011	0.000549728	0.0150783
ENSMUSG00000037411	Serpine1	0.895142	1.85979	3.22182	0.000364497	0.0107274
ENSMUSG00000047757	Fancb	0.895074	1.85971	1.87233	0.000631362	0.0168762
ENSMUSG00000069808	Fam57a	0.894203	1.85858	2.41098	0.000496715	0.0137552
ENSMUSG00000037020	Wdr62	0.894188	1.85856	2.98695	0.000407213	0.0117782
ENSMUSG00000053617	Sh3pxd2a	0.892176	1.85597	5.52307	0.000286501	0.00875672
ENSMUSG00000019992	Mtfr2	0.890822	1.85423	1.00471	0.00121	0.0281875
ENSMUSG00000027950	Chrnb2	0.889428	1.85244	2.56062	0.000494192	0.0137078
ENSMUSG00000045999	AY036118	0.885012	1.84678	6.81354	0.0003062	0.00925486
ENSMUSG00000051951	Xkr4	0.881667	1.8425	1.54904	0.00087597	0.0219101
ENSMUSG00000024172	St6gal2	0.881146	1.84184	1.4872	0.000971285	0.0237347
ENSMUSG00000002900	Lamb1	0.880477	1.84098	4.20355	0.000382884	0.0111972
ENSMUSG00000056296	Synpr	0.880091	1.84049	1.7406	0.000822415	0.020829
ENSMUSG00000058152	Chsy3	0.876904	1.83643	0.811394	0.0017518	0.0369804
ENSMUSG00000062510	Nsl1	0.876646	1.8361	2.99397	0.000514544	0.0141904
ENSMUSG00000047632	Fgfbp3	0.874123	1.83289	4.66077	0.000402506	0.0117093
ENSMUSG00000063450	Syne2	0.872723	1.83112	7.1993	0.000367003	0.0107697
ENSMUSG00000030641	4632434I11Rik	0.870464	1.82825	3.82537	0.000469069	0.0131705
ENSMUSG00000051159	Cited1	0.868937	1.82632	1.75786	0.00100245	0.0243779
ENSMUSG00000069814	E130309D14Rik	0.866245	1.82291	0.569158	0.00241417	0.0472981
ENSMUSG00000025747	Tyms	0.865729	1.82226	4.25924	0.000474868	0.0132779
ENSMUSG00000022814	Umps	0.863129	1.81898	5.24322	0.000453924	0.0128048
ENSMUSG00000062248	Cks2	0.86214	1.81773	4.58211	0.000484005	0.0135146
ENSMUSG00000052551	Adarb2	0.860179	1.81526	1.95281	0.000934992	0.023066
ENSMUSG00000070526	Peg12	0.857152	1.81146	2.97917	0.000694965	0.0183595
ENSMUSG00000056895	Hist3h2ba	0.854297	1.80788	3.05247	0.000710508	0.018724
ENSMUSG00000061911	Myt1l	0.853126	1.80641	2.09587	0.000978176	0.0238453
ENSMUSG00000040570	Rundc3b	0.852015	1.80502	1.20982	0.00170358	0.0361898
ENSMUSG00000028066	Pmf1	0.85046	1.80308	3.01026	0.000755208	0.019553
ENSMUSG00000021719	Rgs7bp	0.848658	1.80083	2.33215	0.000976061	0.0238225
ENSMUSG00000025969	Nrp2	0.847541	1.79943	3.22202	0.000734662	0.0191601
ENSMUSG00000078624	Olfr613	0.844614	1.79578	1.74898	0.00130123	0.0299461
ENSMUSG00000027353	Mcm8	0.844415	1.79554	3.27376	0.000763084	0.0197228
ENSMUSG00000028693	Nasp	0.84428	1.79537	6.3373	0.000574534	0.0156522
ENSMUSG00000068101	Cenpm	0.844236	1.79531	2.44402	0.00097032	0.0237347
ENSMUSG00000029126	Nsg1	0.844074	1.79511	4.63725	0.00062945	0.0168522
ENSMUSG00000034317	Trim59	0.843666	1.7946	4.79701	0.000624929	0.0167534
ENSMUSG00000029174	Tbc1d1	0.843649	1.79458	5.80638	0.000590238	0.0159985
ENSMUSG00000038530	Rgs4	0.842863	1.79361	1.14809	0.00193455	0.0396348
ENSMUSG00000031465	Angpt2	0.842639	1.79333	3.12082	0.000803928	0.0205407
ENSMUSG00000030088	Aldh1l1	0.841517	1.79193	7.11396	0.000588792	0.0159974
ENSMUSG00000004099	Dnmt1	0.841321	1.79169	6.87591	0.00059299	0.0160466
ENSMUSG00000029510	Gpc2	0.839377	1.78928	3.40929	0.000796238	0.0203966
ENSMUSG00000032400	Zwilch	0.839323	1.78921	3.95468	0.000727665	0.0190516
ENSMUSG00000046312	AI464131	0.836549	1.78577	3.68965	0.000791098	0.0202908
ENSMUSG00000063021	Hist1h2ak	0.834709	1.7835	4.78382	0.000713972	0.0187662
ENSMUSG00000037788	Vopp1	0.834376	1.78309	4.54297	0.000732092	0.0191178
ENSMUSG00000005470	Asf1b	0.834119	1.78277	3.06669	0.000923978	0.0228838
ENSMUSG00000035551	Igfbpl1	0.832041	1.7802	3.71915	0.000840316	0.0211232
ENSMUSG00000041180	Hectd2	0.83196	1.7801	3.40756	0.000881476	0.0219933
ENSMUSG00000030796	Tead2	0.831853	1.77997	5.38999	0.00071624	0.0188013
ENSMUSG00000097391	Mirg	0.830468	1.77826	1.31909	0.0020799	0.0423116
ENSMUSG00000090223	Pcp4	0.830295	1.77805	5.78361	0.000719085	0.0188514
ENSMUSG00000053825	Ppfia2	0.829728	1.77735	1.62743	0.00169983	0.0361898
ENSMUSG00000022203	Efs	0.826378	1.77323	2.72231	0.00115042	0.0271574
ENSMUSG00000019845	Tube1	0.826369	1.77322	1.31577	0.00210503	0.0426534
ENSMUSG00000024742	Fen1	0.825757	1.77246	4.78025	0.000813067	0.0206962
ENSMUSG00000036777	Anln	0.825532	1.77219	5.93565	0.000766471	0.019785
ENSMUSG00000041147	Brca2	0.824995	1.77153	4.60779	0.000833414	0.0210283
ENSMUSG00000026204	Ptprn	0.824903	1.77142	1.10133	0.00249833	0.0483362
ENSMUSG00000029161	Cgref1	0.823675	1.76991	1.13889	0.00257438	0.0495236
ENSMUSG00000026274	Pask	0.821528	1.76728	3.97987	0.000937055	0.023066
ENSMUSG00000043668	Tox3	0.819557	1.76486	5.00782	0.000874793	0.0219078
ENSMUSG00000005233	Spc25	0.814745	1.75899	4.77506	0.000951679	0.0233454
ENSMUSG00000042763	Maneal	0.813163	1.75706	2.74757	0.0013298	0.0303678
ENSMUSG00000097789	AC129605.1	0.811623	1.75518	1.73385	0.00211041	0.0426738
ENSMUSG00000027454	Gins1	0.810815	1.7542	2.63083	0.00143989	0.0322279
ENSMUSG00000034755	Pcdh11x	0.810244	1.75351	3.47587	0.00117447	0.0276467
ENSMUSG00000033066	Gas7	0.810182	1.75343	2.99332	0.00133129	0.0303678
ENSMUSG00000031669	Gins3	0.810117	1.75335	2.70205	0.0014184	0.031843
ENSMUSG00000042331	Specc1	0.807736	1.75046	5.14626	0.00102661	0.0248798
ENSMUSG00000067455	Hist1h4j	0.807536	1.75022	4.76269	0.00105781	0.025494
ENSMUSG00000049804	Armcx4	0.807377	1.75003	4.75512	0.00105972	0.025494
ENSMUSG00000044519	Zfp488	0.80735	1.74999	3.7442	0.00117526	0.0276467
ENSMUSG00000049336	Tenm2	0.80579	1.7481	1.78597	0.00208546	0.0423819
ENSMUSG00000026779	Mastl	0.805609	1.74788	4.47098	0.00111164	0.0265789
ENSMUSG00000029436	Mmp17	0.805085	1.74725	2.09247	0.00191498	0.0393939
ENSMUSG00000024743	Syt7	0.80496	1.7471	2.81651	0.00149061	0.0330227
ENSMUSG00000021485	Mxd3	0.804462	1.74649	2.79534	0.00150051	0.0331329
ENSMUSG00000085811	Gm11669	0.800415	1.7416	1.62262	0.00248218	0.0481162
ENSMUSG00000003411	Rab3b	0.799797	1.74086	3.0876	0.00146855	0.0326776
ENSMUSG00000018362	Kpna2	0.797609	1.73822	6.6725	0.00112402	0.0267535
ENSMUSG00000097695	AC163097.1	0.797554	1.73815	6.39871	0.00113064	0.0268794
ENSMUSG00000007050	Lsm2	0.796617	1.73702	3.16878	0.00151252	0.0332887
ENSMUSG00000038146	Notch3	0.796268	1.7366	5.28677	0.00119858	0.0280317
ENSMUSG00000078903	Gm14391	0.794265	1.73419	3.05177	0.00160145	0.0345666
ENSMUSG00000029730	Mcm7	0.79311	1.73281	6.35935	0.00120641	0.0281497
ENSMUSG00000029778	Adcyap1r1	0.792243	1.73177	5.71715	0.00124533	0.0288905
ENSMUSG00000022887	Masp1	0.792089	1.73158	3.08809	0.00163524	0.0351831
ENSMUSG00000006585	Cdt1	0.791828	1.73127	3.86996	0.00144034	0.0322279
ENSMUSG00000031971	Ccsap	0.790762	1.72999	1.89834	0.00245606	0.0477015
ENSMUSG00000033419	Snap91	0.790706	1.72992	3.39491	0.00156862	0.0340452
ENSMUSG00000097156	RP23-168E14.7	0.790706	1.72992	5.37052	0.00129121	0.0297964
ENSMUSG00000043004	Gng2	0.790072	1.72916	5.3222	0.00130631	0.0299947
ENSMUSG00000032555	Topbp1	0.78951	1.72849	6.45244	0.00126637	0.0293112
ENSMUSG00000005667	Mthfd2	0.788797	1.72763	3.03913	0.00172349	0.0365358
ENSMUSG00000027849	Syt6	0.788392	1.72715	2.28758	0.00218323	0.0438823
ENSMUSG00000021932	Rnaseh2b	0.787431	1.726	3.79259	0.00154779	0.0338491
ENSMUSG00000024501	Dpysl3	0.786615	1.72502	7.84514	0.0012925	0.0297964
ENSMUSG00000020534	Shmt1	0.785416	1.72359	2.87013	0.00190158	0.0392328
ENSMUSG00000020052	Ascl1	0.783028	1.72074	3.16917	0.00182308	0.03789
ENSMUSG00000032135	Mcam	0.782699	1.72035	5.70455	0.00142481	0.0319512
ENSMUSG00000029910	Mad2l1	0.781149	1.7185	4.73273	0.00153214	0.0336159
ENSMUSG00000025529	Zfp711	0.780834	1.71812	3.09382	0.00190326	0.0392328
ENSMUSG00000027959	Sass6	0.780304	1.71749	3.35968	0.00182306	0.03789
ENSMUSG00000053192	Mllt11	0.780247	1.71743	3.50816	0.00177841	0.0374636
ENSMUSG00000028654	Mycl1	0.77814	1.71492	4.22237	0.00166802	0.0356978
ENSMUSG00000029468	P2rx7	0.77769	1.71438	3.0843	0.00198378	0.0405197
ENSMUSG00000060093	Hist1h4a	0.776382	1.71283	5.63229	0.00156067	0.0339408
ENSMUSG00000003500	Impdh1	0.774416	1.7105	2.30095	0.00258123	0.0496069
ENSMUSG00000031245	Hmgn5	0.774391	1.71047	2.45683	0.00244373	0.0476179
ENSMUSG00000051278	4930422G04Rik	0.774202	1.71024	3.93196	0.00181299	0.037883
ENSMUSG00000078202	Nrarp	0.772806	1.70859	4.03005	0.00182296	0.03789
ENSMUSG00000038587	Akap12	0.771851	1.70746	7.55056	0.00159297	0.0344204
ENSMUSG00000032218	Ccnb2	0.771478	1.70702	4.31649	0.00180954	0.037883
ENSMUSG00000094338	Hist1h2bl	0.769574	1.70477	3.86871	0.0019526	0.0399639
ENSMUSG00000026355	Mcm6	0.769387	1.70455	6.73491	0.00166708	0.0356978
ENSMUSG00000024268	Celf4	0.767356	1.70215	3.12817	0.00224947	0.045034
ENSMUSG00000029687	Ezh2	0.765995	1.70054	5.40489	0.00181542	0.037883
ENSMUSG00000023885	Thbs2	0.76567	1.70016	3.26635	0.0022622	0.0451992
ENSMUSG00000071547	Nt5dc2	0.762854	1.69684	4.78915	0.00196357	0.0401477
ENSMUSG00000001985	Grik3	0.761445	1.69519	3.02719	0.0024623	0.0477767
ENSMUSG00000033948	Zswim5	0.760841	1.69448	3.73431	0.00222774	0.0446434
ENSMUSG00000097589	Dleu2	0.760832	1.69447	4.2198	0.00210874	0.0426738
ENSMUSG00000004031	Fam5b	0.760442	1.69401	3.32831	0.00237431	0.0466986
ENSMUSG00000030978	Rrm1	0.759637	1.69306	7.2525	0.0018914	0.0391084
ENSMUSG00000028246	Faxc	0.759339	1.69271	3.58017	0.00231822	0.0460446
ENSMUSG00000028906	Epb4.1	0.756412	1.68928	5.04639	0.00210517	0.0426534
ENSMUSG00000029802	Abcg2	0.751086	1.68306	4.16828	0.00241114	0.0472845
ENSMUSG00000068855	Hist2h2ac	0.750541	1.68242	4.10833	0.00244791	0.0476179
ENSMUSG00000022500	Litaf	0.749924	1.6817	4.23891	0.00243734	0.0476131
ENSMUSG00000039579	Grin3a	0.748695	1.68027	4.84426	0.00235617	0.0465235
ENSMUSG00000022797	Tfrc	0.747563	1.67895	5.90399	0.00228955	0.0456101
ENSMUSG00000036006	Fam65b	0.745244	1.67626	5.9224	0.00235979	0.0465492
ENSMUSG00000030093	Wnt7a	0.744541	1.67544	5.8677	0.00238678	0.0468525
ENSMUSG00000029581	Fscn1	0.740811	1.67111	7.92553	0.00242549	0.0474736
ENSMUSG00000004530	Coro1c	0.736943	1.66664	6.63767	0.0025935	0.0497479
ENSMUSG00000039958	Mettl20	-0.75556	-0.592316	3.9885	0.00236615	0.0466292
ENSMUSG00000002985	Apoe	-0.758016	-0.591309	10.8313	0.00190321	0.0392328
ENSMUSG00000029641	Rasl11a	-0.767065	-0.587612	4.75645	0.00186399	0.0386605
ENSMUSG00000048368	Omd	-0.774529	-0.58458	6.22498	0.00157909	0.0341939
ENSMUSG00000056501	Cebpb	-0.774887	-0.584434	4.64724	0.00170331	0.0361898
ENSMUSG00000030711	Sult1a1	-0.778226	-0.583083	3.03301	0.00209167	0.0424654
ENSMUSG00000056749	Nfil3	-0.77926	-0.582666	5.46927	0.00150625	0.0332072
ENSMUSG00000040189	Ccdc114	-0.779538	-0.582553	2.69038	0.00228885	0.0456101
ENSMUSG00000044748	Defb1	-0.780261	-0.582262	5.93522	0.00147438	0.0327174
ENSMUSG00000035228	Ccdc106	-0.782796	-0.581239	2.60173	0.00220065	0.0441443
ENSMUSG00000024164	C3	-0.786172	-0.579881	4.67938	0.00147268	0.0327174
ENSMUSG00000021186	Fbln5	-0.791726	-0.577652	7.44698	0.00121083	0.0281875
ENSMUSG00000085315	A430018G15Rik	-0.793566	-0.576916	2.81104	0.00180029	0.0378062
ENSMUSG00000093126	Bc1	-0.797299	-0.575426	2.71949	0.00168019	0.03592
ENSMUSG00000057228	Aadat	-0.804457	-0.572578	1.62539	0.0025085	0.0484865
ENSMUSG00000032515	Csrnp1	-0.812171	-0.569524	6.61628	0.000915701	0.0227346
ENSMUSG00000003559	As3mt	-0.812899	-0.569237	2.06661	0.0016645	0.0356978
ENSMUSG00000022491	Glycam1	-0.813905	-0.56884	2.60532	0.00152771	0.0335863
ENSMUSG00000071398	2410004P03Rik	-0.816238	-0.567921	3.33248	0.0011745	0.0276467
ENSMUSG00000044786	Zfp36	-0.81838	-0.567079	7.48582	0.000824526	0.0208301
ENSMUSG00000021250	Fos	-0.820045	-0.566424	11.0766	0.000791008	0.0202908
ENSMUSG00000022758	P2rx6	-0.823332	-0.565135	3.05842	0.00111866	0.0266861
ENSMUSG00000026986	Hnmt	-0.825953	-0.564109	3.58897	0.00095653	0.0234309
ENSMUSG00000086914	Gm16124	-0.828189	-0.563236	1.64673	0.00191992	0.0394519
ENSMUSG00000053113	Socs3	-0.828996	-0.562921	9.53012	0.000695767	0.0183595
ENSMUSG00000020467	Efemp1	-0.831765	-0.561842	4.07198	0.000805938	0.0205407
ENSMUSG00000028626	Col9a2	-0.832767	-0.561452	2.14476	0.0013316	0.0303678
ENSMUSG00000095995	Gm24703	-0.83634	-0.560062	2.19335	0.00123404	0.0286616
ENSMUSG00000003420	Fcgrt	-0.838458	-0.559241	4.09017	0.00074161	0.0192914
ENSMUSG00000052837	Junb	-0.839359	-0.558892	8.57526	0.000599633	0.0161612
ENSMUSG00000037683	Armc3	-0.841711	-0.557981	3.47509	0.000784209	0.0201654
ENSMUSG00000053560	Ier2	-0.842443	-0.557698	6.09395	0.000595906	0.0160823
ENSMUSG00000047230	Cldn2	-0.849911	-0.554819	5.03901	0.000570366	0.0155807
ENSMUSG00000028150	Rorc	-0.851645	-0.554153	4.03561	0.000616117	0.0165392
ENSMUSG00000055148	Klf2	-0.852437	-0.553848	4.87296	0.000550994	0.0150925
ENSMUSG00000040759	Cmtm5	-0.852809	-0.553706	1.30945	0.00170954	0.0362783
ENSMUSG00000026870	D730039F16Rik	-0.852863	-0.553685	3.33857	0.000691488	0.0182945
ENSMUSG00000029380	Cxcl1	-0.856702	-0.552213	1.67719	0.0012202	0.0283727
ENSMUSG00000039676	Capsl	-0.858976	-0.551344	1.50002	0.0014752	0.0327174
ENSMUSG00000062563	Cys1	-0.859805	-0.551027	2.75597	0.000740011	0.0192747
ENSMUSG00000026389	Steap3	-0.862925	-0.549837	3.42025	0.000590419	0.0159985
ENSMUSG00000037738	Nek5	-0.863361	-0.54967	2.36416	0.000817928	0.0207414
ENSMUSG00000078350	Smim1	-0.867228	-0.548199	4.509	0.00046027	0.0129415
ENSMUSG00000069372	Ctxn3	-0.869552	-0.547317	2.47858	0.000711451	0.0187244
ENSMUSG00000073478	D730003I15Rik	-0.870838	-0.546829	1.19328	0.00133136	0.0303678
ENSMUSG00000093910	Zfp853	-0.871293	-0.546657	1.94497	0.000922513	0.0228756
ENSMUSG00000048373	Fgfbp1	-0.871507	-0.546575	2.22656	0.000805143	0.0205407
ENSMUSG00000023911	Flywch2	-0.876951	-0.544517	1.15131	0.00138566	0.0314583
ENSMUSG00000057137	Tmem140	-0.877623	-0.544263	0.765799	0.00216294	0.043605
ENSMUSG00000028174	Rpe65	-0.893213	-0.538414	4.24372	0.000322516	0.00966111
ENSMUSG00000026628	Atf3	-0.893713	-0.538227	5.62299	0.000279322	0.00858404
ENSMUSG00000087290	Gm15866	-0.895206	-0.537671	0.960647	0.00135686	0.0309088
ENSMUSG00000045337	Defb11	-0.895472	-0.537571	2.94172	0.000426651	0.0121831
ENSMUSG00000026697	Myoc	-0.904741	-0.534128	3.10505	0.000352951	0.0104333
ENSMUSG00000012428	Steap4	-0.9054	-0.533885	3.71247	0.000288697	0.00877847
ENSMUSG00000064247	Plcxd1	-0.905838	-0.533723	4.35408	0.000262682	0.00819051
ENSMUSG00000039543	Ttc18	-0.90625	-0.53357	0.631642	0.00169681	0.0361898
ENSMUSG00000007033	Hspa1l	-0.920206	-0.528433	0.268587	0.00172669	0.0365652
ENSMUSG00000035948	Acss3	-0.93154	-0.524298	0.610123	0.00113261	0.0268945
ENSMUSG00000057534	Gm15698	-0.932812	-0.523837	6.48763	0.000145479	0.00493748
ENSMUSG00000029343	Crybb1	-0.934328	-0.523286	0.0536242	0.00238336	0.0468309
ENSMUSG00000035385	Ccl2	-0.937008	-0.522315	-0.106474	0.00217741	0.0438089
ENSMUSG00000037868	Egr2	-0.941418	-0.520721	4.47901	0.000145365	0.00493748
ENSMUSG00000024168	Tmem204	-0.94621	-0.518994	0.343548	0.00149461	0.033075
ENSMUSG00000041673	Lrrc18	-0.946428	-0.518916	0.219746	0.00174609	0.0368985
ENSMUSG00000044006	Cilp2	-0.947623	-0.518486	0.966275	0.000613558	0.0165145
ENSMUSG00000023336	Wfdc1	-0.949339	-0.51787	0.507739	0.00106374	0.0255602
ENSMUSG00000026202	Tuba4a	-0.951522	-0.517087	3.47836	0.000149381	0.00505288
ENSMUSG00000022602	Arc	-0.953094	-0.516524	5.07385	0.000113467	0.00404865
ENSMUSG00000055926	Gm14137	-0.954796	-0.515914	0.306122	0.00139861	0.0316426
ENSMUSG00000064246	Chi3l1	-0.97088	-0.510195	2.73093	0.000148276	0.00502393
ENSMUSG00000092130	D030025P21Rik	-0.978866	-0.507379	-0.252669	0.00217192	0.0437422
ENSMUSG00000052221	Ppp1r36	-0.979425	-0.507182	-0.157425	0.00183136	0.038023
ENSMUSG00000026650	Meig1	-0.981909	-0.506309	1.42824	0.000287051	0.00875672
ENSMUSG00000050105	Grrp1	-0.989555	-0.503633	1.01781	0.000389374	0.01136
ENSMUSG00000074063	Osgin1	-0.994093	-0.502051	0.674626	0.000577084	0.0157004
ENSMUSG00000029084	Cd38	-1.00239	-0.499171	1.41073	0.000232395	0.0073319
ENSMUSG00000046814	Gchfr	-1.00719	-0.497515	0.810294	0.000409391	0.0118242
ENSMUSG00000085609	1700016P03Rik	-1.00832	-0.497124	0.639376	0.000424638	0.0121428
ENSMUSG00000024186	Rgs11	-1.01035	-0.496425	0.14752	0.000816617	0.0207414
ENSMUSG00000038235	F11r	-1.02292	-0.49212	1.08061	0.000216046	0.00688072
ENSMUSG00000033805	Ephx4	-1.02502	-0.491402	-0.645199	0.00257444	0.0495236
ENSMUSG00000016995	Matn4	-1.02616	-0.491015	1.24794	0.000186483	0.00606372
ENSMUSG00000033501	Crygs	-1.03939	-0.486534	2.3885	5.9e-05	0.0023247
ENSMUSG00000018822	Sfrp5	-1.05492	-0.481323	0.292781	0.000494323	0.0137078
ENSMUSG00000021750	Fam107a	-1.05498	-0.481305	4.27244	2.27e-05	0.00101121
ENSMUSG00000031880	Rrad	-1.07496	-0.474683	0.526839	0.000157375	0.00525277
ENSMUSG00000042788	Fam166b	-1.07514	-0.474624	0.0866657	0.000459706	0.0129415
ENSMUSG00000072945	Ripply1	-1.07974	-0.473115	4.63584	1.38e-05	0.000678451
ENSMUSG00000096684	Gm25989	-1.08163	-0.472494	-0.570184	0.00103366	0.0250163
ENSMUSG00000030976	Tex36	-1.08644	-0.470922	-0.526244	0.00150717	0.0332072
ENSMUSG00000073418	C4b	-1.10598	-0.464586	4.38463	8.91e-06	0.000469149
ENSMUSG00000033327	Tnxb	-1.15428	-0.449289	-0.859983	0.00114887	0.0271527
ENSMUSG00000023034	Nr4a1	-1.16872	-0.444815	6.78677	2.14e-06	0.00013958
ENSMUSG00000086358	Gm13270	-1.17179	-0.44387	-0.711659	0.000839593	0.0211232
ENSMUSG00000085055	Gm15958	-1.17249	-0.443654	-1.06539	0.00170298	0.0361898
ENSMUSG00000097404	AC131692.1	-1.18671	-0.439304	0.187808	9.84e-05	0.00358078
ENSMUSG00000063838	Cdc42ep5	-1.21075	-0.432044	-1.49519	0.00244889	0.0476179
ENSMUSG00000000982	Ccl3	-1.22906	-0.426596	-1.11775	0.00155715	0.0339009
ENSMUSG00000049608	Gpr55	-1.24913	-0.420703	-1.16753	0.00118914	0.0278806
ENSMUSG00000049892	Rasd1	-1.26457	-0.416223	1.0507	7.24e-06	0.000393474
ENSMUSG00000071341	Egr4	-1.31368	-0.402292	-0.681134	0.00021242	0.00679744
ENSMUSG00000097564	AC138214.1	-1.33793	-0.395587	-1.42861	0.000894891	0.0222728
ENSMUSG00000040164	Kcns1	-1.35828	-0.390046	1.50506	6.18e-07	4.75e-05
ENSMUSG00000039865	Slc44a3	-1.36346	-0.38865	-1.86497	0.00237389	0.0466986
ENSMUSG00000026170	Cyp27a1	-1.36469	-0.388317	0.111446	9.17e-06	0.000480076
ENSMUSG00000001281	Itgb7	-1.38247	-0.383561	-1.53287	0.000783131	0.0201634
ENSMUSG00000091017	Fam71a	-1.39389	-0.380536	-1.42642	0.000729901	0.0190853
ENSMUSG00000018930	Ccl4	-1.4121	-0.375765	-1.34425	0.000571668	0.0155952
ENSMUSG00000020264	Slc36a2	-1.48334	-0.357661	-1.70594	0.00132659	0.0303678
ENSMUSG00000064558	Gm24620	-1.50739	-0.351746	-1.36458	0.00017153	0.00566893
ENSMUSG00000025746	Il6	-1.56481	-0.338023	-1.51106	0.000263266	0.00819051
ENSMUSG00000098040	RP23-237H8.2	-1.58277	-0.33384	-2.12917	0.00168464	0.035977
ENSMUSG00000033731	3300002A11Rik	-1.61571	-0.326305	-1.75827	0.000330177	0.00986129
ENSMUSG00000087107	AI662270	-1.66018	-0.316401	-2.37305	0.00181244	0.037883
ENSMUSG00000091492	Gm17025	-1.67207	-0.313804	-2.2375	0.00176105	0.0371368
ENSMUSG00000089669	Tnfsf13	-1.71125	-0.305395	-1.9746	0.000416826	0.0120218
ENSMUSG00000035849	Krt222	-1.74385	-0.298572	-1.88236	0.000245147	0.00772214
ENSMUSG00000050370	Ch25h	-1.81146	-0.284902	-2.27547	0.000504122	0.013922
ENSMUSG00000083382	Gm6433	-1.95544	-0.257842	-2.93191	0.00231612	0.0460446
ENSMUSG00000090799	Klhl33	-2.11781	-0.230396	-2.38101	0.000228046	0.00720596
ENSMUSG00000005892	Trh	-2.12285	-0.229592	-1.86275	1.15e-05	0.000583914
ENSMUSG00000064220	Hist2h2aa2	-2.25688	-0.209224	2.6825	2.11e-17	2.02e-14
ENSMUSG00000003477	Inmt	-3.50748	-0.0879313	-3.49798	0.000930739	0.0229947

## Sheet: Table S7
Table S7. GO-term enrichment analysis (NES scores and FDR). D8Con_D0, D8CE_D0, D8WE_D0. Normalized GO-term enrichment scores (NES). The gene set enrichment analysis (GSEA) was performed on day (D)8 control over D0 control (D8Con), D8 continuous ethanol over D0 control (D8CE), D8 ethanol withdrawal over D0 control (D8WE), D8 continuous ethanol over D8 control (D8CE_D8Con), and D8 ethanol withdrawa…
GO_IDs	D8Con	D8CE	D8WE	D8CE_D8Con	D8CE_D8Con_ q-val	D8WE_D8Con	D8WE_D8Con_q-val
GO_RIBOSOMAL_SUBUNIT	-1.90724	-2.14071	-2.10709	-2.12231	0.0035624	-2.05465	0.0237301
GO_REGULATION_OF_NITRIC_OXIDE_BIOSYNTHETIC_PROCESS	1.93469	1.75881	2.06992	-2.05032	0.0074589	-0.867504	1
GO_DNA_PACKAGING_COMPLEX	-0.961107	-1.30251	-1.24136	-1.93488	0.0286175	-2.14655	0.0101484
GO_LARGE_RIBOSOMAL_SUBUNIT	-1.67368	-2.03497	-1.9447	-1.92906	0.0292564	-1.85729	0.173691
GO_SMALL_RIBOSOMAL_SUBUNIT	-1.67435	-1.8938	-1.8366	-1.90483	0.0355328	-1.83898	0.183484
GO_REGULATION_OF_REACTIVE_OXYGEN_SPECIES_BIOSYNTHETIC_PROCESS	1.9038	1.70487	2.01611	-1.87358	0.0406626	-0.714635	1
GO_ANAPHASE_PROMOTING_COMPLEX_DEPENDENT_CATABOLIC_PROCESS	1.06598	0.681075	0.861261	-1.83619	0.0514196	-1.42413	0.738603
GO_POSITIVE_REGULATION_OF_REACTIVE_OXYGEN_SPECIES_METABOLIC_PROCESS	1.8459	1.71398	1.93425	-1.81644	0.0615628	-0.911302	1
GO_REGULATION_OF_REACTIVE_OXYGEN_SPECIES_METABOLIC_PROCESS	1.93132	1.8136	1.96965	-1.81283	0.0637272	-0.814144	1
GO_PROTEIN_HETEROOLIGOMERIZATION	1.69931	1.51613	1.61799	-1.81015	0.0630811	-0.949407	1
GO_RESPONSE_TO_KETONE	2.06539	1.95595	2.04981	-1.79569	0.0693388	-0.994734	1
GO_TRANSLATIONAL_INITIATION	-2.19797	-2.32826	-2.23779	-1.77543	0.0741459	-1.83549	0.163247
GO_CYTOSOLIC_RIBOSOME	-2.533	-2.65379	-2.61084	-1.7606	0.0823032	-1.92116	0.0827418
GO_POSITIVE_REGULATION_OF_LIGASE_ACTIVITY	1.32785	1.04674	1.14295	-1.75991	0.0819859	-1.34693	0.832675
GO_FAT_CELL_DIFFERENTIATION	2.04983	1.95023	2.11645	-1.75849	0.0817568	-0.798119	1
GO_PROTEIN_HETEROTETRAMERIZATION	0.963607	0.742311	0.824102	-1.75515	0.083069	-1.55333	0.594681
GO_RESPONSE_TO_HYDROGEN_PEROXIDE	2.12413	1.99885	2.1095	-1.75217	0.0844524	-0.640968	1
GO_PROTEASOME_COMPLEX	1.6684	1.43525	1.59496	-1.7517	0.08411	-1.24129	0.873382
GO_DNA_REPLICATION_DEPENDENT_NUCLEOSOME_ORGANIZATION	0.495694	-0.661509	-0.586589	-1.74971	0.0838826	-1.84281	0.191765
GO_RESPONSE_TO_CORTICOSTEROID	1.95246	1.80106	1.93145	-1.74363	0.0874141	-1.06118	0.999358
GO_HORMONE_METABOLIC_PROCESS	2.02771	1.96714	1.95632	-1.73341	0.0888664	-1.0777	0.994865
GO_CYTOSOLIC_SMALL_RIBOSOMAL_SUBUNIT	-2.21647	-2.30351	-2.31386	-1.72911	0.0908999	-1.83809	0.170177
GO_RHO_PROTEIN_SIGNAL_TRANSDUCTION	1.93264	1.85928	1.9246	-1.72223	0.0941773	-0.722404	1
GO_BROWN_FAT_CELL_DIFFERENTIATION	1.79527	1.75817	2.00115	-1.69865	0.106895	-0.976109	1
GO_RIBOSOME_BIOGENESIS	-1.95877	-2.11374	-2.03517	-1.68894	0.107889	-1.75226	0.290771
GO_REGULATION_OF_LIGASE_ACTIVITY	1.25869	1.02595	1.1351	-1.6796	0.109022	-1.26956	0.881918
GO_RESPONSE_TO_REACTIVE_OXYGEN_SPECIES	2.00064	1.91652	2.00986	-1.66501	0.120177	-0.832487	1
GO_RRNA_METABOLIC_PROCESS	-1.96989	-2.05416	-2.04086	-1.65813	0.123874	-1.70283	0.387618
GO_CYTOSOLIC_PART	-1.7315	-1.94706	-1.85635	-1.64692	0.131678	-1.72908	0.335933
GO_REGULATION_OF_LEUKOCYTE_CHEMOTAXIS	1.84219	1.76347	2.07754	-1.64297	0.131569	0.982625	1
GO_BRANCHING_INVOLVED_IN_SALIVARY_GLAND_MORPHOGENESIS	1.79901	1.72572	1.76255	-1.64101	0.133153	0.754801	1
GO_REGULATION_OF_MACROPHAGE_DIFFERENTIATION	1.885	1.90136	2.00248	-1.6405	0.133169	-0.625908	1
GO_CELLULAR_RESPONSE_TO_KETONE	1.98711	1.83827	1.9891	-1.63533	0.133158	0.970805	1
GO_REGULATION_OF_RESPONSE_TO_WOUNDING	2.09238	1.99048	2.06928	-1.63001	0.13557	-1.08364	0.989822
GO_RETINOL_METABOLIC_PROCESS	2.03573	2.02304	2.02771	-1.62658	0.136913	-0.627271	1
GO_RESPONSE_TO_INTERLEUKIN_6	1.85732	1.89824	1.88216	-1.62625	0.136727	-0.786852	1
GO_CELLULAR_RESPONSE_TO_INTERLEUKIN_6	1.85473	1.92759	1.96695	-1.61759	0.14201	0.802342	1
GO_CELLULAR_RESPONSE_TO_REACTIVE_OXYGEN_SPECIES	1.88778	1.82482	1.88263	-1.61395	0.142998	-0.65251	1
GO_NCRNA_PROCESSING	-1.81641	-1.99742	-1.94487	-1.61332	0.143103	-1.81787	0.171889
GO_CHROMATIN_SILENCING_AT_RDNA	-0.406197	-0.843932	-0.784586	-1.6105	0.144794	-1.5947	0.536991
GO_POSITIVE_REGULATION_OF_FATTY_ACID_METABOLIC_PROCESS	1.87684	1.97585	1.9459	-1.6085	0.145232	0.87661	1
GO_RESPONSE_TO_GAMMA_RADIATION	1.65002	1.59937	1.77262	-1.59542	0.152861	-0.859015	1
GO_PROSTATE_GLAND_MORPHOGENESIS	1.9741	1.96258	2.11724	-1.58704	0.158939	-1.06513	0.996275
GO_POSITIVE_REGULATION_OF_FIBROBLAST_PROLIFERATION	1.63209	1.53256	1.69893	-1.58545	0.15975	-1.09191	0.983287
GO_ACTOMYOSIN_STRUCTURE_ORGANIZATION	1.80701	1.70152	1.76599	-1.58008	0.165356	-0.870729	1
GO_CELLULAR_RESPONSE_TO_VITAMIN	2.00487	1.94051	2.00349	-1.5717	0.16908	0.989324	1
GO_PROTEIN_DNA_COMPLEX	0.707429	-0.751861	-0.688687	-1.56021	0.176994	-1.66014	0.495823
GO_PROTEIN_K11_LINKED_UBIQUITINATION	1.53437	1.27375	1.41576	-1.55121	0.183684	-1.40435	0.766104
GO_POSITIVE_REGULATION_OF_KIDNEY_DEVELOPMENT	1.78085	1.93078	1.83065	-1.54666	0.185257	-0.948273	1
GO_POSITIVE_REGULATION_OF_RESPONSE_TO_WOUNDING	1.96846	1.90041	1.99519	-1.54478	0.18634	-1.2754	0.885134
GO_ESTABLISHMENT_OF_PROTEIN_LOCALIZATION_TO_ENDOPLASMIC_RETICULUM	-2.34322	-2.48818	-2.4526	-1.53396	0.195092	-1.92174	0.0959668
GO_CARDIAC_SEPTUM_MORPHOGENESIS	1.96716	2.02432	1.95734	-1.52175	0.201811	-1.2443	0.871402
GO_CELLULAR_RESPONSE_TO_OSMOTIC_STRESS	1.93355	1.87781	1.84701	-1.52169	0.201334	-1.58687	0.520831
GO_CALCIUM_ACTIVATED_CATION_CHANNEL_ACTIVITY	-1.77813	-1.98173	-1.92156	-1.51679	0.201023	-1.4849	0.649682
GO_HEPARIN_BINDING	2.12029	2.09826	2.20243	-1.50888	0.207657	0.867581	1
GO_CELLULAR_RESPONSE_TO_NUTRIENT	2.0186	1.94428	2.10665	-1.50491	0.2098	0.935311	1
GO_POSITIVE_REGULATION_OF_RESPONSE_TO_EXTERNAL_STIMULUS	1.9042	1.86085	2.03669	-1.50257	0.210768	-1.01607	1
GO_CARDIAC_CHAMBER_MORPHOGENESIS	1.91418	1.92615	1.87369	-1.50223	0.210758	-1.11642	0.956431
GO_COPPER_ION_TRANSPORT	2.08425	1.92948	2.02814	-1.50162	0.211194	-0.581407	1
GO_POSITIVE_REGULATION_OF_STRIATED_MUSCLE_CELL_DIFFERENTIATION	1.94719	1.7176	1.76927	-1.49087	0.222578	-0.803035	1
GO_PROTEIN_LOCALIZATION_TO_ENDOPLASMIC_RETICULUM	-1.93724	-2.10383	-2.06326	-1.48703	0.225509	-1.73391	0.32975
GO_POSITIVE_REGULATION_OF_CHEMOTAXIS	1.94567	2.00838	2.15511	-1.48369	0.23022	-0.819529	1
GO_CYTOSOLIC_LARGE_RIBOSOMAL_SUBUNIT	-2.24019	-2.43631	-2.33063	-1.48186	0.229363	-1.63076	0.537184
GO_PEPTIDASE_INHIBITOR_ACTIVITY	1.87679	1.86321	1.8523	-1.48185	0.228847	1.04307	1
GO_RIBONUCLEOPROTEIN_COMPLEX_BIOGENESIS	-1.7779	-1.96377	-1.94819	-1.48157	0.228787	-1.68254	0.412618
GO_REGULATION_OF_ORGAN_MORPHOGENESIS	1.91358	1.94756	1.91769	-1.46959	0.238332	-0.994126	1
GO_OVULATION	1.76593	1.76452	1.91457	-1.46563	0.242368	na	na
GO_CILIARY_TIP	2.46071	2.33176	2.47066	-1.46502	0.242335	-1.06958	0.99551
GO_ION_GATED_CHANNEL_ACTIVITY	-1.85116	-2.11952	-2.04362	-1.46328	0.242047	-1.56235	0.576189
GO_GLAND_MORPHOGENESIS	2.16464	2.05454	2.09023	-1.45514	0.246575	-0.871229	1
GO_CALCIUM_ACTIVATED_POTASSIUM_CHANNEL_ACTIVITY	-1.78196	-1.91355	-1.85893	-1.45224	0.248555	-1.31749	0.840742
GO_MESONEPHROS_DEVELOPMENT	1.97699	1.97986	1.94998	-1.44782	0.252518	-1.11054	0.962469
GO_PRECATALYTIC_SPLICEOSOME	0.994131	0.838603	0.895745	-1.4431	0.254909	-1.4922	0.626236
GO_POSITIVE_REGULATION_OF_BLOOD_VESSEL_ENDOTHELIAL_CELL_MIGRATION	2.10887	2.04049	2.11756	-1.44277	0.254981	-0.664887	1
GO_INTRACILIARY_TRANSPORT_PARTICLE_B	1.94301	1.89181	1.9701	-1.44211	0.254687	-0.981245	1
GO_POSITIVE_REGULATION_OF_ERK1_AND_ERK2_CASCADE	1.82236	1.73794	1.89989	-1.43638	0.259437	-1.10113	0.970732
GO_NUCLEAR_NUCLEOSOME	-0.611831	-0.691491	-0.663398	-1.43043	0.262991	-1.54894	0.590256
GO_POSITIVE_REGULATION_OF_DNA_TEMPLATED_TRANSCRIPTION_INITIATION	1.7411	1.53193	1.78699	-1.42773	0.264557	0.680638	1
GO_REGULATION_OF_OSSIFICATION	2.20858	2.16074	2.24783	-1.42755	0.26445	-0.768101	1
GO_EXTRACELLULAR_STRUCTURE_ORGANIZATION	2.14642	2.15925	2.18974	-1.42292	0.269436	0.945383	1
GO_PROTEINACEOUS_EXTRACELLULAR_MATRIX	2.05888	2.07728	2.05884	-1.41747	0.272396	1.0227	1
GO_REGULATION_OF_VASCULATURE_DEVELOPMENT	1.92201	1.90725	2.00351	-1.4143	0.275276	1.07061	1
GO_SPERM_PART	1.94237	1.86303	1.84551	-1.41103	0.277828	-1.13512	0.947089
GO_NUCLEAR_TRANSCRIBED_MRNA_CATABOLIC_PROCESS_NONSENSE_MEDIATED_DECAY	-2.28597	-2.43642	-2.34383	-1.41099	0.276957	-1.64493	0.496934
GO_REGULATION_OF_ENDOTHELIAL_CELL_MIGRATION	1.98134	1.91632	2.02485	-1.409	0.277302	-0.539714	1
GO_EXTRACELLULAR_MATRIX	2.10195	2.12849	2.1316	-1.40835	0.277187	1.03261	1
GO_CHROMATIN_SILENCING	-0.670178	-0.922772	-0.880628	-1.39005	0.292349	-1.65087	0.532065
GO_REGULATION_OF_CARDIAC_MUSCLE_TISSUE_DEVELOPMENT	1.9442	1.91847	1.83031	-1.38615	0.291871	-0.673866	1
GO_PROTEIN_TRANSPORT_ALONG_MICROTUBULE	2.30136	2.287	2.3572	-1.38029	0.297797	-1.04776	1
GO_MESONEPHRIC_TUBULE_MORPHOGENESIS	2.0013	2.17764	1.94257	-1.37594	0.302171	-1.2633	0.876597
GO_POSITIVE_REGULATION_OF_LOCOMOTION	2.01405	1.99758	2.08727	-1.36826	0.308463	-0.773402	1
GO_REGULATION_OF_BLOOD_VESSEL_ENDOTHELIAL_CELL_MIGRATION	1.80554	1.68253	1.94537	-1.36564	0.310834	-0.675434	1
GO_INTRACILIARY_TRANSPORT_PARTICLE	2.35692	2.27219	2.42475	-1.36487	0.310625	-1.02936	1
GO_LABYRINTHINE_LAYER_BLOOD_VESSEL_DEVELOPMENT	1.95872	2.10251	2.08415	-1.36174	0.313099	-1.10867	0.962067
GO_PROTEASOMAL_PROTEIN_CATABOLIC_PROCESS	1.68177	1.5391	1.55503	-1.35404	0.32014	-1.31394	0.843083
GO_CELL_JUNCTION_ASSEMBLY	2.22348	2.03916	2.24238	-1.35228	0.322961	-0.602834	1
GO_MUSCLE_TISSUE_DEVELOPMENT	1.89568	1.82256	1.85838	-1.35153	0.323707	-0.83118	1
GO_REGULATION_OF_METANEPHROS_DEVELOPMENT	1.83748	1.9158	1.94176	-1.35088	0.323716	-0.766585	1
GO_GLYCOSAMINOGLYCAN_BINDING	1.84328	1.84868	1.87895	-1.34838	0.324869	0.906731	1
GO_CHROMATIN_ASSEMBLY_OR_DISASSEMBLY	-0.96048	-1.04088	-1.02194	-1.34678	0.325475	-1.54809	0.56865
GO_REGULATION_OF_SMOOTH_MUSCLE_CONTRACTION	1.5398	1.6161	1.52788	-1.34165	0.329469	0.875374	1
GO_REGULATION_OF_CHEMOTAXIS	1.81196	1.75247	1.91474	-1.33298	0.336059	0.859066	1
GO_POSITIVE_REGULATION_OF_MUSCLE_CONTRACTION	1.95174	2.04032	2.02523	-1.32661	0.344044	-1.0014	1
GO_NEGATIVE_REGULATION_OF_GENE_EXPRESSION_EPIGENETIC	-0.68621	-0.848091	-0.828503	-1.32611	0.343778	-1.68558	0.411232
GO_POSITIVE_REGULATION_OF_EPITHELIAL_CELL_MIGRATION	2.04725	2.00402	2.11105	-1.31773	0.351696	0.74486	1
GO_CONTRACTILE_FIBER	1.92195	1.86983	1.95283	-1.31761	0.351554	1.01651	1
GO_MULTI_ORGANISM_METABOLIC_PROCESS	-2.14803	-2.27496	-2.21548	-1.3115	0.357352	-1.74284	0.309895
GO_EPITHELIAL_CELL_PROLIFERATION	1.80879	1.77239	1.90287	-1.31082	0.357444	-0.91712	1
GO_RESPONSE_TO_TRANSFORMING_GROWTH_FACTOR_BETA	1.96891	1.88106	1.95253	-1.30833	0.360231	-0.760329	1
GO_POSITIVE_REGULATION_OF_GENE_EXPRESSION_EPIGENETIC	-0.687983	-0.780096	-0.781781	-1.30791	0.359891	-1.19552	0.905434
GO_POSITIVE_REGULATION_OF_SMOOTH_MUSCLE_CONTRACTION	1.8227	1.97574	1.79405	-1.30753	0.359918	-1.20479	0.901371
GO_REGULATION_OF_MUSCLE_CONTRACTION	1.96797	1.93291	1.9401	-1.30644	0.359237	1.24114	1
GO_REGULATION_OF_SYSTEMIC_ARTERIAL_BLOOD_PRESSURE_MEDIATED_BY_A_CHEMICAL_SIGNAL	1.85177	1.92145	1.84419	-1.30545	0.359666	-1.11778	0.954354
GO_SULFUR_COMPOUND_BINDING	1.89084	1.88779	1.93174	-1.30469	0.360434	-0.758778	1
GO_CELL_JUNCTION_ORGANIZATION	2.07319	1.96986	2.08357	-1.29947	0.366955	-0.622226	1
GO_HOMOTYPIC_CELL_CELL_ADHESION	1.89614	1.83961	1.8616	-1.29025	0.377703	-0.545878	1
GO_RESPONSE_TO_IONIZING_RADIATION	1.29814	1.21159	1.30317	-1.28695	0.380388	-0.965678	1
GO_PLACENTA_BLOOD_VESSEL_DEVELOPMENT	2.08293	2.15053	2.12214	-1.28312	0.384753	-0.752263	1
GO_EXTRACELLULAR_MATRIX_COMPONENT	2.11261	2.06148	2.13823	-1.27831	0.38942	1.44608	1
GO_CARDIAC_CHAMBER_DEVELOPMENT	1.96501	2.00535	2.00691	-1.27262	0.395096	-0.843992	1
GO_NEGATIVE_REGULATION_OF_WOUND_HEALING	2.05398	2.00019	1.93087	-1.26676	0.399159	-0.952546	1
GO_REGULATION_OF_OSTEOBLAST_DIFFERENTIATION	1.99398	1.92535	1.98529	-1.26474	0.40142	-0.669317	1
GO_WOUND_HEALING	1.84768	1.84053	1.92069	-1.26266	0.403853	0.977287	1
GO_NEGATIVE_REGULATION_OF_RESPONSE_TO_ENDOPLASMIC_RETICULUM_STRESS	2.03689	2.05451	2.05228	-1.26056	0.405387	-1.16011	0.926186
GO_POSITIVE_REGULATION_OF_MUSCLE_CELL_DIFFERENTIATION	1.91751	1.79433	1.84339	-1.24674	0.422307	-0.731831	1
GO_PLATELET_ALPHA_GRANULE	2.06867	1.97165	2.08405	-1.23804	0.435068	-0.666802	1
GO_PLATELET_ALPHA_GRANULE_LUMEN	2.35889	2.30395	2.35958	-1.238	0.434757	-0.851612	1
GO_BASEMENT_MEMBRANE	2.29969	2.23736	2.31073	-1.23668	0.435366	1.35902	1
GO_TELOMERE_ORGANIZATION	-0.723853	-0.824802	-0.749702	-1.23609	0.435124	-1.37979	0.791012
GO_DNA_METHYLATION_INVOLVED_IN_GAMETE_GENERATION	-1.75461	-1.80956	-1.84945	-1.2354	0.436343	0.943845	1
GO_RESPONSE_TO_TESTOSTERONE	1.56358	1.48991	1.586	-1.23532	0.435691	-0.889345	1
GO_REGULATION_OF_CARDIAC_MUSCLE_CONTRACTION	2.00412	1.95327	2.00596	-1.22644	0.448084	0.748883	1
GO_PROTEIN_DNA_COMPLEX_SUBUNIT_ORGANIZATION	-0.749015	-0.866686	-0.860883	-1.22429	0.451721	-1.47691	0.658775
GO_REGULATION_OF_SMOOTH_MUSCLE_CELL_PROLIFERATION	2.09836	2.11366	2.18257	-1.22077	0.455321	-0.842835	1
GO_NEGATIVE_REGULATION_OF_PROTEIN_LOCALIZATION_TO_CELL_PERIPHERY	2.03664	2.06569	2.05959	-1.21707	0.460303	-1.30371	0.861135
GO_POSITIVE_REGULATION_OF_MULTICELLULAR_ORGANISMAL_METABOLIC_PROCESS	1.89179	1.81937	1.82354	-1.21396	0.465532	-1.11015	0.962318
GO_REGULATION_OF_LEUKOCYTE_DIFFERENTIATION	1.88568	1.86403	1.80203	-1.21258	0.468155	-1.19275	0.908055
GO_VASCULATURE_DEVELOPMENT	1.97014	1.91739	1.96209	-1.21105	0.470346	0.883142	1
GO_CELL_DIVISION_SITE	1.78938	1.65248	1.79292	-1.20533	0.480741	-1.03977	1
GO_MOTILE_CILIUM	2.41419	2.24942	2.25556	-1.20415	0.48209	-0.993082	1
GO_BRANCHING_INVOLVED_IN_URETERIC_BUD_MORPHOGENESIS	1.80425	2.06408	1.78939	-1.20222	0.48323	-1.08996	0.984385
GO_CELL_SUBSTRATE_JUNCTION_ASSEMBLY	2.24275	2.05444	2.23538	-1.19913	0.488242	0.864568	1
GO_POSITIVE_REGULATION_OF_MYELOID_LEUKOCYTE_DIFFERENTIATION	1.79469	1.76098	1.92222	-1.1991	0.487909	-1.20525	0.900454
GO_CELL_SUBSTRATE_JUNCTION	2.12449	2.0337	2.14567	-1.19827	0.488313	-0.64439	1
GO_EMBRYONIC_DIGESTIVE_TRACT_DEVELOPMENT	1.79127	1.75244	1.75302	-1.19046	0.497087	-1.57136	0.551036
GO_EPIDERMIS_MORPHOGENESIS	2.21883	2.15539	2.14516	-1.18568	0.503846	-1.17667	0.923745
GO_PLATELET_DEGRANULATION	2.12647	2.06395	2.18737	-1.18063	0.509485	1.00963	1
GO_ENDOPLASMIC_RETICULUM_LUMEN	2.10282	2.10584	2.26223	-1.17737	0.511993	0.804241	1
GO_GROWTH_FACTOR_BINDING	2.05906	1.97457	2.05315	-1.17702	0.511293	0.853852	1
GO_INTERCALATED_DISC	1.73317	1.66282	1.74802	-1.17675	0.511567	0.699524	1
GO_MUSCLE_STRUCTURE_DEVELOPMENT	1.86598	1.83597	1.86615	-1.17454	0.51416	1.0266	1
GO_VENTRICULAR_SEPTUM_DEVELOPMENT	1.82434	1.954	1.8409	-1.17401	0.515118	-0.943136	1
GO_SPLICEOSOMAL_TRI_SNRNP_COMPLEX	0.836939	0.725862	0.762174	-1.17327	0.515874	-1.40156	0.773683
GO_REGULATION_OF_STRIATED_MUSCLE_CONTRACTION	1.95998	1.85599	1.97352	-1.1731	0.515525	1.13993	1
GO_TRANSFORMING_GROWTH_FACTOR_BETA_RECEPTOR_SIGNALING_PATHWAY	1.8812	1.84955	1.87127	-1.16792	0.524345	-0.967054	1
GO_CARDIAC_SEPTUM_DEVELOPMENT	1.97977	2.04608	2.02604	-1.16586	0.52435	-0.832909	1
GO_POSITIVE_REGULATION_OF_ENDOTHELIAL_CELL_MIGRATION	2.17104	2.15251	2.26271	-1.1581	0.533959	0.78274	1
GO_POSITIVE_REGULATION_OF_ACTIN_FILAMENT_BUNDLE_ASSEMBLY	1.94521	2.01337	2.03415	-1.15449	0.538036	-0.662939	1
GO_ACTIN_FILAMENT_BUNDLE	2.218	2.102	2.15777	-1.1533	0.539944	-1.08991	0.983681
GO_REGULATION_OF_MUSCLE_SYSTEM_PROCESS	1.93096	1.93119	1.93747	-1.14593	0.549289	1.19695	1
GO_LUNG_ALVEOLUS_DEVELOPMENT	2.01263	1.96089	2.00906	-1.1357	0.559055	-0.598113	1
GO_DNA_REPLICATION_INDEPENDENT_NUCLEOSOME_ORGANIZATION	0.961617	0.752524	0.782825	-1.1354	0.558678	-1.25417	0.863969
GO_NEGATIVE_REGULATION_OF_OSSIFICATION	2.04548	2.03322	2.08	-1.13367	0.562179	-1.31559	0.846099
GO_POSITIVE_REGULATION_OF_SMOOTHENED_SIGNALING_PATHWAY	2.0967	2.07245	2.2157	-1.13366	0.561815	-1.34502	0.834213
GO_HISTONE_EXCHANGE	0.902778	0.623606	0.644718	-1.13008	0.570385	-1.44202	0.706328
GO_MORPHOGENESIS_OF_AN_EPITHELIUM	2.01239	2.05149	2.00598	-1.1275	0.573227	-0.740985	1
GO_ACTIN_MEDIATED_CELL_CONTRACTION	1.59277	1.44201	1.50757	-1.12584	0.574995	-0.977498	1
GO_ER_ASSOCIATED_UBIQUITIN_DEPENDENT_PROTEIN_CATABOLIC_PROCESS	2.04057	1.94069	1.86572	-1.12003	0.58431	-1.25288	0.856772
GO_DNA_PACKAGING	-0.861807	-0.96606	-0.925051	-1.11994	0.584173	-1.64627	0.515892
GO_TUBE_MORPHOGENESIS	1.85795	1.87375	1.83084	-1.11762	0.587385	-0.915572	1
GO_ANATOMICAL_STRUCTURE_HOMEOSTASIS	1.46718	1.40109	1.36097	-1.11749	0.586946	-1.03501	1
GO_CILIUM_MOVEMENT	2.30724	2.5492	2.38138	-1.11496	0.58952	0.516661	1
GO_POSITIVE_REGULATION_OF_EMBRYONIC_DEVELOPMENT	1.99093	2.19747	2.02506	-1.11196	0.595091	0.978906	1
GO_RESPONSE_TO_TOPOLOGICALLY_INCORRECT_PROTEIN	2.02128	1.96354	1.99947	-1.10661	0.600326	-1.20105	0.904495
GO_METANEPHRIC_NEPHRON_MORPHOGENESIS	1.89134	1.96081	1.7643	-1.10526	0.60129	-1.4541	0.679179
GO_POSITIVE_REGULATION_OF_SMOOTH_MUSCLE_CELL_PROLIFERATION	1.98115	1.95707	2.05345	-1.10512	0.600884	0.621442	1
GO_POTASSIUM_CHANNEL_ACTIVITY	-1.87176	-1.8506	-1.97091	-1.10332	0.604031	-1.45147	0.676695
GO_BLASTOCYST_FORMATION	1.30306	1.46708	1.36798	-1.09864	0.610367	-1.14829	0.936696
GO_REGULATION_OF_EPITHELIAL_CELL_PROLIFERATION	1.89514	1.93634	1.9483	-1.09665	0.61321	-0.770832	1
GO_REGULATION_OF_GRANULOCYTE_CHEMOTAXIS	2.04452	1.86583	1.99224	-1.09543	0.615505	-1.00558	1
GO_REGULATION_OF_SMAD_PROTEIN_IMPORT_INTO_NUCLEUS	1.95983	1.85484	1.81872	-1.09505	0.615826	-1.32122	0.85475
GO_MORPHOGENESIS_OF_AN_EPITHELIAL_SHEET	1.71476	1.57393	1.67089	-1.09412	0.617274	-0.557698	1
GO_PROSTATE_GLAND_DEVELOPMENT	1.9307	1.8277	1.93802	-1.09196	0.621362	0.783042	1
GO_MUSCLE_ORGAN_DEVELOPMENT	1.78696	1.78511	1.76231	-1.09189	0.621141	1.16806	1
GO_PROTEIN_COMPLEX_LOCALIZATION	2.09388	1.99919	2.0501	-1.09069	0.623407	-1.19895	0.906535
GO_REGULATION_OF_PROTEASOMAL_PROTEIN_CATABOLIC_PROCESS	1.29011	1.14928	1.23546	-1.08911	0.624732	-0.965496	1
GO_PALATE_DEVELOPMENT	1.59417	1.56313	1.48912	-1.08832	0.625056	-1.00799	1
GO_REPLISOME	1.08358	0.97245	0.982626	-1.08694	0.626722	-1.2816	0.866679
GO_STEM_CELL_DIFFERENTIATION	1.7092	1.70342	1.66884	-1.08453	0.629988	-0.817867	1
GO_REGULATION_OF_WOUND_HEALING	2.19151	2.17319	2.12547	-1.07974	0.638859	0.99825	1
GO_ERAD_PATHWAY	1.91075	1.77843	1.71403	-1.07632	0.64312	-1.27282	0.876706
GO_REGULATION_OF_MITOTIC_CELL_CYCLE	1.37988	1.31407	1.35705	-1.07104	0.652618	-1.04866	1
GO_POSITIVE_REGULATION_OF_OSSIFICATION	1.81089	1.74961	1.87064	-1.07018	0.652674	0.727641	1
GO_REGULATION_OF_CELL_CYCLE_PHASE_TRANSITION	1.06083	1.03234	1.0426	-1.06434	0.664567	-1.06394	0.995313
GO_UBIQUITIN_LIKE_PROTEIN_CONJUGATING_ENZYME_ACTIVITY	0.890653	0.734259	0.793364	-1.05831	0.673179	-1.11825	0.954291
GO_COLLAGEN_FIBRIL_ORGANIZATION	2.06945	2.04983	2.17548	-1.0569	0.67617	1.41055	1
GO_TISSUE_MORPHOGENESIS	1.9536	1.96607	1.90119	-1.05633	0.676691	-0.839064	1
GO_POSITIVE_REGULATION_OF_OSTEOBLAST_DIFFERENTIATION	1.68844	1.64761	1.74392	-1.05605	0.676718	0.835205	1
GO_ACTOMYOSIN	1.99682	1.93587	1.97003	-1.05505	0.678107	-1.0999	0.971274
GO_HEAD_MORPHOGENESIS	1.76336	1.64774	1.70667	-1.05475	0.678151	-0.832666	1
GO_CILIARY_BASAL_BODY	2.31653	2.30101	2.32933	-1.04905	0.687322	-1.25141	0.86061
GO_RESPIRATORY_SYSTEM_DEVELOPMENT	2.06136	2.06459	2.05855	-1.0435	0.695456	-0.850947	1
GO_POTASSIUM_ION_TRANSPORT	-1.76741	-1.78939	-1.90872	-1.03891	0.699983	-1.39362	0.775164
GO_NEGATIVE_REGULATION_OF_SMOOTH_MUSCLE_CELL_MIGRATION	1.68239	1.71622	1.89586	-1.03791	0.701824	1.29203	1
GO_MUSCLE_CONTRACTION	1.84257	1.71788	1.83997	-1.03653	0.703206	1.09155	1
GO_ORGAN_FORMATION	1.73149	1.81572	1.92051	-1.03641	0.703145	-0.805723	1
GO_INTEGRIN_BINDING	1.88868	1.8411	1.90345	-1.03301	0.70839	0.982365	1
GO_TUBE_DEVELOPMENT	1.92281	1.87647	1.9073	-1.03298	0.708077	-0.836925	1
GO_ORGANELLE_ASSEMBLY	1.79695	1.72786	1.72172	-1.03155	0.710364	-1.01826	1
GO_CELL_GROWTH	1.54756	1.59197	1.62464	-1.02908	0.713838	-0.724091	1
GO_NEGATIVE_REGULATION_OF_CYTOKINE_SECRETION	1.92145	1.87407	2.05655	-1.02904	0.713162	1.70504	1
GO_CELL_CELL_JUNCTION_ASSEMBLY	1.79949	1.66063	1.80491	-1.02566	0.718276	-0.77886	1
GO_POSITIVE_REGULATION_OF_CELLULAR_RESPONSE_TO_TRANSFORMING_GROWTH_FACTOR_BETA_STIMULUS	2.04115	2.04007	2.05396	-1.02565	0.717913	-0.715709	1
GO_CELLULAR_COMPONENT_ASSEMBLY_INVOLVED_IN_MORPHOGENESIS	2.33899	2.27456	2.33059	-1.02472	0.719074	-0.771342	1
GO_U4_U6_X_U5_TRI_SNRNP_COMPLEX	0.805102	0.858875	0.803685	-1.02161	0.722416	-1.31912	0.848751
GO_REGULATION_OF_GLYCOPROTEIN_METABOLIC_PROCESS	1.66161	1.74284	1.69204	-1.01852	0.7257	-0.88064	1
GO_CILIARY_PART	2.45505	2.44095	2.41558	-1.01832	0.72589	-1.01879	1
GO_EMBRYONIC_ORGAN_DEVELOPMENT	1.72931	1.73972	1.73119	-1.01395	0.731468	-0.691543	1
GO_REGULATION_OF_ACTIN_FILAMENT_BASED_PROCESS	2.03282	2.04747	2.00348	-1.01283	0.732962	0.741416	1
GO_BRUSH_BORDER	1.96826	1.87782	1.93765	-1.01119	0.733757	0.874725	1
GO_VESICLE_LUMEN	2.14823	2.17609	2.20423	-1.00917	0.735078	0.985159	1
GO_SECRETORY_GRANULE_LUMEN	2.255	2.26038	2.41239	-1.00837	0.734692	1.13656	1
GO_EMBRYONIC_MORPHOGENESIS	1.75876	1.72596	1.72682	-1.00371	0.745027	0.708891	1
GO_EMBRYONIC_FORELIMB_MORPHOGENESIS	1.95738	1.85479	1.85532	-1.00308	0.746499	-1.02508	1
GO_SPECIFICATION_OF_SYMMETRY	1.99257	2.07179	2.03514	-1.00053	0.751695	-0.756153	1
GO_SITE_OF_DOUBLE_STRAND_BREAK	1.1715	1.10394	1.17678	-1.00007	0.751897	-0.563904	1
GO_REGULATION_OF_TRANSMEMBRANE_RECEPTOR_PROTEIN_SERINE_THREONINE_KINASE_SIGNALING_PATHWAY	1.94453	1.96573	1.87565	-0.994118	0.760829	-1.06427	0.996498
GO_ANCHORING_JUNCTION	2.18407	2.12981	2.20696	-0.994071	0.760579	-0.5883	1
GO_CELL_CYCLE_G2_M_PHASE_TRANSITION	1.09561	1.03322	1.05552	-0.99193	0.763485	-0.602239	1
GO_POSITIVE_REGULATION_OF_ACUTE_INFLAMMATORY_RESPONSE	1.78334	1.69985	1.95073	-0.99075	0.765101	-1.16201	0.928945
GO_REGULATION_OF_CELLULAR_RESPONSE_TO_GROWTH_FACTOR_STIMULUS	1.96296	1.98691	1.98557	-0.99054	0.764915	-0.98392	1
GO_MUSCLE_SYSTEM_PROCESS	1.86387	1.79367	1.94245	-0.985011	0.771909	1.13209	1
GO_EPITHELIAL_CELL_DEVELOPMENT	1.69653	1.74638	1.7016	-0.984699	0.772067	-0.539601	1
GO_REGULATION_OF_MUSCLE_TISSUE_DEVELOPMENT	1.8327	1.8795	1.77183	-0.982495	0.775948	0.996563	1
GO_NEGATIVE_REGULATION_OF_LYMPHOCYTE_DIFFERENTIATION	1.92953	1.84364	1.8939	-0.981221	0.77694	-0.740271	1
GO_CHROMATIN	0.867204	0.757352	0.731982	-0.977923	0.781264	-1.26801	0.882446
GO_REGULATION_OF_BMP_SIGNALING_PATHWAY	1.78451	1.85985	1.77943	-0.976806	0.783441	-1.02245	1
GO_DEOXYRIBONUCLEOSIDE_TRIPHOSPHATE_METABOLIC_PROCESS	1.51923	1.46957	1.4074	-0.974042	0.787649	-1.1779	0.924175
GO_SPERM_FLAGELLUM	2.10148	2.08283	2.12013	-0.972828	0.789276	-0.856837	1
GO_CILIARY_TRANSITION_ZONE	2.26048	2.18882	2.21035	-0.970932	0.791629	-1.16151	0.924112
GO_EPITHELIAL_CELL_DIFFERENTIATION	1.73927	1.83177	1.76945	-0.969277	0.794632	-0.889408	1
GO_ACTIN_FILAMENT_BASED_MOVEMENT	1.4948	1.36889	1.45524	-0.96684	0.799518	1.1378	1
GO_KIDNEY_MORPHOGENESIS	1.93567	2.1397	1.96584	-0.958078	0.812184	-1.20977	0.905381
GO_NEGATIVE_REGULATION_OF_VASCULATURE_DEVELOPMENT	1.72514	1.77328	1.94014	-0.952604	0.821148	1.27241	1
GO_NUCLEAR_REPLICATION_FORK	0.94668	0.769134	0.748059	-0.947901	0.828069	-1.12274	0.954076
GO_NUCLEAR_CHROMATIN	0.942832	0.902527	0.883057	-0.946847	0.829618	-1.24615	0.868615
GO_REGULATION_OF_ORGAN_GROWTH	1.91645	1.93917	1.82872	-0.941299	0.83949	-1.09718	0.976766
GO_DNA_CONFORMATION_CHANGE	-0.72432	-0.828348	-0.865566	-0.94044	0.839253	-1.39375	0.777881
GO_ATP_DEPENDENT_CHROMATIN_REMODELING	0.650898	0.541388	0.520463	-0.940401	0.838979	-1.32595	0.84964
GO_ODONTOGENESIS	2.17637	2.06891	2.16214	-0.939412	0.841059	-0.872839	1
GO_REGULATION_OF_MACROPHAGE_CHEMOTAXIS	1.88853	1.87897	1.86535	-0.936872	0.844893	0.957302	1
GO_NEGATIVE_REGULATION_OF_CELL_CYCLE	1.40245	1.3509	1.32698	-0.936103	0.845879	-1.00937	1
GO_CELL_ADHESION_MOLECULE_BINDING	1.8438	1.79052	1.84787	-0.934263	0.846472	0.777122	1
GO_METHYLTRANSFERASE_COMPLEX	0.577306	0.595388	0.506999	-0.931075	0.851603	-1.18784	0.91493
GO_MIDBODY	1.4487	1.35917	1.37696	-0.922172	0.861302	-0.956969	1
GO_MIDDLE_EAR_MORPHOGENESIS	1.82778	1.9515	1.81937	-0.915001	0.873608	0.918083	1
GO_REGULATION_OF_LYMPHOCYTE_DIFFERENTIATION	1.89102	1.91961	1.73846	-0.913559	0.876054	-1.25566	0.87214
GO_ACTIN_FILAMENT_BASED_PROCESS	1.85778	1.78238	1.88869	-0.911452	0.877892	-0.618885	1
GO_CENTROSOME	1.66924	1.58919	1.62471	-0.911112	0.876504	-0.862061	1
GO_UROGENITAL_SYSTEM_DEVELOPMENT	2.01741	1.99843	2.00173	-0.906742	0.883254	-0.915652	1
GO_DEVELOPMENTAL_GROWTH_INVOLVED_IN_MORPHOGENESIS	1.60738	1.63496	1.59875	-0.906649	0.883132	-1.1073	0.963339
GO_REGULATION_OF_ODONTOGENESIS	2.24463	2.13055	2.10945	-0.90515	0.8853	-1.2339	0.876992
GO_NEGATIVE_REGULATION_OF_OSTEOBLAST_DIFFERENTIATION	1.91538	1.93993	1.97551	-0.904511	0.885842	-1.3407	0.833116
GO_MOLTING_CYCLE	1.88154	1.80493	1.78579	-0.90408	0.88547	-0.880302	1
GO_BODY_MORPHOGENESIS	1.77248	1.70616	1.76482	-0.894509	0.900782	-0.764794	1
GO_CILIUM_ORGANIZATION	2.56894	2.62928	2.59072	-0.893713	0.901676	-0.969612	1
GO_NUCLEOBASE_BIOSYNTHETIC_PROCESS	0.508542	0.467349	-0.457991	-0.891962	0.905107	-1.14138	0.943017
GO_SKIN_DEVELOPMENT	1.66454	1.60651	1.62264	-0.89124	0.904961	-0.759281	1
GO_MESENCHYMAL_CELL_DIFFERENTIATION	1.81473	1.88793	1.822	-0.890237	0.905606	-1.07425	0.992829
GO_CELLULAR_RESPONSE_TO_IONIZING_RADIATION	1.49692	1.39557	1.50724	-0.888626	0.907385	-0.535026	1
GO_POSITIVE_REGULATION_OF_CARDIAC_MUSCLE_TISSUE_DEVELOPMENT	1.89563	1.87033	1.78967	-0.886579	0.909461	-0.606958	1
GO_NEURAL_TUBE_PATTERNING	1.97797	1.95518	2.07047	-0.884883	0.911363	-0.533211	1
GO_METANEPHROS_DEVELOPMENT	1.94172	1.99903	2.00606	-0.88411	0.912567	-0.986416	1
GO_CILIUM_MORPHOGENESIS	2.65996	2.66106	2.64655	-0.882804	0.914344	-0.799601	1
GO_CELL_SUBSTRATE_ADHERENS_JUNCTION_ASSEMBLY	1.97808	1.94483	2.06102	-0.882511	0.914292	0.463614	1
GO_BLASTOCYST_DEVELOPMENT	1.27054	1.37431	1.21239	-0.87724	0.919606	-1.07428	0.993612
GO_NUCLEOSOMAL_DNA_BINDING	-0.64232	-0.779054	-0.699948	-0.872324	0.926191	-1.23367	0.876645
GO_CILIARY_PLASM	2.32018	2.40732	2.28956	-0.868687	0.930296	0.577393	1
GO_VENTRICULAR_SYSTEM_DEVELOPMENT	2.09248	2.11276	2.07957	-0.868334	0.930413	-0.777134	1
GO_POSITIVE_REGULATION_OF_DNA_REPLICATION	1.35492	1.3608	1.46244	-0.867076	0.931075	-0.702453	1
GO_REGULATION_OF_EMBRYONIC_DEVELOPMENT	1.83036	1.93588	1.84418	-0.864904	0.935482	0.678764	1
GO_CENTROMERE_COMPLEX_ASSEMBLY	0.611031	0.529936	0.514592	-0.861131	0.939249	-1.27493	0.883591
GO_CELL_MATRIX_ADHESION	2.19286	2.09088	2.23051	-0.860414	0.939705	0.857152	1
GO_ER_NUCLEUS_SIGNALING_PATHWAY	1.79343	1.91777	1.84451	-0.859284	0.940768	-0.651758	1
GO_REGULATION_OF_PROTEASOMAL_UBIQUITIN_DEPENDENT_PROTEIN_CATABOLIC_PROCESS	1.16755	1.08115	1.12564	-0.85886	0.939844	-0.812123	1
GO_POSITIVE_REGULATION_OF_EXTRINSIC_APOPTOTIC_SIGNALING_PATHWAY_VIA_DEATH_DOMAIN_RECEPTORS	1.89678	1.89962	1.96307	-0.856811	0.943364	0.690115	1
GO_NEGATIVE_REGULATION_OF_CALCIUM_MEDIATED_SIGNALING	1.93115	1.88593	1.99543	-0.856544	0.943572	-0.83862	1
GO_HEART_DEVELOPMENT	1.8315	1.91435	1.85608	-0.855314	0.944822	0.857547	1
GO_KIDNEY_EPITHELIUM_DEVELOPMENT	1.9317	1.93448	1.95442	-0.851335	0.945609	-1.09242	0.982835
GO_REGULATION_OF_CELL_CYCLE_PROCESS	1.27117	1.21837	1.23593	-0.848521	0.94871	-1.02759	1
GO_MICROTUBULE_BASED_MOVEMENT	1.74416	1.78545	1.66616	-0.84756	0.949702	-0.865636	1
GO_CILIUM	2.20984	2.18263	2.11935	-0.845634	0.951194	-0.869264	1
GO_IN_UTERO_EMBRYONIC_DEVELOPMENT	1.65974	1.67281	1.65284	-0.840692	0.957121	-0.658587	1
GO_SKIN_EPIDERMIS_DEVELOPMENT	1.68808	1.62353	1.57297	-0.837447	0.959692	-0.870753	1
GO_NUCLEAR_CHROMOSOME	0.619491	-0.596429	-0.637092	-0.837313	0.959592	-1.15096	0.93313
GO_CHROMATIN_REMODELING	-0.790981	-0.850742	-0.823586	-0.835571	0.959743	-1.23309	0.876512
GO_SOMATIC_STEM_CELL_POPULATION_MAINTENANCE	1.86425	1.88649	1.89433	-0.834605	0.960588	-1.02091	1
GO_REGULATION_OF_CELL_CYCLE_G1_S_PHASE_TRANSITION	1.26968	1.30778	1.28757	-0.832037	0.961941	-0.815825	1
GO_CELL_CELL_ADHERENS_JUNCTION	2.02401	2.02663	2.17361	-0.828737	0.963967	0.63994	1
GO_NUCLEAR_CHROMOSOME_TELOMERIC_REGION	-0.597842	-0.643587	-0.7357	-0.823793	0.968322	-1.21581	0.900316
GO_CATALYTIC_STEP_2_SPLICEOSOME	0.507627	-0.538054	-0.626841	-0.822179	0.968791	-1.28338	0.869695
GO_DESMOSOME	1.79893	1.66158	1.36375	-0.822001	0.968772	-0.906846	1
GO_AXONEME_ASSEMBLY	2.33209	2.34913	2.36326	-0.821485	0.968954	1.01059	1
GO_ACTIN_BINDING	1.65108	1.65815	1.73684	-0.821407	0.968721	0.837957	1
GO_RNA_SPLICING_VIA_TRANSESTERIFICATION_REACTIONS	-0.399584	-0.622848	-0.691421	-0.815484	0.973568	-1.55907	0.578198
GO_REGULATION_OF_SMOOTHENED_SIGNALING_PATHWAY	2.03063	1.99321	2.01489	-0.813545	0.974524	-0.918605	1
GO_POSITIVE_REGULATION_OF_MUSCLE_TISSUE_DEVELOPMENT	1.85441	1.87248	1.82412	-0.81176	0.975905	-0.654013	1
GO_DNA_REPAIR	-0.734336	-0.757131	-0.832483	-0.808644	0.976592	-1.2464	0.868999
GO_REGULATION_OF_CELLULAR_RESPONSE_TO_TRANSFORMING_GROWTH_FACTOR_BETA_STIMULUS	2.06815	2.05871	1.9432	-0.806642	0.977796	-0.923553	1
GO_CELL_PROJECTION_ASSEMBLY	2.32168	2.33579	2.33379	-0.806343	0.977566	-0.919176	1
GO_REGULATION_OF_SIGNAL_TRANSDUCTION_BY_P53_CLASS_MEDIATOR	0.839202	0.820369	0.757822	-0.802066	0.980131	-0.565421	1
GO_ACTIN_CYTOSKELETON	1.84537	1.8342	1.87782	-0.801912	0.980021	-0.79708	1
GO_SMALL_NUCLEAR_RIBONUCLEOPROTEIN_COMPLEX	-0.702707	-0.678141	-0.867737	-0.799851	0.982432	-1.46665	0.681624
GO_SEX_CHROMOSOME	0.679628	0.606661	0.539217	-0.797786	0.982972	-0.980119	1
GO_PRIMARY_CILIUM	1.99653	1.94643	1.92091	-0.792908	0.987596	-0.958262	1
GO_REGULATION_OF_NUCLEAR_DIVISION	1.17385	1.07014	1.099	-0.787968	0.989805	-0.947808	1
GO_APICAL_JUNCTION_COMPLEX	1.92828	1.90002	1.96251	-0.783971	0.990811	0.744003	1
GO_HISTONE_BINDING	-0.585743	-0.678517	-0.8079	-0.783448	0.990895	-1.23446	0.875791
GO_DNA_STRAND_ELONGATION_INVOLVED_IN_DNA_REPLICATION	-0.640112	-0.728684	-0.721253	-0.781679	0.991762	-0.980687	1
GO_NEGATIVE_REGULATION_OF_STRESS_FIBER_ASSEMBLY	1.92265	1.85847	1.87316	-0.77625	0.99576	0.570115	1
GO_MICROTUBULE_BASED_PROCESS	1.65419	1.68301	1.65034	-0.770067	0.999295	-0.801497	1
GO_MITOTIC_NUCLEAR_DIVISION	0.856477	0.79577	0.729897	-0.767675	1	-1.08526	0.989057
GO_NEGATIVE_REGULATION_OF_CELL_CYCLE_PHASE_TRANSITION	0.825173	0.786941	0.768211	-0.764303	1	-1.00535	1
GO_REGULATION_OF_CYTOSKELETON_ORGANIZATION	1.67039	1.66327	1.68891	-0.761703	1	-0.678679	1
GO_ESTABLISHMENT_OR_MAINTENANCE_OF_CELL_POLARITY	1.56644	1.62867	1.64045	-0.759393	1	-0.707787	1
GO_ADHERENS_JUNCTION_ASSEMBLY	2.0552	1.94674	2.14701	-0.752177	1	0.445023	1
GO_ADHERENS_JUNCTION_ORGANIZATION	1.93136	1.89989	1.97937	-0.745246	1	0.538685	1
GO_POSITIVE_REGULATION_OF_MITOTIC_NUCLEAR_DIVISION	1.3037	1.19744	1.42775	-0.739062	1	-1.31969	0.850646
GO_CELL_CYCLE_PHASE_TRANSITION	1.15524	1.11823	1.06165	-0.738968	1	-0.77906	1
GO_MITOTIC_CELL_CYCLE_CHECKPOINT	0.775411	0.748025	0.781476	-0.729622	1	-0.940184	1
GO_MITOTIC_DNA_INTEGRITY_CHECKPOINT	0.638863	0.593582	0.65084	-0.720175	1	-0.821563	1
GO_SUPRAMOLECULAR_FIBER	1.49214	1.44453	1.44576	-0.719669	1	-0.551398	1
GO_ENDOPLASMIC_RETICULUM_CALCIUM_ION_HOMEOSTASIS	1.89867	2.04246	2.07467	-0.717829	1	1.02452	1
GO_REGULATION_OF_PROTEIN_COMPLEX_DISASSEMBLY	1.31526	1.32303	1.38085	-0.715944	1	-0.532468	1
GO_SMOOTHENED_SIGNALING_PATHWAY	2.27031	2.08011	2.24312	-0.713878	1	-0.961301	1
GO_NEGATIVE_REGULATION_OF_ORGANELLE_ORGANIZATION	1.1875	1.16496	1.20021	-0.71063	1	-0.613326	1
GO_CELL_CELL_JUNCTION	1.96783	1.96105	1.94964	-0.708399	1	0.785043	1
GO_ORGANELLE_FISSION	0.700322	-0.679831	-0.646346	-0.7066	1	-0.955569	1
GO_MICROTUBULE_ORGANIZING_CENTER_PART	1.41691	1.40196	1.34888	-0.704933	1	-0.698919	1
GO_POSITIVE_REGULATION_OF_MITOTIC_CELL_CYCLE	1.12776	1.13137	1.22315	-0.69523	1	-0.716846	1
GO_PLATELET_DERIVED_GROWTH_FACTOR_RECEPTOR_SIGNALING_PATHWAY	2.079	2.10559	2.15118	-0.693698	1	0.55328	1
GO_NEGATIVE_REGULATION_OF_CELL_CYCLE_G1_S_PHASE_TRANSITION	1.15979	1.17675	1.07306	-0.686075	1	-0.88689	1
GO_SPINDLE_CHECKPOINT	-0.845919	-0.717112	-0.745497	-0.685608	1	-0.75473	1
GO_G1_DNA_DAMAGE_CHECKPOINT	0.585561	-0.647361	-0.621233	-0.684025	1	-0.861363	1
GO_MICROTUBULE	1.42087	1.36347	1.38153	-0.68345	1	-0.717751	1
GO_NEGATIVE_REGULATION_OF_MITOTIC_CELL_CYCLE	1.17212	1.13937	1.12435	-0.678449	1	-0.892377	1
GO_REGULATION_OF_ACTIN_FILAMENT_BUNDLE_ASSEMBLY	1.85449	1.94702	1.94555	-0.677599	1	-0.475256	1
GO_APOPTOTIC_PROCESS_INVOLVED_IN_DEVELOPMENT	1.8097	1.81421	1.7943	-0.675158	1	-0.366698	1
GO_REGULATION_OF_DNA_METABOLIC_PROCESS	1.21011	1.22914	1.18162	-0.674288	1	-0.821288	1
GO_NEGATIVE_REGULATION_OF_CELL_CYCLE_PROCESS	0.871013	0.828522	0.808549	-0.673421	1	-0.990984	1
GO_REGULATION_OF_DNA_REPLICATION	1.12737	1.16392	1.17391	-0.670203	1	-0.842626	1
GO_REGULATION_OF_SMOOTH_MUSCLE_CELL_MIGRATION	2.12246	2.17227	2.18093	-0.668824	1	0.934886	1
GO_NEPHRON_EPITHELIUM_DEVELOPMENT	1.87966	1.98328	1.87241	-0.66696	1	-1.25536	0.871913
GO_CELL_DIVISION	1.36213	1.30527	1.32042	-0.663246	1	-0.90736	1
GO_PHOTORECEPTOR_CONNECTING_CILIUM	2.11407	2.15189	2.07229	-0.662991	1	-0.810972	1
GO_KINETOCHORE	0.501082	0.355122	-0.380955	-0.660183	1	-0.994943	1
GO_NEPHRON_DEVELOPMENT	2.08618	2.13597	2.06372	-0.657125	1	-1.19886	0.905539
GO_CELL_SUBSTRATE_ADHESION	2.17037	2.1133	2.17397	-0.646488	1	0.891398	1
GO_REGULATION_OF_CELL_DIVISION	1.30984	1.25806	1.26493	-0.639709	1	-0.861012	1
GO_NEGATIVE_REGULATION_OF_CELL_DIVISION	0.880567	0.869026	0.858946	-0.636092	1	-0.8157	1
GO_DNA_STRAND_ELONGATION	-0.764773	-0.833384	-0.771928	-0.633919	1	-1.00921	1
GO_REGULATION_OF_CELLULAR_RESPONSE_TO_HEAT	1.31283	1.25132	1.27763	-0.625416	1	-0.622333	1
GO_REGULATION_OF_MICROTUBULE_POLYMERIZATION_OR_DEPOLYMERIZATION	1.09119	1.0845	1.13304	-0.617782	1	-0.816106	1
GO_REGULATION_OF_VACUOLAR_TRANSPORT	1.56178	1.56074	1.69243	-0.607195	1	0.656136	1
GO_METAPHASE_PLATE_CONGRESSION	0.423574	-0.373937	-0.394516	-0.606162	1	-0.602842	1
GO_NEGATIVE_REGULATION_OF_NUCLEAR_DIVISION	-0.660393	0.590161	0.588449	-0.601514	1	-0.689231	1
GO_DNA_INTEGRITY_CHECKPOINT	0.731669	0.700175	0.63916	-0.580974	1	-0.785152	1
GO_MICROTUBULE_CYTOSKELETON_ORGANIZATION	1.40026	1.4124	1.38101	-0.579034	1	-0.638222	1
GO_RENAL_SYSTEM_VASCULATURE_DEVELOPMENT	1.92389	1.93999	1.91546	-0.57608	1	0.386375	1
GO_SPINDLE_MICROTUBULE	-0.58188	-0.729888	-0.711867	-0.565433	1	-0.972482	1
GO_CONDENSED_CHROMOSOME_CENTROMERIC_REGION	-0.388442	-0.443597	-0.538193	-0.564557	1	-0.904964	1
GO_REGULATION_OF_CELL_CYCLE_G2_M_PHASE_TRANSITION	0.993447	0.914367	0.939376	-0.563675	1	-0.478669	1
GO_GLOMERULUS_DEVELOPMENT	2.24872	2.26329	2.2956	-0.561662	1	-1.24024	0.873822
GO_SMAD_BINDING	1.91172	1.88956	1.90619	-0.560561	1	-0.411095	1
GO_MICROTUBULE_ORGANIZING_CENTER_ORGANIZATION	1.54027	1.44951	1.49036	-0.554801	1	0.522429	1
GO_CELL_CYCLE_CHECKPOINT	0.780326	0.763699	0.679444	-0.550037	1	-0.917222	1
GO_NEGATIVE_REGULATION_OF_MITOTIC_NUCLEAR_DIVISION	0.797166	0.831879	0.838676	-0.546377	1	-0.603326	1
GO_MITOTIC_SPINDLE	1.44098	1.37544	1.38379	-0.54577	1	-0.40604	1
GO_NEGATIVE_REGULATION_OF_CYTOSKELETON_ORGANIZATION	1.41848	1.46919	1.47716	-0.54442	1	-0.517985	1
GO_CELL_CYCLE_G1_S_PHASE_TRANSITION	1.03921	1.0225	0.91999	-0.53299	1	-0.793812	1
GO_RAN_GTPASE_BINDING	0.731662	-0.560175	-0.530174	-0.524807	1	-0.923257	1
GO_REPLICATION_FORK	-0.618576	-0.630874	-0.744525	-0.50488	1	-1.05589	1
GO_POSITIVE_REGULATION_OF_EPITHELIAL_TO_MESENCHYMAL_TRANSITION	1.97418	1.99883	1.90216	-0.492064	1	-0.753567	1
GO_NEGATIVE_REGULATION_OF_PROTEIN_COMPLEX_DISASSEMBLY	1.18851	1.18902	1.2002	-0.46237	1	-0.545358	1
GO_TELOMERE_MAINTENANCE_VIA_RECOMBINATION	0.53194	-0.463169	-0.513439	-0.459514	1	-0.806623	1
GO_REGULATION_OF_MICROTUBULE_BASED_PROCESS	1.29582	1.30128	1.29041	-0.445135	1	-0.807226	1
GO_REGULATION_OF_CENTROSOME_DUPLICATION	1.26871	1.15764	1.20668	-0.411691	1	0.614057	1
GO_SINGLE_STRANDED_DNA_BINDING	0.70815	0.758926	0.605377	-0.409858	1	-1.15037	0.934833
GO_REGULATION_OF_CELL_CYCLE_CHECKPOINT	0.868793	0.847806	0.870308	-0.378778	1	-0.788789	1
GO_NUCLEAR_PORE	0.799726	0.709407	0.686507	-0.363863	1	-0.691551	1
GO_CYTOKINESIS	1.30773	1.33664	1.33887	0.379385	0.999834	-0.686	1
GO_REGULATION_OF_CENTROSOME_CYCLE	1.07314	0.96876	0.998251	0.380851	1	0.638184	1
GO_ESTABLISHMENT_OF_CELL_POLARITY	1.54772	1.63015	1.61995	0.384764	1	-0.661758	1
GO_SPINDLE_ASSEMBLY	0.932547	0.987237	0.96145	0.395489	1	-0.774968	1
GO_REGULATION_OF_UBIQUITIN_PROTEIN_LIGASE_ACTIVITY	0.706849	0.69278	0.69684	0.401246	1	-0.983048	1
GO_NUCLEAR_BODY	0.939299	0.992468	0.889991	0.413226	1	-1.06239	0.997609
GO_SISTER_CHROMATID_SEGREGATION	0.555177	-0.503355	-0.509686	0.414139	1	-0.926091	1
GO_CHROMOSOME_CENTROMERIC_REGION	0.694818	0.560439	0.522024	0.435606	1	-0.899909	1
GO_NUCLEAR_EXPORT	-0.341394	-0.391942	-0.475652	0.43702	1	-0.973742	1
GO_MITOTIC_RECOMBINATION	-0.70561	-0.630425	-0.696748	0.44127	1	-0.857555	1
GO_MITOTIC_SISTER_CHROMATID_SEGREGATION	-0.54464	-0.565874	-0.617186	0.44871	1	-0.723369	1
GO_PROTEIN_SUMOYLATION	0.811746	0.811396	0.748883	0.465388	1	-0.767629	1
GO_CHROMOSOME_SEGREGATION	0.506199	-0.487376	-0.520712	0.472758	1	-0.848397	1
GO_CHROMOSOME_LOCALIZATION	0.546162	-0.451185	-0.438236	0.482575	1	-0.905331	1
GO_PEPTIDYL_LYSINE_MODIFICATION	0.780926	0.810113	0.702189	0.499422	1	-0.952443	1
GO_REGULATION_OF_CHROMOSOME_SEGREGATION	-0.667399	-0.451229	-0.667405	0.522559	1	-0.793172	1
GO_SISTER_CHROMATID_COHESION	0.738136	0.748321	0.557094	0.530619	1	-0.892734	1
GO_DNA_RECOMBINATION	-1.19044	-1.20971	-1.25469	0.532617	1	-1.02744	1
GO_DNA_GEOMETRIC_CHANGE	-0.679687	-0.548548	-0.646859	0.535003	1	-0.731909	1
GO_MICROTUBULE_ASSOCIATED_COMPLEX	1.17441	1.16514	1.15176	0.540762	1	-0.659035	1
GO_COSTAMERE	1.58446	1.6128	1.69233	0.548441	1	1.1967	1
GO_NEGATIVE_REGULATION_OF_CHROMOSOME_SEGREGATION	-1.17378	-0.881564	-1.10585	0.55167	1	-0.73823	1
GO_SPINDLE	1.17114	1.14275	1.06267	0.557879	1	-0.941757	1
GO_REGULATION_OF_SISTER_CHROMATID_SEGREGATION	-0.667058	-0.425605	-0.626772	0.563171	1	-0.821089	1
GO_CELL_DIFFERENTIATION_INVOLVED_IN_KIDNEY_DEVELOPMENT	1.96591	2.06819	2.05947	0.564206	1	-0.785794	1
GO_NUCLEAR_CHROMOSOME_SEGREGATION	-0.444072	-0.537944	-0.556999	0.564729	1	-0.830635	1
GO_CENTRIOLE	1.51089	1.54052	1.48834	0.566466	1	0.49911	1
GO_RIBONUCLEOPROTEIN_COMPLEX_LOCALIZATION	-0.628678	-0.6647	-0.75399	0.572199	1	-0.93721	1
GO_POSITIVE_REGULATION_OF_NUCLEAR_DIVISION	1.34737	1.31005	1.30968	0.576314	1	-1.21411	0.901424
GO_MULTI_ORGANISM_LOCALIZATION	-0.536411	-0.553038	-0.600882	0.579116	1	-0.818714	1
GO_CORTICAL_CYTOSKELETON	2.04211	1.93626	2.07157	0.58293	1	-0.369274	1
GO_NUCLEOCYTOPLASMIC_TRANSPORTER_ACTIVITY	0.833629	0.747519	0.728564	0.585804	1	-0.698353	1
GO_DEVELOPMENTAL_CELL_GROWTH	1.43839	1.48978	1.47777	0.593991	1	-0.742603	1
GO_EMBRYONIC_HEART_TUBE_DEVELOPMENT	1.85967	1.9307	1.92756	0.601878	1	-0.604011	1
GO_CORTICAL_ACTIN_CYTOSKELETON	1.90543	1.91001	1.99318	0.603108	1	-0.481024	1
GO_CONDENSED_CHROMOSOME	-0.678385	-0.83643	-0.841414	0.605902	1	-0.924305	1
GO_POSITIVE_REGULATION_OF_STEM_CELL_DIFFERENTIATION	1.83535	1.90588	1.80837	0.606899	1	0.84558	1
GO_POSITIVE_REGULATION_OF_CELL_CYCLE	1.17128	1.16078	1.12022	0.609244	1	-0.790449	1
GO_SPINDLE_POLE	1.27224	1.22143	1.16227	0.617167	1	-0.68066	1
GO_POSITIVE_REGULATION_OF_SMOOTH_MUSCLE_CELL_MIGRATION	1.88427	1.83788	1.86379	0.626903	1	-0.675647	1
GO_REGULATION_OF_CELL_JUNCTION_ASSEMBLY	1.87346	1.72237	1.7918	0.63116	1	0.644554	1
GO_CHROMOSOMAL_REGION	0.520568	-0.467276	-0.58711	0.631663	1	-1.14476	0.93384
GO_MITOTIC_SPINDLE_ASSEMBLY	0.967313	1.05834	1.04427	0.634842	1	-0.842874	1
GO_MICROTUBULE_BINDING	1.10202	1.06658	1.08702	0.639823	1	-0.714883	1
GO_MITOTIC_CYTOKINESIS	0.913163	0.899424	0.935087	0.649991	1	-0.699114	1
GO_POSITIVE_REGULATION_OF_CELL_CYCLE_PHASE_TRANSITION	0.946618	1.01101	0.986193	0.663439	1	-0.429755	1
GO_DNA_REPLICATION	0.582319	0.618483	-0.563349	0.669166	1	-0.633984	1
GO_PROTEIN_LOCALIZATION_TO_CHROMOSOME	0.572303	0.643703	0.522826	0.670358	1	-0.998767	1
GO_EPITHELIAL_CILIUM_MOVEMENT	2.14805	2.33601	2.20786	0.674767	1	0.767811	1
GO_POSITIVE_REGULATION_OF_CELL_DIVISION	1.35444	1.34534	1.35819	0.677417	1	-1.06564	0.99669
GO_METANEPHRIC_NEPHRON_DEVELOPMENT	2.04869	2.18089	1.99583	0.684032	1	-1.04352	1
GO_DOUBLE_STRAND_BREAK_REPAIR	-0.70276	-0.665786	-0.79221	0.684102	1	-1.12138	0.957356
GO_CHROMOSOME_TELOMERIC_REGION	-0.699353	-0.645425	-0.766026	0.687352	1	-1.25814	0.877419
GO_DNA_DEPENDENT_DNA_REPLICATION	-0.686374	-0.670509	-0.764574	0.708868	1	-0.615155	1
GO_EPITHELIAL_CELL_DIFFERENTIATION_INVOLVED_IN_KIDNEY_DEVELOPMENT	1.78979	1.84643	1.85611	0.718937	1	-0.806766	1
GO_CYTOSKELETON_DEPENDENT_CYTOKINESIS	0.934178	0.948334	0.961562	0.720802	1	-0.66127	1
GO_POSITIVE_REGULATION_OF_CHROMOSOME_SEGREGATION	0.576867	0.592156	-0.657035	0.730855	1	-0.837169	1
GO_MEMBRANE_DISASSEMBLY	-0.696615	-0.640923	-0.670711	0.731114	1	-0.46815	1
GO_DNA_DEPENDENT_DNA_REPLICATION_MAINTENANCE_OF_FIDELITY	-0.62968	-0.632883	-0.68132	0.735085	1	-0.416253	1
GO_EMBRYONIC_DIGIT_MORPHOGENESIS	1.60239	1.61939	1.5242	0.738295	1	-1.11477	0.956717
GO_DNA_BIOSYNTHETIC_PROCESS	-0.559293	0.644604	-0.61979	0.74312	1	-0.58709	1
GO_MICROTUBULE_BUNDLE_FORMATION	2.06425	2.0564	2.00493	0.744441	1	0.799856	1
GO_MITOTIC_SPINDLE_ORGANIZATION	0.792172	0.880647	0.866633	0.751997	1	-0.575959	1
GO_SPINDLE_MIDZONE	1.1419	1.16038	1.19766	0.75358	1	0.833552	1
GO_NEGATIVE_REGULATION_OF_TRANSFORMING_GROWTH_FACTOR_BETA_RECEPTOR_SIGNALING_PATHWAY	1.94528	1.89502	1.83682	0.759398	1	-1.04917	1
GO_CELL_CORTEX_PART	1.93556	1.87433	1.9772	0.761673	1	0.29306	1
GO_POSITIVE_REGULATION_OF_CELL_CYCLE_PROCESS	1.02739	1.03899	1.04201	0.782605	1	-0.777385	1
GO_STRUCTURAL_CONSTITUENT_OF_CYTOSKELETON	1.43533	1.36319	1.45984	0.796757	1	-0.481364	1
GO_AXON_EXTENSION	1.27111	1.28546	1.35475	0.802452	1	-0.467845	1
GO_TRNA_TRANSPORT	-0.911649	-0.832339	-1.00678	0.824697	1	-0.482302	1
GO_G2_DNA_DAMAGE_CHECKPOINT	0.67525	0.774767	0.645552	0.841632	1	-0.383754	1
GO_CHONDROITIN_SULFATE_PROTEOGLYCAN_BIOSYNTHETIC_PROCESS	-1.91912	-1.97259	-1.88324	0.860205	1	-0.735558	1
GO_HIPPO_SIGNALING	1.80497	1.81212	1.89969	0.862969	1	0.684492	1
GO_MESENCHYME_DEVELOPMENT	1.647	1.69467	1.58696	0.877014	1	-0.841413	1
GO_CHROMOSOME_CONDENSATION	-0.698444	-0.619552	-0.71349	0.881815	1	-1.39107	0.778678
GO_REGULATION_OF_CELL_MATRIX_ADHESION	1.89906	1.79436	1.83948	0.891599	1	0.881415	1
GO_NEGATIVE_REGULATION_OF_TRANSMEMBRANE_RECEPTOR_PROTEIN_SERINE_THREONINE_KINASE_SIGNALING_PATHWAY	1.78246	1.83627	1.74918	0.897771	1	-0.97112	1
GO_KINESIN_COMPLEX	-0.844349	-0.900109	-0.892076	0.898205	1	-0.523342	1
GO_SPECTRIN_BINDING	-1.85232	-1.94004	-1.71407	0.903083	1	-1.17494	0.922107
GO_DNA_SYNTHESIS_INVOLVED_IN_DNA_REPAIR	-0.738466	-0.694908	-0.727207	0.90571	1	-0.391127	1
GO_REGULATION_OF_EPITHELIAL_TO_MESENCHYMAL_TRANSITION	1.79963	1.85709	1.83582	0.907715	1	0.851245	1
GO_NEURON_PROJECTION_EXTENSION	1.15441	1.19671	1.19568	0.911308	1	-0.572516	1
GO_CONDENSED_NUCLEAR_CHROMOSOME	-1.11775	-1.1872	-1.17899	0.91338	1	-0.821233	1
GO_CENTROSOME_DUPLICATION	1.28776	1.38552	1.2428	0.938405	1	0.871742	1
GO_BASAL_LAMINA	1.65777	1.66344	1.71007	0.969664	1	1.71694	1
GO_REGULATION_OF_CARDIAC_MUSCLE_CELL_PROLIFERATION	1.86184	1.84825	1.79077	0.972056	1	0.78509	1
GO_CENTROSOME_CYCLE	1.27102	1.37355	1.27185	0.979648	1	0.900084	1
GO_CENTRIOLE_ASSEMBLY	1.09274	1.05526	0.909167	0.991746	1	0.699824	1
GO_DNA_HELICASE_ACTIVITY	-0.932372	-0.8268	-0.937914	1.0106	1	-0.596774	1
GO_POSITIVE_REGULATION_OF_WOUND_HEALING	1.982	1.88654	1.79912	1.02621	1	0.902314	1
GO_DNA_DEPENDENT_ATPASE_ACTIVITY	-1.1038	-1.03957	-1.141	1.02742	1	-0.718765	1
GO_MODULATION_OF_SYNAPTIC_TRANSMISSION	-1.91469	-1.92075	-1.87815	1.03302	1	-0.712407	1
GO_REGULATION_OF_DNA_DEPENDENT_DNA_REPLICATION	0.83464	0.841761	0.794221	1.04126	1	-0.501797	1
GO_DNA_REPLICATION_INITIATION	0.960567	1.02975	0.883619	1.11196	1	0.627098	1
GO_REGULATION_OF_TRANSCRIPTION_INVOLVED_IN_G1_S_TRANSITION_OF_MITOTIC_CELL_CYCLE	1.09606	1.29907	1.04817	1.13049	1	-0.865534	1
GO_POSITIVE_REGULATION_OF_CARDIAC_MUSCLE_CELL_PROLIFERATION	1.73941	1.85448	1.69368	1.14474	1	1.11031	1
GO_REGULATION_OF_ALPHA_AMINO_3_HYDROXY_5_METHYL_4_ISOXAZOLE_PROPIONATE_SELECTIVE_GLUTAMATE_RECEPTOR_ACTIVITY	-1.87487	-1.89526	-1.98386	1.17352	0.951364	-0.959899	1
GO_PRESYNAPTIC_ACTIVE_ZONE	-2.05854	-1.98839	-2.12386	1.19194	0.931281	-1.09933	0.970084
GO_REGULATION_OF_CALCINEURIN_NFAT_SIGNALING_CASCADE	1.98764	1.97717	1.88437	1.2045	0.911135	-0.660607	1
GO_REGULATION_OF_SYNAPTIC_TRANSMISSION_GLUTAMATERGIC	-1.8072	-1.76498	-1.83566	1.2289	0.860668	0.614954	1
GO_NEURON_NEURON_SYNAPTIC_TRANSMISSION	-2.0819	-1.99267	-2.02724	1.22954	0.866562	-0.751099	1
GO_CATION_CHANNEL_ACTIVITY	-1.87576	-1.89407	-1.96343	1.27233	0.843844	-1.35292	0.831051
GO_POTASSIUM_CHANNEL_COMPLEX	-2.0569	-1.94907	-1.95815	1.27565	0.850127	-1.36778	0.810111
GO_PRESYNAPSE	-1.95283	-1.94042	-1.9083	1.27664	0.851113	-0.810868	1
GO_EXOCYTIC_VESICLE_MEMBRANE	-2.05346	-1.98203	-1.99757	1.28946	0.821136	-0.624919	1
GO_GLYCOPROTEIN_COMPLEX	1.77768	1.98849	1.80332	1.29319	0.810189	0.982941	1
GO_VOLTAGE_GATED_ION_CHANNEL_ACTIVITY	-1.89085	-1.86182	-1.91458	1.30156	0.789133	-1.32344	0.850657
GO_REGULATION_OF_DENDRITE_EXTENSION	-1.85819	-1.90247	-1.93038	1.3149	0.809988	-1.03288	1
GO_NEUROTRANSMITTER_TRANSPORT	-2.08195	-2.03314	-2.02316	1.31986	0.812368	-0.956559	1
GO_GATED_CHANNEL_ACTIVITY	-1.99432	-1.95066	-2.01973	1.3663	0.78447	-1.30341	0.860369
GO_LENS_MORPHOGENESIS_IN_CAMERA_TYPE_EYE	1.23624	1.32972	1.27864	1.42327	0.687746	-0.524839	1
GO_REGULATION_OF_DOUBLE_STRAND_BREAK_REPAIR_VIA_HOMOLOGOUS_RECOMBINATION	-0.721529	-0.445263	-0.644402	1.42501	0.689113	-0.646429	1
GO_PRESYNAPTIC_MEMBRANE	-1.95767	-1.69877	-1.85481	1.48047	0.718984	0.678002	1
GO_CATION_CHANNEL_COMPLEX	-1.94387	-1.87277	-1.90067	1.52314	0.635374	-1.35128	0.822723
GO_EXCITATORY_EXTRACELLULAR_LIGAND_GATED_ION_CHANNEL_ACTIVITY	-1.91252	-1.82238	-1.91851	1.54396	0.601627	-0.93719	1
GO_SYNAPTIC_SIGNALING	-2.22912	-2.19123	-2.19376	1.55989	0.593198	-0.92398	1
GO_GLUTAMATE_SECRETION	-2.28961	-2.17709	-2.17371	1.56665	0.614293	-0.946533	1
GO_TRANSPORTER_COMPLEX	-1.95656	-1.83867	-1.91373	1.58092	0.623859	-1.20055	0.904257
GO_STRAND_DISPLACEMENT	-1.14573	-0.857663	-1.18588	1.61707	0.615373	-0.591764	1
GO_TRANSMISSION_OF_NERVE_IMPULSE	-1.79447	-1.81323	-1.88053	1.6221	0.61827	-1.14539	0.933107
GO_POSTSYNAPTIC_MEMBRANE	-1.95052	-1.82411	-1.9805	1.64699	0.688494	-0.974996	1
GO_SYNAPTIC_MEMBRANE	-1.98546	-1.8173	-1.98672	1.75642	0.46049	-0.986611	1
GO_NEURONAL_ACTION_POTENTIAL	-1.83764	-1.69529	-1.84196	1.75646	0.511118	-1.19769	0.905784
GO_GLUTAMATE_RECEPTOR_SIGNALING_PATHWAY	-1.75509	-1.64544	-1.78885	1.88435	0.218169	-0.681262	1
GO_IONOTROPIC_GLUTAMATE_RECEPTOR_COMPLEX	-2.0338	-1.9046	-2.00363	1.89851	0.22116	-1.14633	0.934393
GO_GLUTAMATE_RECEPTOR_ACTIVITY	-1.84063	-1.60286	-1.79559	1.94046	0.16987	-0.818678	1
GO_OXIDOREDUCTASE_ACTIVITY_OXIDIZING_METAL_IONS	1.82888	1.84799	1.81946	na	na	na	na

## Sheet: Table S8
Table S8. RNAseq analysis of D8 comntrol versus D8WE using edgeR. 118 significant (FDR<0.05) DEGs of day (D)8 ethanol withdrawal over D8 control.
ID	gene	logFC	logCPM	PValue	FDR
ENSMUSG00000095590	Gm24305	-6.34605	-0.0417903	1.31e-69	6.6e-66
ENSMUSG00000064220	Hist2h2aa2	-3.3634	2.52692	3.75e-168	2.52e-164
ENSMUSG00000091383	Hist1h2al	-2.73162	-3.0027	0.000171492	0.033895
ENSMUSG00000096205	Gm22068	-0.920605	0.0509792	8.93e-07	0.000461413
ENSMUSG00000027398	Il1b	-0.876624	0.472677	1.05e-07	8.48e-05
ENSMUSG00000076258	Gm23935	-0.710972	6.20814	3.07e-24	1.03e-20
ENSMUSG00000058427	Cxcl2	-0.674279	0.829371	4.31e-06	0.0019272
ENSMUSG00000036896	C1qc	-0.573198	0.815009	0.000127553	0.0272683
ENSMUSG00000093126	Bc1	-0.538263	2.79983	9.81e-09	1.16e-05
ENSMUSG00000039481	Nrtn	-0.504664	1.75729	9.97e-06	0.0036556
ENSMUSG00000068240	Gm11808	-0.473777	1.64131	6.07e-05	0.0147506
ENSMUSG00000064387	Snora73a	-0.447423	7.02425	6.29e-11	9.76e-08
ENSMUSG00000024621	Csf1r	-0.446823	1.50949	0.000233868	0.0421061
ENSMUSG00000087963	Gm25394	-0.443325	2.33571	1.63e-05	0.00575093
ENSMUSG00000095995	Gm24703	-0.427851	2.33599	3.27e-05	0.00927982
ENSMUSG00000069310	Hist1h3c	-0.422549	3.67878	2.72e-07	0.000171411
ENSMUSG00000024030	Abcg1	-0.42092	2.24699	6.97e-05	0.0165359
ENSMUSG00000074403	Hist2h3b	-0.418113	2.37207	3.07e-05	0.00896806
ENSMUSG00000056895	Hist3h2ba	-0.416077	2.35326	4.61e-05	0.011906
ENSMUSG00000034686	Prr7	-0.390217	3.34561	6.16e-06	0.00238973
ENSMUSG00000065353	Snora73b	-0.382523	6.53338	3.11e-08	2.98e-05
ENSMUSG00000069273	Hist1h3e	-0.35738	5.20312	8.91e-07	0.000461413
ENSMUSG00000047935	Gm5607	-0.346233	3.82433	1.75e-05	0.00587568
ENSMUSG00000026224	4933407L21Rik	-0.340765	3.67694	4.39e-05	0.0116401
ENSMUSG00000092665	Gm22405	-0.319231	8.26767	2.21e-06	0.00108428
ENSMUSG00000088185	Scarna2	-0.31895	7.19241	2.96e-06	0.00141856
ENSMUSG00000069312	Hist1h3h	-0.31464	3.55826	0.000156451	0.0321841
ENSMUSG00000021453	Gadd45g	-0.313108	7.24102	4.37e-06	0.0019272
ENSMUSG00000050621	Gm9846	-0.312302	7.38232	4.4e-06	0.0019272
ENSMUSG00000072945	Ripply1	-0.31057	4.90558	2.13e-05	0.0065993
ENSMUSG00000075032	Hist1h3i	-0.30654	4.29057	7.12e-05	0.0167013
ENSMUSG00000048001	Hes5	-0.300081	7.85746	9.04e-06	0.00343692
ENSMUSG00000045193	Cirbp	-0.293234	5.93062	2.95e-05	0.00887361
ENSMUSG00000024959	Bad	-0.271841	4.98526	0.000206856	0.0397164
ENSMUSG00000052565	Hist1h1d	-0.266888	6.96948	9.71e-05	0.021752
ENSMUSG00000042745	Id1	-0.264819	8.1048	8.77e-05	0.0198561
ENSMUSG00000067786	Nnat	-0.25705	7.25663	0.000161833	0.0328476
ENSMUSG00000036181	Hist1h1c	-0.245993	8.57555	0.000256108	0.0452907
ENSMUSG00000092837	Rpph1	-0.243598	12.7234	0.000261725	0.0458815
ENSMUSG00000031004	Mki67	0.254395	7.22648	0.000190229	0.0368751
ENSMUSG00000092274	Neat1	0.255115	6.37541	0.000231412	0.0421061
ENSMUSG00000000753	Serpinf1	0.262484	7.6489	0.000109562	0.0240083
ENSMUSG00000029174	Tbc1d1	0.265052	5.43805	0.000227467	0.0421061
ENSMUSG00000085328	Gm17131	0.271084	5.68634	0.000128496	0.0272683
ENSMUSG00000041220	Elovl6	0.271165	5.0087	0.000215821	0.0406632
ENSMUSG00000036585	Fgf1	0.274207	5.20948	0.000162935	0.0328476
ENSMUSG00000024659	Anxa1	0.281603	4.47365	0.000230398	0.0421061
ENSMUSG00000092805	Gm26461	0.290468	5.28346	5.03e-05	0.0126774
ENSMUSG00000048279	Sacs	0.294082	5.72526	3.26e-05	0.00927982
ENSMUSG00000052512	Nav2	0.294608	6.71285	1.85e-05	0.00595724
ENSMUSG00000022146	Osmr	0.295098	5.99208	2.58e-05	0.00787902
ENSMUSG00000028370	Pappa	0.299375	5.42157	3.06e-05	0.00896806
ENSMUSG00000056749	Nfil3	0.299637	5.9418	1.91e-05	0.00600369
ENSMUSG00000024085	Man2a1	0.309162	3.46488	0.000276258	0.0480117
ENSMUSG00000014444	Piezo1	0.309989	5.28464	1.86e-05	0.00595724
ENSMUSG00000032487	Ptgs2	0.312069	3.39164	0.000234306	0.0421061
ENSMUSG00000030513	Pcsk6	0.315689	5.07865	1.69e-05	0.00578595
ENSMUSG00000044519	Zfp488	0.317408	3.43071	0.000165103	0.0329552
ENSMUSG00000007655	Cav1	0.318944	4.80838	1.8e-05	0.00595433
ENSMUSG00000032012	Pvrl1	0.328055	3.59152	8.11e-05	0.0185731
ENSMUSG00000026579	F5	0.333375	3.3061	0.000140067	0.0291108
ENSMUSG00000057751	Megf6	0.337424	4.8215	6.03e-06	0.00238343
ENSMUSG00000063531	Sema3e	0.34015	3.47023	6.28e-05	0.0150677
ENSMUSG00000053279	Aldh1a1	0.342282	6.59326	7.41e-07	0.000403902
ENSMUSG00000004263	Atn1	0.347069	3.45185	3.86e-05	0.0105109
ENSMUSG00000026628	Atf3	0.34883	6.16465	5.21e-07	0.000304783
ENSMUSG00000035673	Sbno2	0.351652	5.25125	1.24e-06	0.000626746
ENSMUSG00000031375	Bgn	0.353778	3.33563	4.13e-05	0.0110897
ENSMUSG00000026193	Fn1	0.356787	7.53057	1.52e-07	0.000110646
ENSMUSG00000038587	Akap12	0.357547	7.28028	1.58e-07	0.000110646
ENSMUSG00000061331	Gm17132	0.365094	3.90677	4.81e-06	0.00203834
ENSMUSG00000023885	Thbs2	0.371521	3.00181	4.69e-05	0.011973
ENSMUSG00000009418	Nav1	0.379997	4.52188	5.53e-07	0.000309732
ENSMUSG00000053930	Shisa6	0.380869	3.70143	3.14e-06	0.00147117
ENSMUSG00000032011	Thy1	0.390103	4.39428	4.08e-07	0.000249001
ENSMUSG00000029380	Cxcl1	0.393958	2.22743	0.000132163	0.0277541
ENSMUSG00000024747	Aldh1a7	0.397	2.90123	1.67e-05	0.00578595
ENSMUSG00000037447	Arid5a	0.400538	4.18147	2.48e-07	0.000161304
ENSMUSG00000024164	C3	0.411202	5.21362	1.54e-08	1.63e-05
ENSMUSG00000025255	Zfhx4	0.412746	2.11802	0.000101284	0.0224383
ENSMUSG00000024529	Lox	0.412821	3.68254	5.29e-07	0.000304783
ENSMUSG00000047842	Diras2	0.416524	4.63909	3.32e-08	3.04e-05
ENSMUSG00000028108	Ecm1	0.41857	1.83406	0.000236012	0.0421061
ENSMUSG00000067736	Gm10222	0.427539	4.1019	5.43e-08	4.76e-05
ENSMUSG00000020681	Ace	0.428567	2.81045	4.85e-06	0.00203834
ENSMUSG00000098178	RP23-81C12.3	0.454534	9.14703	1.29e-11	2.9e-08
ENSMUSG00000021091	Serpina3n	0.471135	1.86329	4.51e-05	0.0117975
ENSMUSG00000092746	Gm22179	0.471431	3.94484	4.44e-09	5.59e-06
ENSMUSG00000019775	Rgs17	0.474651	1.83547	3.42e-05	0.00956728
ENSMUSG00000082884	Gm13339	0.500732	2.65738	1.59e-07	0.000110646
ENSMUSG00000001870	Ltbp1	0.532565	2.78565	1.49e-08	1.63e-05
ENSMUSG00000001020	S100a4	0.551983	2.16368	1.75e-07	0.000117707
ENSMUSG00000031465	Angpt2	0.563002	2.91244	1.1e-09	1.48e-06
ENSMUSG00000037411	Serpine1	0.601208	3.00951	2.61e-11	5e-08
ENSMUSG00000016349	Eef1a2	0.622089	0.510498	0.000210603	0.0400543
ENSMUSG00000029304	Spp1	0.629994	2.48873	3.03e-10	4.36e-07
ENSMUSG00000064941	Gm23238	0.64174	0.814474	1.14e-05	0.00409174
ENSMUSG00000083219	Gm11410	0.654642	1.50496	8.33e-08	6.99e-05
ENSMUSG00000016756	Cmah	0.681963	0.325362	5.34e-05	0.0131404
ENSMUSG00000038151	Prdm1	0.685799	0.431835	3.57e-05	0.00987104
ENSMUSG00000001506	Col1a1	0.69092	2.97301	3.72e-14	9.37e-11
ENSMUSG00000070867	Trabd2b	0.709267	0.56682	9.46e-06	0.00353305
ENSMUSG00000043003	Rasef	0.720372	0.691129	5.22e-06	0.00210308
ENSMUSG00000072812	Ahnak2	0.775855	0.330989	5.12e-06	0.00210308
ENSMUSG00000029816	Gpnmb	0.819941	1.54332	3.02e-11	5.07e-08
ENSMUSG00000033208	S100b	0.831531	0.637895	1.27e-07	9.88e-05
ENSMUSG00000091017	Fam71a	0.856292	-0.481256	0.000113937	0.0246986
ENSMUSG00000026308	Klhl30	0.920433	-0.43934	5.26e-05	0.0130952
ENSMUSG00000065911	Gm24447	1.03422	6.13218	7.26e-49	2.93e-45
ENSMUSG00000005950	P2rx5	1.07658	-1.16342	0.00018479	0.0361686
ENSMUSG00000089855	Gm15662	1.14957	0.361224	2.73e-11	5e-08
ENSMUSG00000001131	Timp1	1.17186	-0.289929	3.05e-08	2.98e-05
ENSMUSG00000097108	RP23-58L22.8	1.55635	-2.12857	0.000286937	0.0490224
ENSMUSG00000097357	AC129082.1	1.5875	-2.11754	0.000286937	0.0490224
ENSMUSG00000026043	Col3a1	1.67401	-2.00013	7.52e-05	0.0174176
ENSMUSG00000093098	Gm22641	1.68286	0.464713	2.1e-22	6.05e-19
ENSMUSG00000035202	Lars2	2.33553	5.25009	7.8e-210	7.86e-206
ENSMUSG00000045999	AY036118	2.85736	8.32442	0	0

## Sheet: Table S9
Table S9. IPA_network analysis using differentially exprressed genes between D2BE and D2 control. Two day ethanol altered networks analyzed by IPA network using 292 significant (FDR<0.05) DEGs.
Network ID	Molecules in Network	Score	Focus Molecules	Top Diseases and Functions
1	ADRA1,AGAP2,ANK3,BCAN,CHL1,CHN2,ERK1/2,GPRIN1,INA,INSL6,IQSEC3,KALRN,KCNH2,KCNJ6,KCNQ2,KCNQ3,KIF21B,KIF5A,NEFL,NFASC,PCSK1N,Pkg,potassium channel,Rab11,RAPGEF5,RASGRF2,RGS4,SCN3A,SCN5A,SCN8A,SHISA7,SRCIN1,TNR,VCAN,voltage-gated sodium channel	54	29	Cell-To-Cell Signaling and Interaction, Nervous System Development and Function, Tissue Development
2	Akt,Ampa Receptor,ANKS1B,ATOH1,BCL11B,CHRNA3,CHRNB2,CLSTN2,CUX2,EBF1,EBF3,ERBB4,GUCY1A1,HES5,JAK1/2,NHLH2,nicotinic acetylcholine receptor,Notch,NOV,NPPC,NRG (family),NRP2,PI3K p85,POSTN,PRDM8,PSD,RELN,ROBO1,Secretase gamma,SEMA3D,SEMA7A,SLIT1,SPARCL1,SRRM4,WISP2	49	27	Cellular Development, Cellular Growth and Proliferation, Nervous System Development and Function
3	Alpha catenin,BCL11A,Beta Tubulin,COL18A1,COL1A2,COL23A1,COL8A2,COL9A1,collagen,CTSS,GAD2,Growth hormone,HLA-DR,Ige,KDM6B,KSR2,LMOD1,MAL2,MAP3K13,MATN3,Mek,MYT1,NEB,NFkB (complex),NFKBIZ,NKD1,PDLIM1,RAB3C,Raf,SERPINF1,ST18,ST8SIA1,TLL1,Tpm2,Tropomyosin	44	25	Cancer, Connective Tissue Disorders, Organismal Injury and Abnormalities
4	AATK,Alpha tubulin,APBA2,ATP1A3,CACNA1B,CADPS,CaMKII,CDK5R1,CRYBG1,DCC,DCX,DSCAM,ELAVL3,ELAVL4,ERK,F Actin,GFAP,JPH3,KCNAB1,KCNC3,MAST1,NAPB,Pak,PLCB1,SLC1A2,SNAP25,Snare,STMN4,Syntaxin,SYT1,TCF,TUBB3,TUBB4A,tubulin,tubulin (family)	44	25	Nervous System Development and Function, Neurological Disease, Behavior
5	APC2,APP,ATCAY,BTBD11,C1QL1,CALM1 (includes others),CHST11,CUL3,DGLUCY,DSCAML1,ERMN,GABBR2,GLP1R,GPR35,GSTP1,HRAS,HTR7,ISLR2,let-7,LRFN2,NAPB,NAV1,PCYT1B,PDE1A,Rab15,RASAL1,Rasgrf,RASGRF2,SEMA6C,SPON1,SPP1,SULT4A1,SVOP,Tchh,TDRP	30	19	Cellular Compromise, Nucleic Acid Metabolism, Small Molecule Biochemistry
6	ADCY,ADD2,ADRA2A,APLP1,AQP4,BSN,cacn,CACNA2D2,CACNG2,Calmodulin,calpain,CELSR3,CNTN2,Focal adhesion kinase,G protein beta gamma,GABBR2,GALNT9,Girk,GNRH,Gpcr,GRIA,GRIA4,GSG1L,LPAR2,MCF2L,NMDA Receptor,NRXN2,Pdgfr,Pka,Pkc(s),PLC,Ras homolog,SEMA6B,UNC13A,voltage-gated calcium channel	28	18	Cell-To-Cell Signaling and Interaction, Nervous System Development and Function, Behavior
7	ADCYAP1,ANTXR2,ASIC1,BSG,Ca2+,CREB1,GAD2,heparin,HTR7,JPH2,KCNIP2,KDR,LAIR1,LARS2,MDGA1,MYOF,NCAN,NRP2,PCOLCE,Pde4d,PLPPR1,PLPPR3,PLPPR4,PLXNA4,PRSS8,RASGRF2,RIPOR2,ROBO1,S100A13,SEZ6L,SHTN1,SYT9,TENM2,TNR,TRIM67	28	18	Cellular Development, Cellular Growth and Proliferation, Nervous System Development and Function
8	ADAMTS16,Alp,BAHCC1,BRSK2,Cg,FGL2,FSH,GABRG2,Gsk3,Histone h3,Hsp90,IgG,IL1,IL12 (family),Insulin,Interferon alpha,KLF4,Lh,LYZ,Mapk,MARCH1,NPAS4,P38 MAPK,PAK5,PDE1A,PDE1C,PLXNA2,PP1 protein complex group,Pro-inflammatory Cytokine,Proinsulin,SCRT1,SORCS3,SP9,TP53I11,Vegf	26	17	DNA Replication, Recombination, and Repair, Nucleic Acid Metabolism, Small Molecule Biochemistry
9	beta-estradiol,BSN,CDKL5,CELF3,CTBP1,CTBP2,DMRTB1,FAM84A,FOXP3,GRB2,IKZF2,ISG20L2,KIAA1549L,MECP2,Mir124a-1hg,MPPED2,MYT1L,NAV3,NOL4,NOVA2,PPFIA2,PPFIBP2,PPM1K,PTPRD,PTPRF,PTPRT,PTPRU,RBFOX1,SOBP,Sprr1b,Sprr2f,STK32B,UNC5C,ZBTB18,ZNF750	24	16	Hereditary Disorder, Neurological Disease, Organismal Injury and Abnormalities
10	ADAMTS18,ATP2B2,BARHL1,C12orf49,CDH23,CSRNP3,CUEDC2,DISP3,DPH6,EWSR1,GIPC2,Glycam1,GRIK3,GTF2A1,HNF4A,HSPA5,IGSF21,KCNQ2,KCNQ3,LAPTM4A,MAL2,MTNR1B,PIGN,PPFIBP2,PPP1CA,PRMT1,RIMBP2,RIMKLA,RNF165,SH2D4A,STAT5A,STYXL1,SYNPR,TRABD,UBC	24	16	Hereditary Disorder, Neurological Disease, Organismal Injury and Abnormalities
11	ACTA2,CBFA2T3,CNN1,Collagen type I,Collagen type IV,Collagen(s),Cyclin D,Cyclin E,DSC2,EMB,estrogen receptor,Fibrin,H19,Hdac,HSD11B2,Jnk,Laminin (complex),LDL,LGALS3,LRRTM2,N-cor,NADPH oxidase,NCOR2,PCDH8,Pdgf (complex),PDGF BB,Rar,RLN1,Rock,Rxr,SLC1A1,SPON1,STAT5a/b,Tgf beta,trypsin	20	14	Cancer, Hereditary Disorder, Organismal Injury and Abnormalities
12	ANLN,ARPP19,AUTS2,BOD1,CHST11,CSMD3,FBRS,FBXO22,GSE1,HECTD4,Hist1h1e,HS3ST5,LSAMP,MPP3,NCL,NEGR1,NTM,OPCML,PCGF3,PDAP1,PDZRN3,PELP1,PWWP2A,RHOT2,RNF2,RNY1,RREB1,SLCO5A1,SNCA,SOGA1,SPTBN2,TMEFF2,TMEM245,TRIM25,ZMIZ1	20	14	Cell-To-Cell Signaling and Interaction, Nervous System Development and Function, Cellular Function and Maintenance
13	26s Proteasome,ANXA1,Ap1,AS3MT,BCR (complex),Calcineurin protein(s),caspase,CD3,Creb,Cyclin A,DLX1,EGR1,Gm-csf,Igm,Immunoglobulin,JUNB,MAP2K1/2,Nfat (family),Nrxn3,p85 (pik3r),PARP,PARP6,PI3K (complex),PTPRT,Ras,RASSF7,Rb,Shc,SHC2,SOCS3,SOX11,SRC (family),TCR,Tnf (family),TSH	16	12	Cell Death and Survival, Cell Morphology, Nervous System Development and Function
14	Actin,Adaptor protein 2,ADGRA2,ADGRG2,BVES,Ck2,CRMP1,cytokine,F2RL1,GBP7,GTPase,HIST1H4D,HIST1H4J,HISTONE,Histone h4,Integrin,KCNJ9,KDM6B,KMT2D,MEX3B,Mmp,NEGR1,Paxip1,POLR2A,PRDM8,Rac,RNA polymerase II,STARD10,STAT,TAGLN2,TBC1D30,TFIIF,TROPONIN,Ubiquitin,ZNF74	16	12	Developmental Disorder, Endocrine System Disorders, Hereditary Disorder
15	2210011C24Rik,ACAA2,AQP4,ASAP2,ASXL3,CFTR,CSTB,DAPL1,dihydrosphingosine 1-phosphate,DNAJC5,FARSA,GDA,GRIK5,H3F3A/H3F3B,HIST1H3H,NASP,PCDHB8,PCGF2,PHF1,PHF19,RAB3C,RNF213,SCN1A,Setd1b,SGPL1,SHC1,SLC12A5,SOCS5,SPINK4,SPNS2,THSD7A,TRIM2,UBC,UBE2QL1,UNC79	16	12	Neurological Disease, Organismal Injury and Abnormalities, Cellular Assembly and Organization
16	RANBP10,THSD7B	2	1	Cancer, Dermatological Diseases and Conditions, Organismal Injury and Abnormalities
17	H2AFB3 (includes others),TMEM151B	2	1	Cell Death and Survival, Organismal Injury and Abnormalities, Cellular Assembly and Organization
18	IGFBPL1,MGEA5,MYOC	2	1	Cardiovascular System Development and Function, Developmental Disorder, Embryonic Development

## Sheet: Table S10
Table S10. Gene annotations of Network-4 of 2-day ethanol altered. IPA_network4 from2DBE_D2 control analysis.
Symbol	Synonym(s)	Entrez Gene Name	Ensembl	Expr Fold Change	Expr False Discovery Rate (q-value)	Location	Family	Drugs	Entrez Gene ID for Mouse
AATK	AATYK, AATYK1, apoptosis-associated tyrosine kinase, KIAA0641, LMR1, LMTK1, LOC100292717, LOC688299, mKIAA0641, p35BP, PPP1R77	apoptosis associated tyrosine kinase	ENSMUSG00000025375	1.25701	0.0201009	Cytoplasm	kinase		11302
Alpha tubulin	TUBULIN alpha, Tubulin alpha chain, TUBULIN α, Tubulin α chain, α tubulin					Cytoplasm	group
APBA2	amyloid beta (A4) precursor protein-binding, family A, member 2, amyloid beta precursor protein binding family A member 2, amyloid β (A4) precursor protein-binding, family A, member 2, amyloid β precursor protein binding family A member 2, D15S1518E, HsT16821, LIN-10, MGC:14091, MINT2, mXllL, X11-BETA, X11-like, X11-β, X11L, XllL	amyloid beta precursor protein binding family A member 2	ENSMUSG00000030519	1.20581	0.0340432	Cytoplasm	transporter		11784
ATP1A3	AHC2, ATP1A1, Atpa-2, Atpa1a3, ATPase Na+/K+ transporting subunit alpha 3, ATPase Na+/K+ transporting subunit α 3, ATPase, Na+/K+ transporting, alpha 3 polypeptide, ATPase, Na+/K+ transporting, α 3 polypeptide, CAPOS, DYT12, Na+/K+ ATPase alpha3, Na,K-ATPase α subunit 3, Na/K ATPase subunit α 3, RDP	ATPase Na+/K+ transporting subunit alpha 3	ENSMUSG00000040907	1.39474	0.00614229	Plasma Membrane	transporter	digoxin, ethacrynic acid, perphenazine	232975
CACNA1B	alpha(1B), AW050276, AW060892, AW822256, BIII, Ca2+ Channel N-type, CACNL1A5, CACNN, calcium channel, voltage-dependent, N type, alpha 1B subunit, calcium channel, voltage-dependent, N type, α 1B subunit, calcium voltage-gated channel subunit alpha1 B, Cav2.2, Cchn1a, DYT23, LOC101060829, N-type CALCIUM CHANNEL alpha1B, Vdcc α 1b, α(1B)	calcium voltage-gated channel subunit alpha1 B	ENSMUSG00000004113	1.27456	0.0100329	Plasma Membrane	ion channel	ziconotide, clevidipine butyrate, levetiracetam, gabapentin, bepridil, agmatine	12287
CADPS	AU067781, Ca2+ dependent activator for secretion, Ca2+-dependent secretion activator, CADPS1, calcium dependent secretion activator, CAPS, CAPS1, Caps2, mKIAA1121, UNC-31	calcium dependent secretion activator	ENSMUSG00000054423	1.23114	0.0124661	Plasma Membrane	other		27062
CaMKII	Ca+/calmodulin-dependent protein kinase ii, CA2+/CALMODULIN DEPENDENT KINASE II, Calmodulin Kinase II, calmodulin-dependent protein kinase 2, CaM Kinase II, CAMK2, Ccdpk ii					Cytoplasm	complex	lavendustin C
CDK5R1	CDK5P35, CDK5R, CDK5R1 p35, CDK5R1/ p35, cyclin-dependent kinase 5 regulatory subunit 1, cyclin-dependent kinase 5, regulatory subunit 1 (p35), D11Bwg0379e, D930042A2, NCK5A, p23, p25, P35, p35nck5a	cyclin dependent kinase 5 regulatory subunit 1	ENSMUSG00000048895	1.24833	0.00465798	Nucleus	kinase		12569
CRYBG1	AI462491, AI463325, AIM1, crystallin beta-gamma domain containing 1, crystallin β-γ domain containing 1, ST4	crystallin beta-gamma domain containing 1	ENSMUSG00000019866	-1.19748	0.0482519	Extracellular Space	other		11630
DCC	C030036D22RIK, Colorectal Ca+ supp, CRC18, CRCR1, DCC netrin 1 receptor, deleted in colorectal carcinoma, HGPPS2, IGDCC1, MRMV1, NTN1R1	DCC netrin 1 receptor	ENSMUSG00000060534	1.33793	6.07e-05	Plasma Membrane	transmembrane receptor		13176
DCX	DBCN, Dbct, DC, doublecortin, Lissencephalin-X, LISX, SCLH, XLIS	doublecortin	ENSMUSG00000031285	1.37554	9.9e-07	Cytoplasm	other		13193
DSCAM	4932410A21Rik, CHD2, CHD2-42, CHD2-52, DS cell adhesion molecule, DSCAM1, LOC100360483, LOC686040	DS cell adhesion molecule	ENSMUSG00000050272	1.32869	0.00249248	Plasma Membrane	other		13508
ELAVL3	2600009P04RIK, DKFZP547J036, ELAV like RNA binding protein 3, HU-antigen C, HUC, HUCL, mHuC, PLE21	ELAV like RNA binding protein 3	ENSMUSG00000003410	1.30134	0.000316221	Nucleus	other		15571
ELAVL4	Elav, ELAV like RNA binding protein 4, HU-antigen D, HUD, PNEM, RGD1561943, Ribonucleoprotein	ELAV like RNA binding protein 4	ENSMUSG00000028546	1.20581	0.0415971	Cytoplasm	other		15572
ERK	p42/44 mapk					Other	group	ONC-201, GDC-0994, MK-8353, CC-90003
F Actin	Filamentous Actin					Cytoplasm	complex
GFAP	AI836096, ALXDRD, glial fibrillary acidic protein, GLIAL FILAMENT protein (50 KDA), M25937	glial fibrillary acidic protein	ENSMUSG00000020932	1.27456	0.000651318	Cytoplasm	other		14580
JPH3	CAGL237, HDL2, JP-3, junctophilin 3, TNRC22	junctophilin 3	ENSMUSG00000025318	1.39474	0.0058721	Plasma Membrane	ion channel		57340
KCNAB1	AKR6A3, Akr8a8, hKvb3, hKvBeta3, KCNA1B, Kv beta1.1, KV-BETA-1, KV-β-1, Kvb1.3, KvBeta3, mKv(beta)1, mKv(β)1, Potassium channel beta1 subunit, potassium voltage-gated channel subfamily A member regulatory beta subunit 1, potassium voltage-gated channel subfamily A member regulatory β subunit 1, potassium voltage-gated channel, shaker-related subfamily, beta member 1, potassium voltage-gated chann…	potassium voltage-gated channel subfamily A member regulatory beta subunit 1	ENSMUSG00000027827	-1.22264	0.0484577	Plasma Membrane	ion channel		16497
KCNC3	Kcr2-3, KSHIIID, KV3.3, potassium voltage gated channel, Shaw-related subfamily, member 3, potassium voltage-gated channel subfamily C member 3, SCA13	potassium voltage-gated channel subfamily C member 3	ENSMUSG00000062785	1.38511	0.0201009	Plasma Membrane	ion channel	dalfampridine	16504
MAST1	9430008B02Rik, KIAA0973, microtubule associated serine/threonine kinase 1, SAST, SAST170	microtubule associated serine/threonine kinase 1	ENSMUSG00000053693	1.47427	0.00162804	Cytoplasm	kinase		56527
NAPB	b-SNAP, Brp14, E161, I47, N-ethylmaleimide sensitive fusion protein attachment protein beta, N-ethylmaleimide sensitive fusion protein attachment protein β, NSF attachment protein beta, NSF attachment protein β, SNAP-BETA, SNAP-β, SNAPB, SNARE, β-snap	NSF attachment protein beta	ENSMUSG00000027438	1.22264	0.049926	Cytoplasm	transporter		17957
Pak						Cytoplasm	group
PLCB1	3110043I21Rik, AI132408, EIEE12, LOC688139, mKIAA0581, Phosphb, Phosphoinositidase C, phospholipase C beta 1, Phospholipase c beta 1b, phospholipase C β 1, Phospholipase c β 1b, phospholipase C, beta 1, phospholipase C, β 1, PI-PLC, PIC beta1, Plc Beta, Plc β, PLC'1, PLC-154, PLC-beta-1, PLC-I, PLC-β-1, Plcb, PLCB1A, PLCB1B, RATPHOSPHB	phospholipase C beta 1	ENSMUSG00000051177	1.27456	0.00182856	Cytoplasm	enzyme		18795
SLC1A2	1700091C19Rik, 2900019G14RIK, AI159670, EAAT2, EIEE41, Glt, GLT-1, Glutamate-aspartate transporter, HBGT, MGLT1, solute carrier family 1 (glial high affinity glutamate transporter), member 2, solute carrier family 1 member 2	solute carrier family 1 member 2	ENSMUSG00000005089	1.25701	0.00233941	Plasma Membrane	transporter	riluzole	20511
SNAP25	bA416N4.2, BDR, CMS18, dJ1068F16.2, GENA70, RIC-4, SEC9, SNAP, Snap25a, sp, SUP, synaptosomal-associated protein 25, synaptosome associated protein 25	synaptosome associated protein 25	ENSMUSG00000027273	1.32869	0.00156345	Plasma Membrane	transporter	botulinum toxin type A	20614
Snare						Cytoplasm	complex
STMN4	Lagl, LAGLS1, R75359, RB3, stathmin 4, stathmin-like 4	stathmin 4	ENSMUSG00000022044	1.24833	0.046738	Cytoplasm	other		56471
Syntaxin						Other	group
SYT1	AW124717, G630098F17Rik, LOC100129021, P65, SVP65, SYNAPTOTAGMIN 1, synaptotagmin I, SYT, SytI	synaptotagmin 1	ENSMUSG00000035864	1.26576	0.0445547	Cytoplasm	transporter		20979
TCF	T cell factor					Other	group
TUBB3	3200002H15Rik, beta-4, CDCBM, CDCBM1, CFEOM3, CFEOM3A, FEOM3, M(beta)3, M(beta)6, M(β)3, M(β)6, MC1R, Nst, Tbb3, Tub beta3, TUBB4, tubulin beta 3 class III, Tubulin beta-3, Tubulin beta-III, tubulin β 3 class III, Tubulin β-3, Tubulin β-III, tubulin, beta 3 class III, tubulin, β 3 class III, TUJ1, β iii tubulin, β tubulin iii, β-4	tubulin beta 3 class III	ENSMUSG00000062380	1.31039	8.19e-05	Cytoplasm	other	epothilone B, ixabepilone, colchicine/probenecid, larotaxel, ABT-751, eribulin, simotaxel, davunetide, vintafolide, milataxel, cevipabulin, gemcitabine/paclitaxel, docetaxel/prednisone, capecitabine/docetaxel, paclitaxel/trastuzumab, capecitabine/ixabepilone, cyclophosphamide/prednisone/vincristine, docetaxel/hydrocortisone, cyclophosphamide/docetaxel, gemcitabine/vinorelbine, cyclophosphamide/da…	22152
TUBB4A	AI325297, beta TUBULIN 4 alpha, Beta tubulin class iv, beta-5, Beta-tubulin class IVa, Class IVa Beta-Tubulin, Class IVa β-Tubulin, DYT4, M(beta)4, M(β)4, Tubb, TUBB4, TUBULIN beta (5-beta), tubulin beta 4A class IVa, TUBULIN beta5, TUBULIN β (5-β), tubulin β 4A class IVa, tubulin, beta 4A class IVA, tubulin, β 4A class IVA, β tubulin, β TUBULIN 4 α, β tubulin class IV, β-5, β-tubulin class IVa	tubulin beta 4A class IVa	ENSMUSG00000062591	1.32869	0.0258111	Cytoplasm	other	epothilone B, colchicine/probenecid, larotaxel, ABT-751, eribulin, simotaxel, davunetide, vintafolide, milataxel, cevipabulin, gemcitabine/paclitaxel, docetaxel/prednisone, capecitabine/docetaxel, paclitaxel/trastuzumab, cyclophosphamide/prednisone/vincristine, docetaxel/hydrocortisone, cyclophosphamide/docetaxel, gemcitabine/vinorelbine, cyclophosphamide/daunorubicin/imatinib/prednisone/vincrist…	22153
tubulin	tubulin complex					Cytoplasm	complex	epothilone, 2-methoxyestradiol, E7974, ombrabulin, dolastatin 10, MKC-1, soblidotin, BMS188797, 7-methylthiomethylpaclitaxel, azixa, T 900607, lexibulin, MEDI-547, cabazitaxel, trastuzumab emtansine, epothilone D, sagopilone, EC 0489, 3',4'-anhydrovinblastine, bortezomib/paclitaxel, paclitaxel/trastuzumab, docetaxel/pertuzumab/trastuzumab, bevacizumab/paclitaxel, docetaxel/trastuzumab, paclitaxel…
tubulin (family)	Microtubulin					Cytoplasm	group	ixabepilone, TPI 287, brentuximab vedotin, N-acetylcochinol-O-phosphate, tesetaxel, ortataxel, cabazitaxel, BNC 105P, monomethyl auristatin E, bortezomib/paclitaxel, cyclophosphamide/docetaxel/doxorubicin/trastuzumab, cyclophosphamide/doxorubicin/paclitaxel/trastuzumab, paclitaxel/trastuzumab, docetaxel/pertuzumab/trastuzumab, cyclophosphamide/docetaxel/doxorubicin, cyclophosphamide/docetaxel, be…

## Sheet: Table S11
Table S11. Canonical pathways altered by 2-day ethanol analyzed by IPA network using 292 significant (FDR<0.05) DEGs. IPA_canonicacPathways from D2 control_2DBE group analysis.
Ingenuity Canonical Pathways	-log(p-value)	Ratio	z-score	Molecules
GABA Receptor Signaling	5.65	0.0947	#NUM!	KCNQ2,CACNG2,GABBR2,GABRG2,GAD2,CACNA1B,CACNA2D2,KCNQ3,KCNH2
Cellular Effects of Sildenafil (Viagra)	4.51	0.0687	#NUM!	PLCB1,KCNQ2,CACNG2,PDE1C,GUCY1A1,ACTA2,KCNQ3,PDE1A,KCNH2
Calcium Signaling	3.03	0.0437	2.646	ATP2B2,CACNG2,CHRNB2,CHRNA3,CACNA1B,ACTA2,CACNA2D2,GRIA4,Tpm2
Axonal Guidance Signaling	2.89	0.0309	#NUM!	PLCB1,SEMA6B,NRP2,TUBB3,ROBO1,SEMA3D,PAK5,TUBB4A,SEMA6C,SLIT1,SEMA7A,DCC,KALRN,PLXNA2
Gap Junction Signaling	2.58	0.041	#NUM!	PLCB1,TUBB4A,TUBB3,GUCY1A1,ACTA2,GRIA4,GRIK3,NOV
GNRH Signaling	2.4	0.0424	2	PLCB1,CACNG2,CACNA1B,EGR1,CACNA2D2,PAK5,MAP3K13
Glutamate Receptor Signaling	2.3	0.0702	#NUM!	SLC1A1,SLC1A2,GRIA4,GRIK3
Netrin Signaling	2.1	0.0615	#NUM!	CACNG2,DCC,CACNA1B,CACNA2D2
Opioid Signaling Pathway	2.02	0.0329	1.414	PLCB1,CACNG2,PDE1C,CACNA1B,CACNA2D2,RGS4,PDE1A,KCNJ6
Gustation Pathway	1.95	0.039	#NUM!	CACNG2,ASIC1,PDE1C,CACNA1B,CACNA2D2,PDE1A
Neuropathic Pain Signaling In Dorsal Horn Neurons	1.89	0.0435	2.236	PLCB1,KCNQ2,GRIA4,KCNQ3,KCNH2
nNOS Signaling in Skeletal Muscle Cells	1.88	0.0732	#NUM!	CACNG2,CACNA1B,CACNA2D2
CREB Signaling in Neurons	1.83	0.033	#NUM!	PLCB1,CACNG2,POLR2A,CACNA1B,CACNA2D2,GRIA4,GRIK3
Sperm Motility	1.72	0.0394	0.447	PLCB1,PDE1C,GUCY1A1,NPPC,PDE1A
Synaptic Long Term Depression	1.71	0.0345	2.449	PLCB1,CACNG2,CACNA1B,GUCY1A1,CACNA2D2,GRIA4
Sertoli Cell-Sertoli Cell Junction Signaling	1.67	0.0337	#NUM!	TUBB4A,TUBB3,GUCY1A1,ACTA2,SPTBN2,MAP3K13
GP6 Signaling Pathway	1.63	0.0373	-0.447	COL23A1,COL8A2,COL1A2,COL9A1,COL18A1
Glutamate Dependent Acid Resistance	1.62	0.5	#NUM!	GAD2
Semaphorin Signaling in Neurons	1.58	0.0566	#NUM!	SEMA7A,CRMP1,PAK5
Hepatic Fibrosis / Hepatic Stellate Cell Activation	1.58	0.0321	#NUM!	COL23A1,COL8A2,COL1A2,ACTA2,COL9A1,COL18A1
Adrenomedullin signaling pathway	1.51	0.0309	2.449	PLCB1,KCNQ2,SHC2,GUCY1A1,KCNQ3,KCNH2
Huntington's Disease Signaling	1.49	0.028	#NUM!	NCOR2,PLCB1,CDK5R1,POLR2A,SNAP25,NAPB,CACNA1B
Phagosome Maturation	1.47	0.0338	#NUM!	CTSS,TUBB4A,SNAP25,TUBB3,NAPB
Amyotrophic Lateral Sclerosis Signaling	1.34	0.036	#NUM!	SLC1A2,GRIA4,GRIK3,NEFL
GPCR-Mediated Nutrient Sensing in Enteroendocrine Cells	1.33	0.0357	2	PLCB1,CACNG2,CACNA1B,CACNA2D2
Arsenate Detoxification I (Glutaredoxin)	1.32	0.25	#NUM!	AS3MT
G Beta Gamma Signaling	1.3	0.0351	2	CACNG2,CACNA1B,CACNA2D2,KCNJ6
Agrin Interactions at Neuromuscular Junction	1.29	0.0435	#NUM!	ERBB4,ACTA2,PAK5
Remodeling of Epithelial Adherens Junctions	1.29	0.0435	#NUM!	TUBB4A,TUBB3,ACTA2
eNOS Signaling	1.24	0.0291	1	LPAR2,CHRNB2,CHRNA3,GUCY1A1,AQP4
Glutamate Degradation III (via 4-aminobutyrate)	1.23	0.2	#NUM!	GAD2
Germ Cell-Sertoli Cell Junction Signaling	1.23	0.0289	#NUM!	TUBB4A,TUBB3,ACTA2,PAK5,MAP3K13
DNA Methylation and Transcriptional Repression Signaling	1.2	0.0588	#NUM!	HIST1H4D,HIST1H4J
FcγRIIB Signaling in B Lymphocytes	1.15	0.038	#NUM!	CACNG2,CACNA1B,CACNA2D2
14-3-3-mediated Signaling	1.13	0.0305	#NUM!	PLCB1,TUBB4A,TUBB3,GFAP
Androgen Signaling	1.07	0.0292	#NUM!	CACNG2,POLR2A,CACNA1B,CACNA2D2
Corticotropin Releasing Hormone Signaling	1.05	0.0288	-1	CACNG2,CACNA1B,GUCY1A1,CACNA2D2
Intrinsic Prothrombin Activation Pathway	1.04	0.0476	#NUM!	COL1A2,COL18A1
tRNA Splicing	1.04	0.0476	#NUM!	PDE1C,PDE1A
Reelin Signaling in Neurons	0.999	0.0326	#NUM!	RELN,CDK5R1,DCX
Dermatan Sulfate Biosynthesis (Late Stages)	0.973	0.0435	#NUM!	SULT4A1,HS3ST5
CCR5 Signaling in Macrophages	0.967	0.0316	#NUM!	CACNG2,CACNA1B,CACNA2D2
Calcium Transport I	0.942	0.1	#NUM!	ATP2B2
Type II Diabetes Mellitus Signaling	0.933	0.026	#NUM!	CACNG2,SOCS3,CACNA1B,CACNA2D2
Chondroitin Sulfate Biosynthesis (Late Stages)	0.927	0.0408	#NUM!	SULT4A1,HS3ST5
G-Protein Coupled Receptor Signaling	0.921	0.0217	#NUM!	PLCB1,GABBR2,PDE1C,ADRA2A,RGS4,PDE1A
Relaxin Signaling	0.904	0.0253	#NUM!	RLN1,PDE1C,GUCY1A1,PDE1A
PKCθ Signaling in T Lymphocytes	0.897	0.0252	#NUM!	CACNG2,CACNA1B,CACNA2D2,MAP3K13
Transcriptional Regulatory Network in Embryonic Stem Cells	0.859	0.037	#NUM!	HIST1H4D,HIST1H4J
cAMP-mediated signaling	0.845	0.0219	0.447	GABBR2,PDE1C,ADRA2A,RGS4,PDE1A
Oleate Biosynthesis II (Animals)	0.835	0.0769	#NUM!	PTPRT
Chondroitin Sulfate Biosynthesis	0.821	0.0351	#NUM!	SULT4A1,HS3ST5
Nitric Oxide Signaling in the Cardiovascular System	0.805	0.0265	#NUM!	PDE1C,GUCY1A1,PDE1A
Dermatan Sulfate Biosynthesis	0.798	0.0339	#NUM!	SULT4A1,HS3ST5
Rac Signaling	0.774	0.0256	#NUM!	CDK5R1,MCF2L,PAK5
Gαi Signaling	0.751	0.025	#NUM!	GABBR2,ADRA2A,RGS4
LXR/RXR Activation	0.744	0.0248	#NUM!	NCOR2,LYZ,SERPINF1
RhoA Signaling	0.723	0.0242	#NUM!	LPAR2,NRP2,ACTA2
Role of Tissue Factor in Cancer	0.723	0.0242	#NUM!	PLCB1,F2RL1,EGR1
Atherosclerosis Signaling	0.702	0.0236	#NUM!	LYZ,COL1A2,COL18A1
Protein Kinase A Signaling	0.672	0.0175	-0.378	PLCB1,PTPRU,DCC,PTPRT,PDE1C,ADD2,PDE1A
Gα12/13 Signaling	0.651	0.0222	#NUM!	F2RL1,LPAR2,CDH23
Heparan Sulfate Biosynthesis (Late Stages)	0.64	0.0267	#NUM!	SULT4A1,HS3ST5
VDR/RXR Activation	0.615	0.0256	#NUM!	NCOR2,KLF4
IL-22 Signaling	0.597	0.0417	#NUM!	SOCS3
Epithelial Adherens Junction Signaling	0.587	0.0205	#NUM!	TUBB4A,TUBB3,ACTA2
Heparan Sulfate Biosynthesis	0.584	0.0244	#NUM!	SULT4A1,HS3ST5
Role of JAK family kinases in IL-6-type Cytokine Signaling	0.582	0.04	#NUM!	SOCS3
Role of NFAT in Cardiac Hypertrophy	0.564	0.0183	2	PLCB1,CACNG2,CACNA1B,CACNA2D2
Leptin Signaling in Obesity	0.555	0.0233	#NUM!	PLCB1,SOCS3
D-myo-inositol (1,4,5)-Trisphosphate Biosynthesis	0.553	0.037	#NUM!	PLCB1
Neuregulin Signaling	0.541	0.0227	#NUM!	CDK5R1,ERBB4
Regulation of Actin-based Motility by Rho	0.528	0.0222	#NUM!	ACTA2,PAK5
D-myo-inositol-5-phosphate Metabolism	0.511	0.0186	#NUM!	PLCB1,PPFIA2,SOCS3
Death Receptor Signaling	0.509	0.0215	#NUM!	ACTA2,PARP6
Dopamine-DARPP32 Feedback in cAMP Signaling	0.498	0.0183	#NUM!	PLCB1,GUCY1A1,KCNJ6
Superpathway of Inositol Phosphate Compounds	0.497	0.0169	2	PLCB1,ERBB4,PPFIA2,SOCS3
CXCR4 Signaling	0.493	0.0182	#NUM!	PLCB1,EGR1,PAK5
G Protein Signaling Mediated by Tubby	0.492	0.0312	#NUM!	PLCB1
Neuroinflammation Signaling Pathway	0.491	0.0161	#NUM!	GABBR2,GABRG2,GAD2,SLC1A2,KCNJ6
Tight Junction Signaling	0.484	0.018	#NUM!	SNAP25,NAPB,ACTA2
ErbB Signaling	0.479	0.0204	#NUM!	ERBB4,PAK5
CDK5 Signaling	0.473	0.0202	#NUM!	CDK5R1,EGR1
FAK Signaling	0.473	0.0202	#NUM!	ACTA2,PAK5
Inhibition of Angiogenesis by TSP1	0.47	0.0294	#NUM!	GUCY1A1
Role of JAK2 in Hormone-like Cytokine Signaling	0.47	0.0294	#NUM!	SOCS3
PAK Signaling	0.462	0.0198	#NUM!	DSCAM,PAK5
IL-17A Signaling in Fibroblasts	0.46	0.0286	#NUM!	NFKBIZ
Nucleotide Excision Repair Pathway	0.46	0.0286	#NUM!	POLR2A
RhoGDI Signaling	0.443	0.0169	#NUM!	CDH23,ACTA2,PAK5
Dopamine Degradation	0.441	0.027	#NUM!	SULT4A1
Signaling by Rho Family GTPases	0.441	0.0159	1	CDH23,ACTA2,PAK5,GFAP
UVA-Induced MAPK Signaling	0.435	0.0189	#NUM!	PLCB1,PARP6
IGF-1 Signaling	0.435	0.0189	#NUM!	SOCS3,NOV
Notch Signaling	0.432	0.0263	#NUM!	HES5
tRNA Charging	0.423	0.0256	#NUM!	LARS2
Type I Diabetes Mellitus Signaling	0.411	0.018	#NUM!	SOCS3,GAD2
Mechanisms of Viral Exit from Host Cells	0.406	0.0244	#NUM!	ACTA2
Paxillin Signaling	0.401	0.0177	#NUM!	ACTA2,PAK5
Endothelin-1 Signaling	0.394	0.0158	#NUM!	PLCB1,SHC2,GUCY1A1
Thyroid Hormone Metabolism II (via Conjugation and/or Degradation)	0.39	0.0233	#NUM!	SULT4A1
B Cell Receptor Signaling	0.388	0.0156	#NUM!	EBF1,EGR1,MAP3K13
Dendritic Cell Maturation	0.381	0.0155	#NUM!	PLCB1,COL1A2,COL18A1
IL-9 Signaling	0.375	0.0222	#NUM!	SOCS3
Pyrimidine Ribonucleotides Interconversion	0.375	0.0222	#NUM!	ANXA1
Triacylglycerol Biosynthesis	0.368	0.0217	#NUM!	PLPPR3
Synaptic Long Term Potentiation	0.362	0.0164	#NUM!	PLCB1,GRIA4
Renin-Angiotensin Signaling	0.362	0.0164	#NUM!	SHC2,PAK5
Pyrimidine Ribonucleotides De Novo Biosynthesis	0.361	0.0213	#NUM!	ANXA1
3-phosphoinositide Biosynthesis	0.358	0.0149	#NUM!	ERBB4,PPFIA2,SOCS3
Breast Cancer Regulation by Stathmin1	0.346	0.0146	#NUM!	PLCB1,TUBB4A,TUBB3
TNFR1 Signaling	0.341	0.02	#NUM!	PAK5
Assembly of RNA Polymerase II Complex	0.341	0.02	#NUM!	POLR2A
Estrogen Receptor Signaling	0.338	0.0156	#NUM!	NCOR2,POLR2A
Amyloid Processing	0.335	0.0196	#NUM!	CDK5R1
Xenobiotic Metabolism Signaling	0.332	0.0138	#NUM!	NCOR2,SULT4A1,HS3ST5,MAP3K13
CCR3 Signaling in Eosinophils	0.331	0.0154	#NUM!	PLCB1,PAK5
Docosahexaenoic Acid (DHA) Signaling	0.329	0.0192	#NUM!	SERPINF1
p70S6K Signaling	0.323	0.0152	#NUM!	PLCB1,F2RL1
CD27 Signaling in Lymphocytes	0.323	0.0189	#NUM!	MAP3K13
Phototransduction Pathway	0.323	0.0189	#NUM!	GUCY1A1
AMPK Signaling	0.314	0.0139	#NUM!	CHRNB2,CHRNA3,ADRA2A
Cardiac β-adrenergic Signaling	0.293	0.0142	#NUM!	PDE1C,PDE1A
Insulin Receptor Signaling	0.293	0.0142	#NUM!	ASIC1,SOCS3
D-myo-inositol (1,4,5,6)-Tetrakisphosphate Biosynthesis	0.286	0.014	#NUM!	PPFIA2,SOCS3
D-myo-inositol (3,4,5,6)-tetrakisphosphate Biosynthesis	0.286	0.014	#NUM!	PPFIA2,SOCS3
Actin Cytoskeleton Signaling	0.285	0.0132	#NUM!	ACTA2,PAK5,APC2
PCP pathway	0.281	0.0164	#NUM!	JUNB
Role of Macrophages, Fibroblasts and Endothelial Cells in Rheumatoid Arthritis	0.28	0.0128	#NUM!	PLCB1,F2RL1,SOCS3,APC2
Retinoic acid Mediated Apoptosis Signaling	0.276	0.0161	#NUM!	PARP6
Phospholipases	0.276	0.0161	#NUM!	PLCB1
autophagy	0.276	0.0161	#NUM!	CTSS
Wnt/Ca+ pathway	0.271	0.0159	#NUM!	PLCB1
Endometrial Cancer Signaling	0.267	0.0156	#NUM!	APC2
Cardiac Hypertrophy Signaling	0.266	0.0128	#NUM!	PLCB1,ADRA2A,MAP3K13
Melatonin Degradation I	0.262	0.0154	#NUM!	SULT4A1
Pyridoxal 5'-phosphate Salvage Pathway	0.262	0.0154	#NUM!	PAK5
3-phosphoinositide Degradation	0.246	0.0127	#NUM!	PPFIA2,SOCS3
IL-10 Signaling	0.246	0.0145	#NUM!	SOCS3
Superpathway of Melatonin Degradation	0.242	0.0143	#NUM!	SULT4A1
Caveolar-mediated Endocytosis Signaling	0.238	0.0141	#NUM!	ACTA2
Role of JAK1 and JAK3 in γc Cytokine Signaling	0.238	0.0141	#NUM!	SOCS3
Chemokine Signaling	0.238	0.0141	#NUM!	PLCB1
Gαq Signaling	0.236	0.0124	#NUM!	PLCB1,RGS4
Melatonin Signaling	0.234	0.0139	#NUM!	PLCB1
Basal Cell Carcinoma Signaling	0.234	0.0139	#NUM!	APC2
MSP-RON Signaling Pathway	0.234	0.0139	#NUM!	ACTA2
ErbB4 Signaling	0.234	0.0139	#NUM!	ERBB4
Ephrin B Signaling	0.23	0.0137	#NUM!	KALRN
GPCR-Mediated Integration of Enteroendocrine Signaling Exemplified by an L Cell	0.23	0.0137	#NUM!	PLCB1
Antiproliferative Role of Somatostatin Receptor 2	0.219	0.0132	#NUM!	GUCY1A1
Role of Wnt/GSK-3β Signaling in the Pathogenesis of Influenza	0.216	0.013	#NUM!	APC2
Serotonin Degradation	0.216	0.013	#NUM!	SULT4A1
Angiopoietin Signaling	0.213	0.0128	#NUM!	PAK5
Erythropoietin Signaling	0.203	0.0123	#NUM!	SOCS3
Cyclins and Cell Cycle Regulation	0.203	0.0123	#NUM!	MYT1
Glucocorticoid Receptor Signaling	0	0.00885	#NUM!	NCOR2,POLR2A,ANXA1
Natural Killer Cell Signaling	0	0.0082	#NUM!	PAK5
Leukocyte Extravasation Signaling	0	0.00474	#NUM!	ACTA2
NRF2-mediated Oxidative Stress Response	0	0.0104	#NUM!	ACTA2,JUNB
PPARα/RXRα Activation	0	0.0111	#NUM!	NCOR2,PLCB1
Aryl Hydrocarbon Receptor Signaling	0	0.00709	#NUM!	NCOR2
LPS/IL-1 Mediated Inhibition of RXR Function	0	0.00901	#NUM!	SULT4A1,HS3ST5
Acute Phase Response Signaling	0	0.0118	#NUM!	SERPINF1,SOCS3
FXR/RXR Activation	0	0.00794	#NUM!	SERPINF1
TR/RXR Activation	0	0.0102	#NUM!	NCOR2
RAR Activation	0	0.00526	#NUM!	NCOR2
α-Adrenergic Signaling	0	0.0115	#NUM!	ADRA2A
Clathrin-mediated Endocytosis Signaling	0	0.00966	#NUM!	LYZ,ACTA2
Fcγ Receptor-mediated Phagocytosis in Macrophages and Monocytes	0	0.0108	#NUM!	ACTA2
IL-12 Signaling and Production in Macrophages	0	0.00685	#NUM!	LYZ
Role of NFAT in Regulation of the Immune Response	0	0.00538	#NUM!	PLCB1
fMLP Signaling in Neutrophils	0	0.00813	#NUM!	PLCB1
Virus Entry via Endocytic Pathways	0	0.00909	#NUM!	ACTA2
Thrombin Signaling	0	0.0049	#NUM!	PLCB1
Molecular Mechanisms of Cancer	0	0.00761	#NUM!	PLCB1,RASGRF2,PAK5
HGF Signaling	0	0.0087	#NUM!	MAP3K13
Cholecystokinin/Gastrin-mediated Signaling	0	0.0099	#NUM!	PLCB1
ATM Signaling	0	0.0102	#NUM!	HIST1H4J
Aldosterone Signaling in Epithelial Cells	0	0.0119	#NUM!	PLCB1,ASIC1
Growth Hormone Signaling	0	0.0118	#NUM!	SOCS3
Prolactin Signaling	0	0.012	#NUM!	SOCS3
Renal Cell Carcinoma Signaling	0	0.012	#NUM!	PAK5
Production of Nitric Oxide and Reactive Oxygen Species in Macrophages	0	0.0103	#NUM!	LYZ,MAP3K13
Colorectal Cancer Metastasis Signaling	0	0.00403	#NUM!	DCC
Sphingosine-1-phosphate Signaling	0	0.008	#NUM!	PLCB1
Crosstalk between Dendritic Cells and Natural Killer Cells	0	0.0112	#NUM!	ACTA2
Cdc42 Signaling	0	0.00599	#NUM!	APC2
ILK Signaling	0	0.00508	#NUM!	ACTA2
EIF2 Signaling	0	0.00452	#NUM!	ACTA2
Hereditary Breast Cancer Signaling	0	0.00694	#NUM!	POLR2A
Role of Osteoblasts, Osteoclasts and Chondrocytes in Rheumatoid Arthritis	0	0.00429	#NUM!	APC2
Phospholipase C Signaling	0	0.00413	#NUM!	PLCB1
RANK Signaling in Osteoclasts	0	0.0098	#NUM!	MAP3K13
Glioblastoma Multiforme Signaling	0	0.00617	#NUM!	PLCB1
PI3K Signaling in B Lymphocytes	0	0.00769	#NUM!	PLCB1
P2Y Purigenic Receptor Signaling Pathway	0	0.00746	#NUM!	PLCB1
NGF Signaling	0	0.00826	#NUM!	MAP3K13
VEGF Family Ligand-Receptor Interactions	0	0.0114	#NUM!	NRP2
Salvage Pathways of Pyrimidine Ribonucleotides	0	0.0103	#NUM!	PAK5
Antioxidant Action of Vitamin C	0	0.00926	#NUM!	PLCB1
Gαs Signaling	0	0.00909	#NUM!	ADD2
PEDF Signaling	0	0.0115	#NUM!	SERPINF1
Agranulocyte Adhesion and Diapedesis	0	0.0104	#NUM!	ACTA2,Glycam1
Regulation of the Epithelial-Mesenchymal Transition Pathway	0	0.00529	#NUM!	EGR1
Tec Kinase Signaling	0	0.0118	#NUM!	ACTA2,PAK5
STAT3 Pathway	0	0.0103	#NUM!	SOCS3
Adipogenesis pathway	0	0.00746	#NUM!	EBF1
ERK/MAPK Signaling	0	0.005	#NUM!	PAK5
SAPK/JNK Signaling	0	0.00962	#NUM!	MAP3K13
JAK/Stat Signaling	0	0.012	#NUM!	SOCS3
Wnt/β-catenin Signaling	0	0.0116	#NUM!	SOX11,APC2
Integrin Signaling	0	0.00913	#NUM!	ACTA2,PAK5
PPAR Signaling	0	0.0105	#NUM!	NCOR2
VEGF Signaling	0	0.00971	#NUM!	ACTA2
IL-6 Signaling	0	0.00781	#NUM!	SOCS3
Phagosome Formation	0	0.00763	#NUM!	PLCB1
Th1 and Th2 Activation Pathway	0	0.00541	#NUM!	SOCS3
Th1 Pathway	0	0.00741	#NUM!	SOCS3
Th2 Pathway	0	0.00667	#NUM!	SOCS3
Osteoarthritis Pathway	0	0.00943	#NUM!	H19,MATN3
IL-7 Signaling Pathway	0	0.011	#NUM!	EBF1
Sirtuin Signaling Pathway	0	0.00342	#NUM!	HIST1H4J
Ephrin Receptor Signaling	0	0.0114	#NUM!	PAK5,KALRN

## Sheet: Table S12
Table S12. Enriched disease or function groups under 2 day compared to day 2 control.
Categories	Diseases or Functions Annotation	p-Value	Predicted Activation State	Activation z-score	Molecules	# Molecules
Cellular Development, Cellular Growth and Proliferation, Nervous System Development and Function, Tissue Development	Development of neurons	5.74e-27	Increased	3.798	AGAP2,ANK3,ATCAY,ATOH1,BCAN,BCL11A,BCL11B,BRSK2,BSN,CACNA2D2,CACNG2,CDK5R1,CHL1,CHRNA3,CHRNB2,CLSTN2,CNTN2,CRMP1,CSMD3,CUX2,DCC,DCX,DLX1,DSCAM,EBF3,EGR1,ELAVL4,ERBB4,GABRG2,GPRIN1,HES5,KALRN,KCNJ6,LRFN2,LRRTM2,LRTM2,MDGA1,MYT1L,NCAN,NEFL,NRP2,NRXN2,Nrxn3,PCDH8,PCDHB8,PDZRN3,PLXNA4,PSD,RELN,RNF165,ROBO1,SEMA3D,SEMA7A,SERPINF1,SEZ6L,SHTN1,SLIT1,SOX11,SPARCL1,SPTBN2,SRCIN1,SRRM4,ST8SIA1,TNR,TRIM67,U…	67
Behavior	Behavior	1.27e-24		1.207	ADD2,ADRA2A,AGAP2,APBA2,AQP4,ASIC1,ATP1A3,ATP2B2,BCL11B,C1QL1,CACNA1B,CACNA2D2,CACNG2,CDK5R1,CHL1,CHRNB2,CNTN2,CRMP1,CTSS,CUX2,DCC,EBF1,EGR1,ELAVL4,ERBB4,F2RL1,GABBR2,GABRG2,GAD2,GRIA4,HES5,HSD11B2,JPH3,JUNB,KALRN,KCNAB1,KCNC3,KLF4,KMT2D,LGALS3,LPAR2,LRFN2,LSAMP,NCOR2,NFASC,NFKBIZ,NHLH2,NPAS4,NRXN2,Nrxn3,PAK5,PCDH8,PCSK1N,PLCB1,RAB3C,RELN,RGS4,RLN1,SCN3A,SCN5A,SCN8A,SERPINF1,SLC1A1,SLC1A2,SNAP25,…	72
Cancer, Organismal Injury and Abnormalities	Pelvic tumor	1.93e-22			AATK,ADAMTS16,ADAMTS18,ADD2,ADRA2A,AGAP2,ANK3,ANKS1B,ANXA1,APBA2,ASXL3,ATOH1,ATP1A3,ATP2B2,BAHCC1,BCAN,BCL11A,BCL11B,BRSK2,BSN,BTBD11,CACNA1B,CACNA2D2,CADPS,CBFA2T3,CDH23,CELF3,CELSR3,CHL1,CHN2,CHRNA3,CHRNB2,CLSTN2,CNN1,CNTN2,COL18A1,COL1A2,COL23A1,COL9A1,CRMP1,CRYBG1,CSMD3,CTSS,CUX2,DCC,DLX1,DSC2,DSCAM,DSCAML1,EBF1,EBF3,EGR1,ELAVL3,ERBB4,F2RL1,FGL2,GABBR2,GABRG2,GAD2,GFAP,GPRIN1,GRIA4,GRIK3,GSE1…	188
Cancer, Organismal Injury and Abnormalities	Pelvic cancer	3.88e-22			AATK,ADAMTS16,ADAMTS18,ADD2,ADRA2A,AGAP2,ANK3,ANKS1B,ANXA1,APBA2,ASXL3,ATOH1,ATP1A3,ATP2B2,BAHCC1,BCAN,BCL11A,BCL11B,BRSK2,BSN,BTBD11,CACNA1B,CACNA2D2,CADPS,CBFA2T3,CDH23,CELF3,CELSR3,CHL1,CHN2,CHRNA3,CHRNB2,CLSTN2,CNN1,CNTN2,COL18A1,COL1A2,COL23A1,COL9A1,CRMP1,CRYBG1,CSMD3,CTSS,CUX2,DCC,DLX1,DSC2,DSCAM,DSCAML1,EBF1,EBF3,ELAVL3,ERBB4,F2RL1,FGL2,GABBR2,GABRG2,GAD2,GFAP,GPRIN1,GRIA4,GRIK3,GSE1,GSG1…	187
Cancer, Organismal Injury and Abnormalities, Reproductive System Disease	Genital tumor	2.21e-21	Increased	2	AATK,ADAMTS16,ADAMTS18,ADD2,ADRA2A,AGAP2,ANK3,ANKS1B,ANXA1,APBA2,ASXL3,ATOH1,ATP1A3,ATP2B2,BAHCC1,BCAN,BCL11A,BCL11B,BRSK2,BSN,BTBD11,CACNA1B,CACNA2D2,CADPS,CBFA2T3,CDH23,CELF3,CELSR3,CHL1,CHN2,CHRNB2,CLSTN2,CNN1,CNTN2,COL18A1,COL1A2,COL23A1,COL9A1,CRMP1,CRYBG1,CSMD3,CTSS,CUX2,DCC,DCX,DLX1,DSC2,DSCAM,DSCAML1,EBF1,EBF3,EGR1,ELAVL3,ERBB4,F2RL1,FGL2,GABBR2,GABRG2,GAD2,GFAP,GRIA4,GRIK3,GSG1L,GUCY1A1,…	184
Cancer, Organismal Injury and Abnormalities, Reproductive System Disease	Prostatic carcinoma	5.15e-21			ADAMTS16,ADAMTS18,ADD2,ADRA2A,AGAP2,ANK3,ANKS1B,ASXL3,ATP1A3,ATP2B2,BAHCC1,BCAN,BCL11A,BCL11B,BRSK2,BSN,CACNA1B,CACNA2D2,CADPS,CBFA2T3,CDH23,CELSR3,CHL1,CHRNB2,CLSTN2,CNTN2,COL18A1,COL23A1,COL9A1,CRYBG1,CSMD3,DCC,DLX1,DSC2,DSCAM,DSCAML1,EBF1,F2RL1,GABBR2,GAD2,GRIA4,GRIK3,HIST1H4D,HS3ST5,IGSF21,INSL6,IQSEC3,ISLR2,JPH2,JUNB,KALRN,KCNAB1,KCNC3,KCNJ6,KCNQ3,KDM6B,KIAA1549L,KIF21B,KIF5A,KMT2D,KSR2,LARS…	122
Cancer, Organismal Injury and Abnormalities, Reproductive System Disease	Genital tract cancer	5.84e-21			AATK,ADAMTS16,ADAMTS18,ADD2,ADRA2A,AGAP2,ANK3,ANKS1B,ANXA1,APBA2,ASXL3,ATOH1,ATP1A3,ATP2B2,BAHCC1,BCAN,BCL11A,BCL11B,BRSK2,BSN,BTBD11,CACNA1B,CACNA2D2,CADPS,CBFA2T3,CDH23,CELF3,CELSR3,CHL1,CHN2,CHRNB2,CLSTN2,CNN1,CNTN2,COL18A1,COL1A2,COL23A1,COL9A1,CRMP1,CRYBG1,CSMD3,CTSS,CUX2,DCC,DLX1,DSC2,DSCAM,DSCAML1,EBF1,EBF3,ELAVL3,ERBB4,F2RL1,FGL2,GABBR2,GABRG2,GAD2,GFAP,GRIA4,GRIK3,GSG1L,GUCY1A1,H19,HIST1…	181
Cancer, Organismal Injury and Abnormalities, Reproductive System Disease	Prostatic adenocarcinoma	1.11e-20			ADAMTS16,ADAMTS18,ADD2,ADRA2A,AGAP2,ANK3,ANKS1B,ASXL3,ATP1A3,ATP2B2,BAHCC1,BCAN,BCL11A,BCL11B,BRSK2,BSN,CACNA1B,CACNA2D2,CADPS,CBFA2T3,CDH23,CELSR3,CHL1,CHRNB2,CLSTN2,CNTN2,COL18A1,COL23A1,COL9A1,CSMD3,DCC,DLX1,DSC2,DSCAM,DSCAML1,EBF1,F2RL1,GABBR2,GAD2,GRIA4,GRIK3,HIST1H4D,HS3ST5,IGSF21,IQSEC3,ISLR2,JPH2,JUNB,KALRN,KCNAB1,KCNC3,KCNJ6,KCNQ3,KDM6B,KIAA1549L,KIF21B,KIF5A,KMT2D,KSR2,LARS2,LRFN2,LSAMP…	118
Cancer, Organismal Injury and Abnormalities, Reproductive System Disease	Prostate Cancer and Tumors	2.29e-20			AATK,ADAMTS16,ADAMTS18,ADD2,ADRA2A,AGAP2,ANK3,ANKS1B,ANXA1,ASXL3,ATP1A3,ATP2B2,BAHCC1,BCAN,BCL11A,BCL11B,BRSK2,BSN,BTBD11,CACNA1B,CACNA2D2,CADPS,CBFA2T3,CDH23,CELSR3,CHL1,CHRNB2,CLSTN2,CNTN2,COL18A1,COL23A1,COL9A1,CRYBG1,CSMD3,DCC,DLX1,DSC2,DSCAM,DSCAML1,EBF1,EGR1,F2RL1,GABBR2,GAD2,GRIA4,GRIK3,HIST1H4D,HS3ST5,IGSF21,INSL6,IQSEC3,ISLR2,JPH2,JUNB,KALRN,KCNAB1,KCNC3,KCNJ6,KCNQ3,KDM6B,KIAA1549L,KIF21…	132
Cancer, Organismal Injury and Abnormalities, Reproductive System Disease	Male genital neoplasm	2.75e-20			AATK,ADAMTS16,ADAMTS18,ADD2,ADRA2A,AGAP2,ANK3,ANKS1B,ANXA1,ASXL3,ATP1A3,ATP2B2,BAHCC1,BCAN,BCL11A,BCL11B,BRSK2,BSN,BTBD11,CACNA1B,CACNA2D2,CADPS,CBFA2T3,CDH23,CELSR3,CHL1,CHRNB2,CLSTN2,CNTN2,COL18A1,COL23A1,COL9A1,CRYBG1,CSMD3,DCC,DLX1,DSC2,DSCAM,DSCAML1,EBF1,EGR1,F2RL1,GABBR2,GAD2,GRIA4,GRIK3,HIST1H4D,HS3ST5,IGSF21,INSL6,IQSEC3,ISLR2,JPH2,JUNB,KALRN,KCNAB1,KCNC3,KCNJ6,KCNQ3,KDM6B,KIAA1549L,KIF21…	133
Cancer, Organismal Injury and Abnormalities	Genitourinary tumor	3.46e-20	Increased	2	AATK,ADAMTS16,ADAMTS18,ADD2,ADRA2A,AGAP2,ANK3,ANKS1B,ANXA1,APBA2,ASXL3,ATOH1,ATP1A3,ATP2B2,BAHCC1,BCAN,BCL11A,BCL11B,BRSK2,BSN,BTBD11,CACNA1B,CACNA2D2,CADPS,CBFA2T3,CDH23,CELF3,CELSR3,CHL1,CHN2,CHRNA3,CHRNB2,CLSTN2,CNN1,CNTN2,COL18A1,COL1A2,COL23A1,COL9A1,CRMP1,CRYBG1,CSMD3,CTSS,CUX2,DCC,DCX,DLX1,DSC2,DSCAM,DSCAML1,EBF1,EBF3,EGR1,ELAVL3,ELAVL4,ERBB4,F2RL1,FGL2,GABBR2,GABRG2,GAD2,GFAP,GPRIN1,GRIA4…	190
Cancer, Organismal Injury and Abnormalities, Reproductive System Disease	Malignant neoplasm of male genital organ	4.04e-20			AATK,ADAMTS16,ADAMTS18,ADD2,ADRA2A,AGAP2,ANK3,ANKS1B,ANXA1,ASXL3,ATP1A3,ATP2B2,BAHCC1,BCAN,BCL11A,BCL11B,BRSK2,BSN,BTBD11,CACNA1B,CACNA2D2,CADPS,CBFA2T3,CDH23,CELSR3,CHL1,CHRNB2,CLSTN2,CNTN2,COL18A1,COL23A1,COL9A1,CRYBG1,CSMD3,DCC,DLX1,DSC2,DSCAM,DSCAML1,EBF1,F2RL1,GABBR2,GAD2,GRIA4,GRIK3,HIST1H4D,HS3ST5,IGSF21,INSL6,IQSEC3,ISLR2,JPH2,JUNB,KALRN,KCNAB1,KCNC3,KCNJ6,KCNQ3,KDM6B,KIAA1549L,KIF21B,KIF…	132
Cancer, Organismal Injury and Abnormalities, Reproductive System Disease	Prostate cancer	4.3e-20			AATK,ADAMTS16,ADAMTS18,ADD2,ADRA2A,AGAP2,ANK3,ANKS1B,ANXA1,ASXL3,ATP1A3,ATP2B2,BAHCC1,BCAN,BCL11A,BCL11B,BRSK2,BSN,BTBD11,CACNA1B,CACNA2D2,CADPS,CBFA2T3,CDH23,CELSR3,CHL1,CHRNB2,CLSTN2,CNTN2,COL18A1,COL23A1,COL9A1,CRYBG1,CSMD3,DCC,DLX1,DSC2,DSCAM,DSCAML1,EBF1,F2RL1,GABBR2,GAD2,GRIA4,GRIK3,HIST1H4D,HS3ST5,IGSF21,INSL6,IQSEC3,ISLR2,JPH2,JUNB,KALRN,KCNAB1,KCNC3,KCNJ6,KCNQ3,KDM6B,KIAA1549L,KIF21B,KIF…	131
Cancer, Organismal Injury and Abnormalities	Cancer of secretory structure	4.74e-20			AATK,ADAMTS16,ADAMTS18,ADD2,ADRA2A,AGAP2,ANK3,ANKS1B,ANXA1,APC2,AQP4,ASXL3,ATP1A3,ATP2B2,AUTS2,BAHCC1,BCAN,BCL11A,BCL11B,BRSK2,BSN,BTBD11,CACNA1B,CACNA2D2,CADPS,CBFA2T3,CDH23,CDK5R1,CELSR3,CHL1,CHRNA3,CHRNB2,CLSTN2,CNTN2,COL18A1,COL1A2,COL23A1,COL8A2,COL9A1,CRYBG1,CSMD3,CTSS,DCC,DLX1,DSC2,DSCAM,DSCAML1,EBF1,EGR1,EMB,ERBB4,F2RL1,GABBR2,GABRG2,GAD2,GRIA4,GRIK3,HIST1H4D,HS3ST5,IGSF21,INSL6,IQSEC3,IS…	164
Cell-To-Cell Signaling and Interaction, Nervous System Development and Function	Neurotransmission	2.56e-19	Increased	2.683	ANK3,ANKS1B,APBA2,ASIC1,BSN,CACNA1B,CACNG2,CHRNA3,CHRNB2,CLSTN2,GABBR2,GABRG2,GAD2,GRIA4,JPH3,KALRN,KCNAB1,KCNH2,KCNJ6,KCNQ2,KCNQ3,KIF5A,NAPB,NRXN2,Nrxn3,PCDH8,PCDHB8,RELN,RGS4,SCN3A,SCN5A,SCN8A,SLC1A1,SLC1A2,SNAP25,SRCIN1,SYT1,TNR,UNC13A	39
Cancer, Organismal Injury and Abnormalities	Urogenital cancer	2.58e-19			AATK,ADAMTS16,ADAMTS18,ADD2,ADRA2A,AGAP2,ANK3,ANKS1B,ANXA1,APBA2,ASXL3,ATOH1,ATP1A3,ATP2B2,BAHCC1,BCAN,BCL11A,BCL11B,BRSK2,BSN,BTBD11,CACNA1B,CACNA2D2,CADPS,CBFA2T3,CDH23,CELF3,CELSR3,CHL1,CHN2,CHRNA3,CHRNB2,CLSTN2,CNN1,CNTN2,COL18A1,COL1A2,COL23A1,COL9A1,CRMP1,CRYBG1,CSMD3,CTSS,CUX2,DCC,DLX1,DSC2,DSCAM,DSCAML1,EBF1,EBF3,ELAVL3,ERBB4,F2RL1,FGL2,GABBR2,GABRG2,GAD2,GFAP,GPRIN1,GRIA4,GRIK3,GSG1L,GUC…	186
Cancer, Organismal Injury and Abnormalities	Genitourinary carcinoma	3.15e-19			ADAMTS16,ADAMTS18,ADD2,ADRA2A,AGAP2,ANK3,ANKS1B,ANXA1,APBA2,ASXL3,ATOH1,ATP1A3,ATP2B2,BAHCC1,BCAN,BCL11A,BCL11B,BRSK2,BSN,BTBD11,CACNA1B,CACNA2D2,CADPS,CBFA2T3,CDH23,CELF3,CELSR3,CHL1,CHN2,CHRNB2,CLSTN2,CNTN2,COL18A1,COL1A2,COL23A1,COL9A1,CRMP1,CRYBG1,CSMD3,CTSS,CUX2,DCC,DLX1,DSC2,DSCAM,DSCAML1,EBF1,EBF3,ELAVL3,ERBB4,F2RL1,GABBR2,GABRG2,GAD2,GFAP,GPRIN1,GRIA4,GRIK3,GSG1L,HIST1H4D,HS3ST5,IGSF21,IN…	177
Cancer, Gastrointestinal Disease, Organismal Injury and Abnormalities	Upper gastrointestinal tract tumor	1.83e-18			AATK,ADAMTS16,ADAMTS18,ADRA2A,AGAP2,ANK3,ANKS1B,ANXA1,APBA2,AS3MT,ASXL3,ATP2B2,AUTS2,BARHL1,BCL11A,BSN,BTBD11,C1QL1,CACNA1B,CACNA2D2,CACNG2,CADPS,CDH23,CLSTN2,CNN1,COL18A1,COL1A2,COL8A2,CRMP1,CRYBG1,CSMD3,DCC,DLX1,DSC2,DSCAM,EBF1,EBF3,ELAVL3,ERBB4,FAM155A,FGL2,GAD2,GPRIN1,GRIA4,GSE1,GUCY1A1,IGSF21,JPH2,JPH3,KALRN,KCNH2,KCNQ3,KDM6B,KIF21B,KIF5A,KMT2D,KSR2,LMOD1,LRFN2,LRRTM2,LSAMP,LYZ,MCF2L,MDGA1,M…	114
Cancer, Organismal Injury and Abnormalities	Abdominal adenocarcinoma	1.94e-18			AATK,ADAMTS16,ADAMTS18,ADD2,ADRA2A,AGAP2,ANK3,ANKS1B,ANXA1,APBA2,APLP1,AQP4,ASXL3,ATOH1,ATP2B2,AUTS2,BAHCC1,BARHL1,BCAN,BCL11A,BCL11B,BRSK2,BSN,BTBD11,C1QL1,CACNA1B,CACNG2,CADPS,CBFA2T3,CDH23,CDK5R1,CELF3,CELSR3,CHL1,CHN2,CHRNA3,CHRNB2,CLSTN2,CNN1,CNTN2,COL18A1,COL1A2,COL23A1,COL8A2,COL9A1,CRMP1,CSMD3,CSRNP3,CUX2,DCC,DCX,DLX1,DSC2,DSCAM,DSCAML1,EBF1,EBF3,EGR1,ELAVL3,EMB,ERBB4,F2RL1,FAM155A,FGL2,G…	200
Cancer, Organismal Injury and Abnormalities	Abdominal carcinoma	4.26e-18			AATK,ADAMTS16,ADAMTS18,ADD2,ADRA2A,AGAP2,ANK3,ANKS1B,ANXA1,APBA2,APLP1,AQP4,ASXL3,ATOH1,ATP2B2,AUTS2,BAHCC1,BARHL1,BCAN,BCL11A,BCL11B,BRSK2,BSN,BTBD11,C1QL1,CACNA1B,CACNG2,CADPS,CBFA2T3,CDH23,CDK5R1,CELF3,CELSR3,CHL1,CHN2,CHRNA3,CHRNB2,CLSTN2,CNN1,CNTN2,COL18A1,COL1A2,COL23A1,COL8A2,COL9A1,CRMP1,CSMD3,CSRNP3,CTSS,CUX2,DCC,DCX,DLX1,DSC2,DSCAM,DSCAML1,EBF1,EBF3,EGR1,ELAVL3,EMB,ERBB4,F2RL1,FAM155A,F…	202
Nervous System Development and Function	Morphology of central nervous system	4.65e-17			AATK,ANK3,ANXA1,AQP4,ATOH1,ATP2B2,BRSK2,CACNA2D2,CDK5R1,CELSR3,CHL1,CHRNB2,CNTN2,COL18A1,CRMP1,CUX2,DCC,DCX,DLX1,DSCAM,EBF1,EGR1,ERBB4,GFAP,GUCY1A1,HES5,KALRN,KLF4,LRFN2,Mir124a-1hg,NCOR2,PLCB1,PLXNA2,PLXNA4,POSTN,RELN,ROBO1,SEMA7A,SLC1A2,SNAP25,SOX11,SPARCL1,SPTBN2,TENM2,TNR	45
Nervous System Development and Function	Morphology of nervous system	5.6e-17			AATK,AGAP2,ANK3,ANXA1,AQP4,ATOH1,ATP2B2,BRSK2,CACNA2D2,CADPS,CDH23,CDK5R1,CELSR3,CHL1,CHRNB2,CNTN2,COL18A1,COL8A2,CRMP1,CUX2,DCC,DCX,DLX1,DSCAM,EBF1,EGR1,ERBB4,GFAP,GUCY1A1,HES5,KALRN,KIF5A,KLF4,LRFN2,Mir124a-1hg,NCOR2,NEFL,NFASC,NPAS4,NRP2,PAK5,PLCB1,PLXNA2,PLXNA4,POSTN,RELN,ROBO1,SEMA7A,SHC2,SLC1A2,SNAP25,SOX11,SPARCL1,SPTBN2,SRCIN1,TENM2,TNR,UNC13A,VCAN	59
Neurological Disease, Organismal Injury and Abnormalities	Seizures	6.71e-17	Decreased	-4.458	ANK3,BSN,CACNA1B,CACNA2D2,CDK5R1,CNTN2,EGR1,ELAVL3,ELAVL4,GABBR2,GABRG2,GAD2,GFAP,GRIA4,GRIK3,HES5,JUNB,KCNC3,KCNJ6,KCNQ2,KCNQ3,KIF5A,NAPB,NRP2,PLCB1,PRDM8,RBFOX1,RGS4,SCN3A,SCN5A,SCN8A,SLC1A1,SLC1A2,SOCS3,SPNS2,SPTBN2,ST8SIA1	37
Cell-To-Cell Signaling and Interaction, Nervous System Development and Function	Long-term potentiation	1.87e-16	Increased	2.973	ADD2,AQP4,ASIC1,CDK5R1,CHRNB2,CRMP1,EGR1,ERBB4,GABRG2,GFAP,GRIA4,GRIK3,GUCY1A1,JPH3,KALRN,KCNAB1,LRFN2,LRRTM2,NCAN,NOVA2,PCDH8,RASGRF2,RELN,SLC1A1,SNAP25,SPTBN2,SRCIN1,TNR,UNC13A	29
Cancer, Gastrointestinal Disease, Organismal Injury and Abnormalities	Colorectal adenocarcinoma	3.21e-16			AATK,ADAMTS16,ADAMTS18,ADD2,ANK3,ANXA1,APBA2,APLP1,AQP4,ASXL3,ATP2B2,AUTS2,BAHCC1,BARHL1,BCL11A,BCL11B,BRSK2,BTBD11,C1QL1,CACNA1B,CACNG2,CADPS,CBFA2T3,CDH23,CELSR3,CHRNA3,COL18A1,CRMP1,CSMD3,CSRNP3,CUX2,DCC,DCX,DSC2,DSCAM,DSCAML1,EBF1,EBF3,EGR1,ERBB4,FAM155A,GAD2,GALNT9,GFAP,GPRIN1,GRIA4,GRIK3,GSE1,GUCY1A1,IGSF21,INSL6,ISLR2,JPH2,JPH3,JUNB,KALRN,KCNAB1,KCNC3,KCNH2,KCNJ6,KCNQ2,KCNQ3,KDM6B,KIAA1549…	140
Neurological Disease, Organismal Injury and Abnormalities	Seizure disorder	3.51e-16	Decreased	-4.457	ANK3,BSN,CACNA1B,CACNA2D2,CDK5R1,CHRNB2,CNTN2,DCX,EGR1,ELAVL3,ELAVL4,GABBR2,GABRG2,GAD2,GFAP,GRIA4,GRIK3,HES5,JUNB,KCNC3,KCNJ6,KCNQ2,KCNQ3,KIF5A,NAPB,NRP2,PLCB1,PRDM8,RBFOX1,RELN,RGS4,SCN3A,SCN5A,SCN8A,SLC1A1,SLC1A2,SOCS3,SPNS2,SPTBN2,ST8SIA1	40
Neurological Disease	Motor dysfunction or movement disorder	4.14e-16	Decreased	-3.873	ADRA2A,ANK3,APBA2,APLP1,AQP4,ATCAY,ATP1A3,ATP2B2,BAHCC1,BCL11B,BRSK2,CACNA1B,CACNA2D2,CACNG2,CDK5R1,CHRNA3,CHRNB2,CTSS,DCC,EBF3,EGR1,GABBR2,GABRG2,GAD2,GFAP,HES5,JUNB,KCNAB1,KCNC3,KCNH2,KCNQ2,KIF5A,LMOD1,MAL2,MYT1L,NAPB,NEB,NEFL,NHLH2,NPAS4,PDLIM1,PLCB1,PRDM8,RBFOX1,RELN,RGS4,SCN3A,SCN5A,SCN8A,SLC1A1,SLC1A2,SNAP25,SPARCL1,SPTBN2,ST8SIA1,STARD10,SYNPR,TNR,TUBB3,TUBB4A,UNC79,VCAN	62
Nervous System Development and Function, Tissue Morphology	Quantity of nervous tissue	5.67e-16	Increased	2.587	ANK3,APLP1,ATOH1,ATP2B2,BSN,CACNA2D2,CDK5R1,CELSR3,CHRNB2,CNTN2,CUX2,DCC,DLX1,DSCAM,EGR1,ERBB4,GABBR2,GABRG2,GUCY1A1,HES5,KALRN,KIF5A,LGALS3,NEFL,NFASC,NHLH2,NRP2,RELN,SERPINF1,SHC2,SLC1A1,SOX11,SPTBN2,SRCIN1,TNR,UNC13A	36
Cancer, Organismal Injury and Abnormalities	Development of carcinoma	7.28e-16		0.563	AATK,ACTA2,ADAMTS16,ADAMTS18,ADD2,AGAP2,ANK3,ANKS1B,ANXA1,APBA2,APLP1,AQP4,ASXL3,ATOH1,ATP2B2,AUTS2,BAHCC1,BARHL1,BCL11A,BCL11B,BRSK2,BSN,BTBD11,C1QL1,CACNA1B,CACNG2,CADPS,CBFA2T3,CDH23,CELF3,CELSR3,CHL1,CHN2,CHRNA3,CHRNB2,CLSTN2,CNTN2,COL18A1,COL1A2,COL23A1,COL8A2,COL9A1,CRMP1,CSMD3,CSRNP3,CTSS,CUX2,DCC,DCX,DLX1,DSC2,DSCAM,DSCAML1,EBF1,EBF3,EGR1,ELAVL3,ERBB4,FAM155A,GABBR2,GABRG2,GAD2,GALNT9,GFA…	191
Cancer, Gastrointestinal Disease, Organismal Injury and Abnormalities	Development of digestive organ tumor	7.58e-16		1	AATK,ADAMTS16,ADAMTS18,ADD2,ANK3,ANXA1,APBA2,APLP1,AQP4,ASXL3,ATP2B2,AUTS2,BAHCC1,BARHL1,BCL11A,BCL11B,BRSK2,BSN,BTBD11,C1QL1,CACNA1B,CACNG2,CADPS,CBFA2T3,CDH23,CELSR3,CHRNA3,CLSTN2,COL18A1,COL1A2,COL8A2,CRMP1,CSMD3,CSRNP3,CTSS,CUX2,DCC,DCX,DSC2,DSCAM,DSCAML1,EBF1,EBF3,EGR1,ELAVL3,ERBB4,FAM155A,GAD2,GALNT9,GFAP,GPRIN1,GRIA4,GRIK3,GSE1,GUCY1A1,IGSF21,INSL6,ISLR2,JPH2,JPH3,JUNB,KALRN,KCNAB1,KCNC3,K…	153
Neurological Disease	Movement Disorders	7.72e-16	Decreased	-3.749	ADRA2A,ANK3,APBA2,APLP1,AQP4,ATCAY,ATP1A3,ATP2B2,BAHCC1,BCL11B,BRSK2,CACNA1B,CACNA2D2,CACNG2,CDK5R1,CHRNA3,CHRNB2,CTSS,DCC,EBF3,EGR1,GABBR2,GABRG2,GAD2,GFAP,HES5,JUNB,KCNAB1,KCNC3,KCNH2,KCNQ2,KIF5A,LMOD1,MAL2,MYT1L,NAPB,NEB,NEFL,NPAS4,PDLIM1,PLCB1,PRDM8,RBFOX1,RELN,RGS4,SCN3A,SCN5A,SCN8A,SLC1A1,SLC1A2,SNAP25,SPARCL1,SPTBN2,ST8SIA1,STARD10,SYNPR,TNR,TUBB3,TUBB4A,UNC79,VCAN	61
Behavior	Cognition	9.26e-16	Increased	2.085	ADD2,ADRA2A,ANK3,ASIC1,ATP1A3,C1QL1,CDK5R1,CHL1,CHRNB2,CNTN2,CRMP1,CUX2,EGR1,ELAVL4,ERBB4,GABBR2,GABRG2,GRIA4,HES5,HSD11B2,JPH3,JUNB,KALRN,KCNAB1,KMT2D,NFASC,NPAS4,Nrxn3,PAK5,PCDH8,PLCB1,RELN,SERPINF1,SNAP25,SOBP,SORCS3,SRCIN1,TNR	38
Nervous System Development and Function, Organ Morphology, Organismal Development	Morphology of brain	1.02e-15			AATK,ANK3,ANXA1,ATOH1,ATP2B2,BRSK2,CACNA2D2,CDK5R1,CELSR3,CHL1,CHRNB2,COL18A1,CRMP1,CUX2,DCC,DCX,DSCAM,EBF1,EGR1,ERBB4,GFAP,HES5,KALRN,KLF4,LRFN2,Mir124a-1hg,NCOR2,PLCB1,PLXNA2,PLXNA4,POSTN,RELN,ROBO1,SEMA7A,SLC1A2,SNAP25,SOX11,SPARCL1,SPTBN2,TENM2,TNR	41
Cancer, Gastrointestinal Disease, Organismal Injury and Abnormalities	Colorectal carcinomagenesis	1.16e-15			AATK,ADAMTS16,ADAMTS18,ADD2,ANK3,ANXA1,APBA2,APLP1,AQP4,ASXL3,ATP2B2,AUTS2,BAHCC1,BARHL1,BCL11A,BCL11B,BRSK2,BTBD11,C1QL1,CACNA1B,CACNG2,CADPS,CBFA2T3,CDH23,CELSR3,CHRNA3,COL18A1,CRMP1,CSMD3,CSRNP3,CUX2,DCC,DCX,DSC2,DSCAM,DSCAML1,EBF1,EBF3,EGR1,ERBB4,FAM155A,GAD2,GALNT9,GFAP,GPRIN1,GRIA4,GRIK3,GSE1,GUCY1A1,IGSF21,INSL6,ISLR2,JPH2,JPH3,JUNB,KALRN,KCNAB1,KCNC3,KCNH2,KCNJ6,KCNQ2,KCNQ3,KDM6B,KIAA1549…	141
Cancer, Organismal Injury and Abnormalities	Development of malignant tumor	1.57e-15		0.853	AATK,ACTA2,ADAMTS16,ADAMTS18,ADD2,AGAP2,ANK3,ANKS1B,ANXA1,APBA2,APLP1,AQP4,ASXL3,ATOH1,ATP2B2,AUTS2,BAHCC1,BARHL1,BCL11A,BCL11B,BRSK2,BSN,BTBD11,C1QL1,CACNA1B,CACNG2,CADPS,CBFA2T3,CDH23,CELF3,CELSR3,CHL1,CHN2,CHRNA3,CHRNB2,CLSTN2,CNN1,CNTN2,COL18A1,COL1A2,COL23A1,COL8A2,COL9A1,CRMP1,CSMD3,CSRNP3,CTSS,CUX2,DCC,DCX,DLX1,DSC2,DSCAM,DSCAML1,EBF1,EBF3,EGR1,ELAVL3,ERBB4,FAM155A,GABBR2,GABRG2,GAD2,GALNT…	192
Cancer, Organismal Injury and Abnormalities	Tumorigenesis of epithelial neoplasm	1.73e-15		0.351	AATK,ACTA2,ADAMTS16,ADAMTS18,ADD2,AGAP2,ANK3,ANKS1B,ANXA1,APBA2,APLP1,AQP4,ASXL3,ATOH1,ATP2B2,AUTS2,BAHCC1,BARHL1,BCL11A,BCL11B,BRSK2,BSN,BTBD11,C1QL1,CACNA1B,CACNG2,CADPS,CBFA2T3,CDH23,CELF3,CELSR3,CHL1,CHN2,CHRNA3,CHRNB2,CLSTN2,CNTN2,COL18A1,COL1A2,COL23A1,COL8A2,COL9A1,CRMP1,CSMD3,CSRNP3,CTSS,CUX2,DCC,DCX,DLX1,DSC2,DSCAM,DSCAML1,EBF1,EBF3,EGR1,ELAVL3,ERBB4,FAM155A,GABBR2,GABRG2,GAD2,GALNT9,GFA…	192
Cancer, Gastrointestinal Disease, Organismal Injury and Abnormalities	Colon adenocarcinoma	1.82e-15			AATK,ADAMTS16,ADAMTS18,ADD2,ANK3,ANXA1,APBA2,APLP1,AQP4,ASXL3,ATP2B2,AUTS2,BAHCC1,BARHL1,BCL11A,BCL11B,BRSK2,BTBD11,C1QL1,CACNA1B,CACNG2,CADPS,CBFA2T3,CDH23,CELSR3,CHRNA3,COL18A1,CRMP1,CSMD3,CSRNP3,CUX2,DCC,DCX,DSC2,DSCAM,DSCAML1,EBF1,EBF3,EGR1,ERBB4,FAM155A,GAD2,GALNT9,GFAP,GRIA4,GRIK3,GSE1,GUCY1A1,IGSF21,INSL6,ISLR2,JPH3,JUNB,KALRN,KCNAB1,KCNC3,KCNQ2,KCNQ3,KDM6B,KIAA1549L,KIF5A,KLF4,KMT2D,KSR2,…	135
Cancer, Gastrointestinal Disease, Organismal Injury and Abnormalities	Colon carcinoma	2.5e-15			AATK,ADAMTS16,ADAMTS18,ADD2,ANK3,ANXA1,APBA2,APLP1,AQP4,ASXL3,ATP2B2,AUTS2,BAHCC1,BARHL1,BCL11A,BCL11B,BRSK2,BTBD11,C1QL1,CACNA1B,CACNG2,CADPS,CBFA2T3,CDH23,CELSR3,CHRNA3,COL18A1,CRMP1,CSMD3,CSRNP3,CUX2,DCC,DCX,DSC2,DSCAM,DSCAML1,EBF1,EBF3,EGR1,ERBB4,FAM155A,GAD2,GALNT9,GFAP,GRIA4,GRIK3,GSE1,GUCY1A1,IGSF21,INSL6,ISLR2,JPH3,JUNB,KALRN,KCNAB1,KCNC3,KCNQ2,KCNQ3,KDM6B,KIAA1549L,KIF5A,KLF4,KMT2D,KSR2,…	136
Nervous System Development and Function, Tissue Morphology	Quantity of neurons	2.84e-15	Increased	2.458	ANK3,APLP1,ATOH1,ATP2B2,BSN,CACNA2D2,CDK5R1,CELSR3,CHRNB2,CNTN2,CUX2,DCC,DLX1,DSCAM,EGR1,ERBB4,GABBR2,GABRG2,GUCY1A1,HES5,KALRN,KIF5A,NEFL,NFASC,NHLH2,NRP2,RELN,SERPINF1,SHC2,SLC1A1,SOX11,SPTBN2,SRCIN1,TNR,UNC13A	35
Cancer, Dermatological Diseases and Conditions, Organismal Injury and Abnormalities	Cutaneous melanoma	2.99e-15			AATK,ADAMTS16,ADAMTS18,ADD2,AGAP2,ANK3,ANKS1B,APBA2,APC2,APLP1,AQP4,ASXL3,ATCAY,ATP1A3,ATP2B2,AUTS2,BAHCC1,BCAN,BCL11A,BCL11B,BRSK2,BSN,BTBD11,CACNA1B,CACNA2D2,CACNG2,CADPS,CBFA2T3,CDH23,CELF3,CELSR3,CHL1,CHN2,CHRNA3,CHRNB2,CLSTN2,CNN1,CNTN2,COL18A1,COL1A2,COL23A1,COL8A2,COL9A1,CRMP1,CSMD3,CSRNP3,CUX2,DCC,DCX,DSC2,DSCAM,DSCAML1,EBF1,EBF3,ELAVL3,ELAVL4,EMB,ERBB4,F2RL1,FAM155A,FGL2,GABBR2,GABRG2,GA…	171
Cancer, Organismal Injury and Abnormalities	Incidence of tumor	3.62e-15		0.284	AATK,ACTA2,ADAMTS16,ADAMTS18,ADD2,ADRA2A,AGAP2,ANK3,ANKS1B,ANXA1,APBA2,APLP1,AQP4,ASXL3,ATOH1,ATP2B2,AUTS2,BAHCC1,BARHL1,BCL11A,BCL11B,BRSK2,BSN,BTBD11,C1QL1,CACNA1B,CACNG2,CADPS,CBFA2T3,CDH23,CELF3,CELSR3,CHL1,CHN2,CHRNA3,CHRNB2,CLSTN2,CNN1,CNTN2,COL18A1,COL1A2,COL23A1,COL8A2,COL9A1,CRMP1,CSMD3,CSRNP3,CTSS,CUX2,DCC,DCX,DLX1,DSC2,DSCAM,DSCAML1,EBF1,EBF3,EGR1,ELAVL3,ERBB4,FAM155A,GABBR2,GABRG2,GAD…	194
Cancer, Gastrointestinal Disease, Organismal Injury and Abnormalities	Pancreatobiliary tumor	4.33e-15			AATK,ADAMTS18,ADRA2A,AGAP2,ANXA1,AQP4,ASXL3,ATP2B2,BCAN,BRSK2,CACNA1B,CADPS,CDH23,CDK5R1,CELSR3,CHL1,CLSTN2,CNTN2,COL18A1,COL1A2,COL8A2,CSMD3,CTSS,DCC,DSCAM,DSCAML1,EGR1,EMB,ERBB4,FAM155A,GABRG2,GALNT9,GRIK3,GUCY1A1,HS3ST5,IQSEC3,ISLR2,JUNB,KCNC3,KCNQ2,KCNQ3,KDM6B,KIAA1549L,KIF21B,KIF5A,KLF4,KMT2D,LGALS3,LRFN2,MAP3K13,MAST1,MCF2L,MDGA1,MPP3,MPPED2,MYOF,MYT1,MYT1L,NAV3,NCAN,NCOR2,NEB,NFASC,NOV,NRX…	102
Cancer, Endocrine System Disorders, Gastrointestinal Disease, Organismal Injury and Abnormalities	Pancreatic tumor	5.59e-15			AATK,ADAMTS18,ADRA2A,AGAP2,ANXA1,AQP4,ASXL3,ATP2B2,BCAN,BRSK2,CACNA1B,CADPS,CDH23,CDK5R1,CELSR3,CHL1,CLSTN2,CNTN2,COL18A1,COL1A2,COL8A2,CSMD3,CTSS,DSCAM,DSCAML1,EGR1,EMB,ERBB4,FAM155A,GABRG2,GALNT9,GRIK3,GUCY1A1,HS3ST5,IQSEC3,ISLR2,KCNC3,KCNQ2,KCNQ3,KDM6B,KIAA1549L,KIF21B,KIF5A,KLF4,KMT2D,LGALS3,LRFN2,MAP3K13,MAST1,MCF2L,MDGA1,MPP3,MPPED2,MYOF,MYT1,MYT1L,NAV3,NCAN,NCOR2,NEB,NFASC,NOV,NRXN2,NTM,PC…	99
Cancer, Organismal Injury and Abnormalities	Frequency of tumor	5.82e-15		0.286	AATK,ACTA2,ADAMTS16,ADAMTS18,ADD2,AGAP2,ANK3,ANKS1B,ANXA1,APBA2,APLP1,AQP4,ASXL3,ATOH1,ATP2B2,AUTS2,BAHCC1,BARHL1,BCL11A,BCL11B,BRSK2,BSN,BTBD11,C1QL1,CACNA1B,CACNG2,CADPS,CBFA2T3,CDH23,CELF3,CELSR3,CHL1,CHN2,CHRNA3,CHRNB2,CLSTN2,CNN1,CNTN2,COL18A1,COL1A2,COL23A1,COL8A2,COL9A1,CRMP1,CSMD3,CSRNP3,CTSS,CUX2,DCC,DCX,DLX1,DSC2,DSCAM,DSCAML1,EBF1,EBF3,EGR1,ELAVL3,ERBB4,FAM155A,GABBR2,GABRG2,GAD2,GALNT…	193
Cancer, Gastrointestinal Disease, Organismal Injury and Abnormalities	Colorectal neoplasia	5.92e-15			AATK,ACTA2,ADAMTS16,ADAMTS18,ADD2,ANK3,ANXA1,APBA2,APLP1,AQP4,ASXL3,ATOH1,ATP2B2,AUTS2,BAHCC1,BARHL1,BCL11A,BCL11B,BRSK2,BTBD11,C1QL1,CACNA1B,CACNG2,CADPS,CBFA2T3,CDH23,CELSR3,CHRNA3,CNN1,CNTN2,COL18A1,CRMP1,CRYBG1,CSMD3,CSRNP3,CUX2,DCC,DCX,DSC2,DSCAM,DSCAML1,EBF1,EBF3,EGR1,ERBB4,FAM155A,GAD2,GALNT9,GFAP,GPRIN1,GRIA4,GRIK3,GSE1,GUCY1A1,HSD11B2,IGSF21,INSL6,ISLR2,JPH2,JPH3,JUNB,KALRN,KCNAB1,KCNC3,…	153
Cell-To-Cell Signaling and Interaction, Cellular Assembly and Organization, Cellular Development, Cellular Function and Maintenance, Cellular Growth and Proliferation, Nervous System Development and Function, Tissue Development	Developmental process of synapse	6.4e-15		1.819	ATOH1,BCAN,BSN,CACNA2D2,CACNG2,CHRNB2,CLSTN2,CUX2,DCC,ERBB4,KALRN,LRRTM2,LRTM2,MDGA1,NCAN,NRXN2,Nrxn3,PCDH8,PCDHB8,PDZRN3,SEZ6L,SPARCL1,SPTBN2,TNR,UNC13A	25
Cancer, Gastrointestinal Disease, Organismal Injury and Abnormalities	Colon tumor	6.71e-15			AATK,ADAMTS16,ADAMTS18,ADD2,ANK3,ANXA1,APBA2,APLP1,AQP4,ASXL3,ATP2B2,AUTS2,BAHCC1,BARHL1,BCL11A,BCL11B,BRSK2,BTBD11,C1QL1,CACNA1B,CACNG2,CADPS,CBFA2T3,CDH23,CELSR3,CHRNA3,CNN1,COL18A1,CRMP1,CSMD3,CSRNP3,CUX2,DCC,DCX,DSC2,DSCAM,DSCAML1,EBF1,EBF3,EGR1,ERBB4,FAM155A,GAD2,GALNT9,GFAP,GRIA4,GRIK3,GSE1,GUCY1A1,HSD11B2,IGSF21,INSL6,ISLR2,JPH3,JUNB,KALRN,KCNAB1,KCNC3,KCNQ2,KCNQ3,KDM6B,KIAA1549L,KIF5A,KLF…	140
Behavior	Learning	8.38e-15		1.902	ADD2,ADRA2A,ASIC1,ATP1A3,C1QL1,CDK5R1,CHRNB2,CNTN2,CRMP1,CUX2,EGR1,ELAVL4,ERBB4,GABBR2,GABRG2,GRIA4,HES5,HSD11B2,JPH3,JUNB,KALRN,KCNAB1,KMT2D,NFASC,NPAS4,Nrxn3,PAK5,PCDH8,PLCB1,RELN,SERPINF1,SNAP25,SORCS3,SRCIN1,TNR	35
Cancer, Organismal Injury and Abnormalities	Head and neck neoplasia	1.02e-14			ACTA2,ADAMTS16,ADAMTS18,ADRA2A,AGAP2,ANK3,ANKS1B,ANXA1,APC2,AS3MT,ASXL3,ATOH1,ATP1A3,AUTS2,BAHCC1,BARHL1,BCL11A,BCL11B,BSN,CACNA1B,CACNA2D2,CACNG2,CADPS,CBFA2T3,CDH23,CELSR3,CHRNA3,CNN1,COL18A1,COL1A2,CRYBG1,CSMD3,DCC,DLX1,DSCAM,DSCAML1,EBF1,EBF3,EGR1,ERBB4,FAM155A,FGL2,GABBR2,GABRG2,GAD2,GFAP,GPRIN1,GRIA4,GUCY1A1,HSD11B2,IGSF21,INA,JPH3,KALRN,KCNH2,KCNQ3,KDM6B,KIF21B,KIF5A,KLF4,KMT2D,KSR2,LGALS3…	119
Psychological Disorders	Schizophrenia spectrum disorder	1.13e-14			ACTA2,ADRA2A,ANK3,APBA2,ATP1A3,ATP2B2,CACNA1B,CACNA2D2,CACNG2,CHRNA3,CHRNB2,CUX2,EBF1,ELAVL4,ERBB4,GABRG2,GAD2,GFAP,GRIK3,KCNH2,KIAA1549L,LRFN2,NEFL,NRP2,PCDH8,PDZRN3,RBFOX1,RELN,RGS4,ROBO1,SCN3A,SCN5A,SLC1A1,SLC1A2,SNAP25,SULT4A1,SYT1	37
Neurological Disease, Psychological Disorders	Schizophrenia	1.26e-14			ACTA2,ADRA2A,ANK3,APBA2,ATP1A3,ATP2B2,CACNA1B,CACNA2D2,CACNG2,CHRNA3,CHRNB2,CUX2,EBF1,ELAVL4,ERBB4,GABRG2,GAD2,GFAP,GRIK3,KCNH2,KIAA1549L,LRFN2,NEFL,PCDH8,PDZRN3,RBFOX1,RELN,RGS4,ROBO1,SCN3A,SCN5A,SLC1A1,SLC1A2,SNAP25,SULT4A1,SYT1	36
Nervous System Development and Function, Neurological Disease	Abnormal morphology of nervous system	1.28e-14			AATK,ANK3,ATOH1,ATP2B2,BRSK2,CACNA2D2,CADPS,CDH23,CDK5R1,CELSR3,CHL1,CHRNB2,COL18A1,COL8A2,CRMP1,CUX2,DCC,DCX,DLX1,DSCAM,EBF1,ERBB4,GFAP,GUCY1A1,HES5,KALRN,KIF5A,KLF4,LRFN2,Mir124a-1hg,NCOR2,NEFL,NFASC,NPAS4,PAK5,PLCB1,PLXNA2,PLXNA4,ROBO1,SEMA7A,SHC2,SLC1A2,SNAP25,SOX11,SPARCL1,SRCIN1,TENM2,TNR,UNC13A,VCAN	50
Dermatological Diseases and Conditions, Organismal Injury and Abnormalities	Skin lesion	1.83e-14		-1.091	AATK,ADAMTS16,ADAMTS18,ADD2,AGAP2,ANK3,ANKS1B,ANXA1,APBA2,APC2,APLP1,AQP4,ASXL3,ATCAY,ATP1A3,ATP2B2,AUTS2,BAHCC1,BCAN,BCL11A,BCL11B,BRSK2,BSN,BTBD11,CACNA1B,CACNA2D2,CACNG2,CADPS,CBFA2T3,CDH23,CELF3,CELSR3,CHL1,CHN2,CHRNA3,CHRNB2,CLSTN2,CNN1,CNTN2,COL18A1,COL1A2,COL23A1,COL8A2,COL9A1,CRMP1,CSMD3,CSRNP3,CUX2,DCC,DCX,DSC2,DSCAM,DSCAML1,EBF1,EBF3,EGR1,ELAVL3,ELAVL4,EMB,ERBB4,F2RL1,FAM155A,FGL2,GABBR…	177
Cell-To-Cell Signaling and Interaction, Cellular Assembly and Organization	Cell-cell contact	1.9e-14	Increased	2.534	ANK3,ANXA1,ATOH1,BCAN,BSN,CACNA2D2,CACNG2,CDK5R1,CHRNB2,CLSTN2,CUX2,DCC,DSCAML1,ERBB4,GABBR2,GABRG2,GFAP,JUNB,KALRN,LGALS3,LRFN2,LRRTM2,LRTM2,MDGA1,MYOF,NCAN,NFASC,NRXN2,Nrxn3,PCDH8,PCDHB8,PDZRN3,PLCB1,PTPRU,RASGRF2,RELN,SERPINF1,SEZ6L,SPARCL1,SPTBN2,TENM2,TNR,UNC13A	43
Cancer, Gastrointestinal Disease, Organismal Injury and Abnormalities	Colon cancer	1.92e-14			AATK,ADAMTS16,ADAMTS18,ADD2,ANK3,ANXA1,APBA2,APLP1,AQP4,ASXL3,ATP2B2,AUTS2,BAHCC1,BARHL1,BCL11A,BCL11B,BRSK2,BTBD11,C1QL1,CACNA1B,CACNG2,CADPS,CBFA2T3,CDH23,CELSR3,CHRNA3,COL18A1,CRMP1,CSMD3,CSRNP3,CUX2,DCC,DCX,DSC2,DSCAM,DSCAML1,EBF1,EBF3,EGR1,ERBB4,FAM155A,GAD2,GALNT9,GFAP,GRIA4,GRIK3,GSE1,GUCY1A1,HSD11B2,IGSF21,INSL6,ISLR2,JPH3,JUNB,KALRN,KCNAB1,KCNC3,KCNQ2,KCNQ3,KDM6B,KIAA1549L,KIF5A,KLF4,KMT…	138
Cancer, Gastrointestinal Disease, Organismal Injury and Abnormalities	Colorectal cancer	2.29e-14			AATK,ACTA2,ADAMTS16,ADAMTS18,ADD2,ANK3,ANXA1,APBA2,APLP1,AQP4,ASXL3,ATP2B2,AUTS2,BAHCC1,BARHL1,BCL11A,BCL11B,BRSK2,BTBD11,C1QL1,CACNA1B,CACNG2,CADPS,CBFA2T3,CDH23,CELSR3,CHRNA3,CNTN2,COL18A1,CRMP1,CRYBG1,CSMD3,CSRNP3,CUX2,DCC,DCX,DSC2,DSCAM,DSCAML1,EBF1,EBF3,EGR1,ERBB4,FAM155A,GAD2,GALNT9,GFAP,GPRIN1,GRIA4,GRIK3,GSE1,GUCY1A1,HSD11B2,IGSF21,INSL6,ISLR2,JPH2,JPH3,JUNB,KALRN,KCNAB1,KCNC3,KCNH2,KCNJ6…	150
Cancer, Dermatological Diseases and Conditions, Organismal Injury and Abnormalities	Skin tumor	2.52e-14			AATK,ADAMTS16,ADAMTS18,ADD2,AGAP2,ANK3,ANKS1B,ANXA1,APBA2,APC2,APLP1,AQP4,ASXL3,ATCAY,ATP1A3,ATP2B2,AUTS2,BAHCC1,BCAN,BCL11A,BCL11B,BRSK2,BSN,BTBD11,CACNA1B,CACNA2D2,CACNG2,CADPS,CBFA2T3,CDH23,CELF3,CELSR3,CHL1,CHN2,CHRNA3,CHRNB2,CLSTN2,CNN1,CNTN2,COL18A1,COL1A2,COL23A1,COL8A2,COL9A1,CRMP1,CSMD3,CSRNP3,CUX2,DCC,DCX,DSC2,DSCAM,DSCAML1,EBF1,EBF3,EGR1,ELAVL3,ELAVL4,EMB,ERBB4,F2RL1,FAM155A,FGL2,GABBR…	176
Cell Morphology, Cellular Assembly and Organization, Cellular Development, Cellular Function and Maintenance, Cellular Growth and Proliferation, Nervous System Development and Function, Organismal Development, Tissue Development	Neuritogenesis	2.56e-14	Increased	3.698	AGAP2,ANK3,ATCAY,BCL11A,BCL11B,BRSK2,BSN,CDK5R1,CHL1,CHRNA3,CHRNB2,CNTN2,CRMP1,CSMD3,CUX2,DCC,DCX,DSCAM,EGR1,ELAVL4,ERBB4,GPRIN1,KALRN,LRFN2,NEFL,NRP2,PLXNA4,PSD,RELN,RNF165,ROBO1,SEMA3D,SEMA7A,SERPINF1,SHTN1,SLIT1,SPTBN2,SRCIN1,ST8SIA1,TNR,TRIM67,WISP2	42
Nervous System Development and Function, Tissue Morphology	Morphology of nervous tissue	2.98e-14			AATK,AGAP2,ATOH1,ATP2B2,BRSK2,CACNA2D2,CADPS,CDH23,CDK5R1,CELSR3,CHL1,CHRNB2,COL8A2,CRMP1,DCX,DLX1,DSCAM,EGR1,ERBB4,GFAP,HES5,KALRN,KIF5A,LRFN2,Mir124a-1hg,NEFL,NFASC,NPAS4,NRP2,PAK5,PLCB1,PLXNA2,PLXNA4,ROBO1,SHC2,SLC1A2,SOX11,SPARCL1,SRCIN1,TNR,UNC13A,VCAN	42
Cancer, Dermatological Diseases and Conditions, Organismal Injury and Abnormalities	Skin cancer	3.27e-14			AATK,ADAMTS16,ADAMTS18,ADD2,AGAP2,ANK3,ANKS1B,ANXA1,APBA2,APC2,APLP1,AQP4,ASXL3,ATCAY,ATP1A3,ATP2B2,AUTS2,BAHCC1,BCAN,BCL11A,BCL11B,BRSK2,BSN,BTBD11,CACNA1B,CACNA2D2,CACNG2,CADPS,CBFA2T3,CDH23,CELF3,CELSR3,CHL1,CHN2,CHRNA3,CHRNB2,CLSTN2,CNN1,CNTN2,COL18A1,COL1A2,COL23A1,COL8A2,COL9A1,CRMP1,CSMD3,CSRNP3,CUX2,DCC,DCX,DSC2,DSCAM,DSCAML1,EBF1,EBF3,ELAVL3,ELAVL4,EMB,ERBB4,F2RL1,FAM155A,FGL2,GABBR2,GAB…	175
Cell Morphology, Nervous System Development and Function, Neurological Disease, Tissue Morphology	Abnormal morphology of neurons	3.65e-14			AATK,ATOH1,ATP2B2,BRSK2,CADPS,CDH23,CDK5R1,CHL1,CHRNB2,COL8A2,CRMP1,DCX,DLX1,DSCAM,ERBB4,GFAP,HES5,KALRN,KIF5A,LRFN2,Mir124a-1hg,NEFL,NFASC,NPAS4,PAK5,PLCB1,PLXNA2,PLXNA4,ROBO1,SHC2,SLC1A2,SOX11,SPARCL1,SRCIN1,TNR,UNC13A,VCAN	37
Behavior	Locomotion	5.66e-14		-1.066	AGAP2,APBA2,ATP1A3,ATP2B2,CACNA1B,CDH23,CDK5R1,CHL1,CHRNA3,CHRNB2,CNTN2,DSCAM,EBF1,ELAVL4,GAD2,JPH3,KALRN,KCNC3,KCNJ6,NEFL,PAK5,PCSK1N,PRDM8,RELN,RGS4,SCN8A,SEZ6L,SLC1A1,SNAP25,SOBP	30
Cancer, Organismal Injury and Abnormalities	Breast or colorectal cancer	5.85e-14			AATK,ACTA2,ADAMTS16,ADAMTS18,ADD2,ADRA2A,AGAP2,ANK3,ANKS1B,ANXA1,APBA2,APLP1,AQP4,ASXL3,ATP2B2,AUTS2,BAHCC1,BARHL1,BCL11A,BCL11B,BRSK2,BSN,BTBD11,C1QL1,CACNA1B,CACNA2D2,CACNG2,CADPS,CBFA2T3,CDH23,CELSR3,CHL1,CHRNA3,CLSTN2,CNN1,CNTN2,COL18A1,COL1A2,COL9A1,CRMP1,CRYBG1,CSMD3,CSRNP3,CUX2,DCC,DCX,DSC2,DSCAM,DSCAML1,EBF1,EBF3,EGR1,ELAVL3,ERBB4,FAM155A,GAD2,GALNT9,GFAP,GPRIN1,GRIA4,GRIK3,GSE1,GUCY1A1,H…	172
Cell Morphology, Nervous System Development and Function, Tissue Morphology	Morphology of neurons	6.55e-14			AATK,AGAP2,ATOH1,ATP2B2,BRSK2,CACNA2D2,CADPS,CDH23,CDK5R1,CHL1,CHRNB2,COL8A2,CRMP1,DCX,DLX1,DSCAM,EGR1,ERBB4,GFAP,HES5,KALRN,KIF5A,LRFN2,Mir124a-1hg,NEFL,NFASC,NPAS4,NRP2,PAK5,PLCB1,PLXNA2,PLXNA4,ROBO1,SHC2,SLC1A2,SOX11,SPARCL1,SRCIN1,TNR,UNC13A,VCAN	41
Cancer, Endocrine System Disorders, Gastrointestinal Disease, Organismal Injury and Abnormalities	Pancreatic cancer	6.66e-14			AATK,ADAMTS18,ADRA2A,AGAP2,ANXA1,AQP4,ASXL3,ATP2B2,BCAN,BRSK2,CACNA1B,CADPS,CDH23,CDK5R1,CELSR3,CHL1,CLSTN2,CNTN2,COL18A1,COL1A2,COL8A2,CSMD3,CTSS,DSCAM,DSCAML1,EGR1,EMB,ERBB4,GABRG2,GRIK3,HS3ST5,KCNC3,KCNQ2,KCNQ3,KDM6B,KIAA1549L,KIF21B,KLF4,KMT2D,LGALS3,LRFN2,MAP3K13,MAST1,MCF2L,MDGA1,MPP3,MPPED2,MYOF,MYT1,MYT1L,NAV3,NCAN,NCOR2,NEB,NFASC,NOV,NRXN2,NTM,PCDHB8,PDZRN3,PLCB1,PLXNA4,PTPRU,RASGRF2,RBF…	88
Cell-To-Cell Signaling and Interaction, Nervous System Development and Function	Synaptic transmission	7.74e-14		1.916	ANKS1B,APBA2,ASIC1,BSN,CACNA1B,CACNG2,CHRNA3,CHRNB2,CLSTN2,GABBR2,GABRG2,GAD2,GRIA4,KCNJ6,KCNQ2,KCNQ3,KIF5A,NAPB,NRXN2,Nrxn3,PCDH8,PCDHB8,RELN,SLC1A1,SLC1A2,SNAP25,SYT1,TNR,UNC13A	29
Cancer, Gastrointestinal Disease, Organismal Injury and Abnormalities	Upper gastrointestinal tract cancer	1.02e-13			AATK,ADAMTS16,ADAMTS18,ADRA2A,AGAP2,ANK3,ANXA1,APBA2,ASXL3,ATP2B2,AUTS2,BARHL1,BSN,BTBD11,C1QL1,CACNA1B,CACNA2D2,CADPS,CDH23,CLSTN2,CNN1,COL18A1,COL1A2,COL8A2,CRMP1,CRYBG1,CSMD3,DCC,DSC2,DSCAM,EBF1,ELAVL3,ERBB4,GAD2,GPRIN1,GSE1,IGSF21,JPH2,JPH3,KALRN,KCNH2,KIF21B,KIF5A,KMT2D,KSR2,LSAMP,LYZ,MCF2L,MDGA1,MPP3,NAV3,NCAN,NCOR2,NEB,NFASC,NRXN2,PDE1C,PLCB1,PLXNA2,PLXNA4,POSTN,PPFIA2,PRDM8,PSD,PTPRT,PTPR…	88
Cancer, Dermatological Diseases and Conditions, Organismal Injury and Abnormalities	Skin squamous cell carcinoma	1.24e-13			ADAMTS18,ANK3,ANKS1B,APBA2,BAHCC1,BSN,CADPS,CDH23,CHL1,COL18A1,COL1A2,CSMD3,DCC,DSCAM,DSCAML1,ERBB4,GALNT9,GRIA4,GRIK3,GUCY1A1,IGSF21,KALRN,KCNQ3,KIF21B,KMT2D,KSR2,LRFN2,MARCH1,PDE1C,PLCB1,POSTN,PPFIA2,RBFOX1,ROBO1,SCN5A,SEMA3D,SH2D4A,SLCO5A1,SLIT1,SNAP25,ST18,THSD7A,THSD7B,TNR,UNC79,VCAN	46
Cellular Movement, Nervous System Development and Function	Guidance of axons	1.24e-13	Increased	2.156	ANK3,ATOH1,CDK5R1,CELSR3,CHL1,CNTN2,DCC,DCX,ERBB4,NFASC,NRP2,PLXNA4,RELN,RNF165,ROBO1,SEMA6C,SLIT1,SRRM4,TENM2,TUBB3	20
Cancer, Organismal Injury and Abnormalities	Ductal carcinoma	1.38e-13			AATK,ACTA2,ADAMTS18,ADRA2A,AGAP2,ANXA1,AQP4,ASXL3,ATP2B2,BCAN,BRSK2,CACNA1B,CADPS,CDH23,CDK5R1,CELSR3,CHL1,CLSTN2,CNTN2,COL18A1,COL1A2,COL8A2,CSMD3,DSCAM,DSCAML1,EMB,ERBB4,GRIK3,HS3ST5,KCNC3,KCNQ2,KCNQ3,KDM6B,KIAA1549L,KIF21B,KLF4,KMT2D,LRFN2,MAP3K13,MAST1,MCF2L,MDGA1,MPP3,MPPED2,MYOF,MYT1,MYT1L,NAV3,NCAN,NCOR2,NEB,NFASC,NOV,NRXN2,NTM,PCDHB8,PDZRN3,PLCB1,PLXNA4,POSTN,PTPRU,RASGRF2,RBFOX1,RELN,ROB…	87
Cancer, Organismal Injury and Abnormalities	Melanoma	1.61e-13			AATK,ADAMTS16,ADAMTS18,ADD2,AGAP2,ANK3,ANKS1B,ANXA1,APBA2,APC2,APLP1,AQP4,ASXL3,ATCAY,ATP1A3,ATP2B2,AUTS2,BAHCC1,BCAN,BCL11A,BCL11B,BRSK2,BSN,BTBD11,CACNA1B,CACNA2D2,CACNG2,CADPS,CBFA2T3,CDH23,CELF3,CELSR3,CHL1,CHN2,CHRNA3,CHRNB2,CLSTN2,CNN1,CNTN2,COL18A1,COL1A2,COL23A1,COL8A2,COL9A1,CRMP1,CSMD3,CSRNP3,CUX2,DCC,DCX,DLX1,DSC2,DSCAM,DSCAML1,EBF1,EBF3,EGR1,ELAVL3,ELAVL4,EMB,ERBB4,F2RL1,FAM155A,FGL2,…	187
Cancer, Gastrointestinal Disease, Organismal Injury and Abnormalities	Gastrointestinal neoplasia	3.05e-13			AATK,ACTA2,ADAMTS16,ADAMTS18,ADD2,ADRA2A,AGAP2,ANK3,ANKS1B,ANXA1,APBA2,APC2,APLP1,AQP4,AS3MT,ASXL3,ATCAY,ATOH1,ATP1A3,ATP2B2,AUTS2,BAHCC1,BARHL1,BCAN,BCL11A,BCL11B,BRSK2,BSN,BTBD11,C1QL1,CACNA1B,CACNA2D2,CACNG2,CADPS,CBFA2T3,CDH23,CDK5R1,CELF3,CELSR3,CHL1,CHRNA3,CHRNB2,CLSTN2,CNN1,CNTN2,COL18A1,COL1A2,COL23A1,COL8A2,COL9A1,CRMP1,CRYBG1,CSMD3,CSRNP3,CUX2,DCC,DCX,DLX1,DSC2,DSCAM,DSCAML1,EBF1,EBF3,E…	221
Organismal Development	Morphology of head	3.08e-13			AATK,ADRA2A,ANK3,ANXA1,ATOH1,ATP2B2,BCL11B,BRSK2,CACNA2D2,CDH23,CDK5R1,CELSR3,CHL1,CHRNA3,CHRNB2,COL18A1,COL8A2,COL9A1,CRMP1,CUX2,DCC,DCX,DLX1,DSCAM,EBF1,EGR1,ERBB4,GFAP,GUCY1A1,H19,HES5,KALRN,KLF4,LRFN2,Mir124a-1hg,NCOR2,NFKBIZ,NOV,NPPC,PLCB1,PLXNA2,PLXNA4,POSTN,RELN,ROBO1,SEMA7A,SERPINF1,SLC1A2,SNAP25,SOX11,SPARCL1,SPTBN2,TENM2,TNR	54
Cancer, Gastrointestinal Disease, Organismal Injury and Abnormalities	Gastro-esophageal carcinoma	3.39e-13			AATK,ADAMTS16,ADAMTS18,AGAP2,ANK3,APBA2,ASXL3,ATP2B2,AUTS2,BARHL1,BSN,BTBD11,C1QL1,CACNA1B,CADPS,CDH23,CLSTN2,COL18A1,COL1A2,COL8A2,CRMP1,CSMD3,DCC,DSC2,DSCAM,ELAVL3,ERBB4,GPRIN1,GSE1,IGSF21,JPH2,JPH3,KALRN,KCNH2,KIF5A,KMT2D,KSR2,LSAMP,LYZ,MCF2L,MDGA1,MPP3,NAV3,NCAN,NCOR2,NEB,NFASC,NRXN2,PDE1C,PLCB1,PLXNA4,POSTN,PPFIA2,PSD,PTPRT,PTPRU,RASGRF2,RBFOX1,RELN,ROBO1,SCN5A,SH2D4A,SLCO5A1,STK32B,TENM2,TH…	73
Cell-To-Cell Signaling and Interaction, Cellular Assembly and Organization	Formation of intercellular junctions	3.4e-13		1.819	ATOH1,BCAN,BSN,CACNA2D2,CACNG2,CHRNB2,CLSTN2,CUX2,DCC,ERBB4,KALRN,LRRTM2,LRTM2,MDGA1,NCAN,NFASC,NRXN2,Nrxn3,PCDH8,PCDHB8,PDZRN3,SEZ6L,SPARCL1,SPTBN2,TNR,UNC13A	26
Neurological Disease, Organismal Injury and Abnormalities	Epilepsy	3.4e-13	Decreased	-2.433	BSN,CACNA1B,CACNA2D2,CHRNB2,CNTN2,DCX,EGR1,ELAVL3,GABRG2,GAD2,GFAP,HES5,JUNB,KCNC3,KCNQ2,KCNQ3,NRP2,PLCB1,PRDM8,RBFOX1,RELN,SCN3A,SCN5A,SCN8A,SLC1A1,SLC1A2,SOCS3,SPNS2,SPTBN2	29
Cancer, Gastrointestinal Disease, Organismal Injury and Abnormalities	Upper gastrointestinal carcinoma	4.29e-13			AATK,ADAMTS16,ADAMTS18,AGAP2,ANK3,APBA2,ASXL3,ATP2B2,AUTS2,BARHL1,BSN,BTBD11,C1QL1,CACNA1B,CADPS,CDH23,CLSTN2,CNN1,COL18A1,COL1A2,COL8A2,CRMP1,CSMD3,DCC,DSC2,DSCAM,EBF1,ELAVL3,ERBB4,GPRIN1,GSE1,IGSF21,JPH2,JPH3,KALRN,KCNH2,KIF5A,KMT2D,KSR2,LSAMP,LYZ,MCF2L,MDGA1,MPP3,NAV3,NCAN,NCOR2,NEB,NFASC,NRXN2,PDE1C,PLCB1,PLXNA4,POSTN,PPFIA2,PSD,PTPRT,PTPRU,RASGRF2,RBFOX1,RELN,ROBO1,SCN5A,SH2D4A,SLCO5A1,SPON1…	76
Cancer, Organismal Injury and Abnormalities, Reproductive System Disease	Tumorigenesis of reproductive tract	5.27e-13			ADAMTS16,ADD2,ADRA2A,AGAP2,ANK3,ANKS1B,ANXA1,APBA2,ATOH1,BCL11A,BSN,BTBD11,CACNA1B,CADPS,CELF3,CELSR3,CHL1,CHN2,CHRNB2,CNN1,COL18A1,COL1A2,COL23A1,COL9A1,CRMP1,CSMD3,CTSS,CUX2,DCC,DCX,DLX1,DSCAM,EBF3,ELAVL3,ERBB4,F2RL1,FGL2,GABBR2,GABRG2,GAD2,GFAP,GRIA4,GSG1L,GUCY1A1,H19,HS3ST5,IGSF21,INA,INSL6,IQSEC3,ISLR2,JPH3,JUNB,KALRN,KCNAB1,KCNQ2,KIAA1549L,KIF21B,KIF5A,KLF4,KMT2D,LMOD1,LPAR2,LRFN2,LRRTM2,LR…	128
Cancer, Organismal Injury and Abnormalities, Reproductive System Disease	Female genital neoplasm	5.69e-13			ADAMTS16,ADD2,ADRA2A,AGAP2,ANK3,ANKS1B,ANXA1,APBA2,ATOH1,BCL11A,BSN,BTBD11,CACNA1B,CADPS,CELF3,CELSR3,CHL1,CHN2,CHRNB2,CNN1,COL18A1,COL1A2,COL23A1,COL9A1,CRMP1,CSMD3,CTSS,CUX2,DCC,DCX,DLX1,DSCAM,EBF3,ELAVL3,ERBB4,F2RL1,FGL2,GABBR2,GABRG2,GAD2,GFAP,GRIA4,GSG1L,GUCY1A1,H19,HS3ST5,IGSF21,INA,INSL6,IQSEC3,ISLR2,JPH3,JUNB,KALRN,KCNAB1,KCNQ2,KIAA1549L,KIF21B,KIF5A,KLF4,KMT2D,LMOD1,LPAR2,LRFN2,LRRTM2,LR…	128
Cancer, Endocrine System Disorders, Gastrointestinal Disease, Organismal Injury and Abnormalities	Pancreatic ductal adenocarcinoma	6.35e-13			AATK,ADAMTS18,ADRA2A,AGAP2,ANXA1,AQP4,ASXL3,ATP2B2,BCAN,BRSK2,CACNA1B,CADPS,CDH23,CDK5R1,CELSR3,CHL1,CLSTN2,CNTN2,COL18A1,COL1A2,COL8A2,CSMD3,DSCAM,DSCAML1,EMB,ERBB4,GRIK3,HS3ST5,KCNC3,KCNQ2,KCNQ3,KDM6B,KIAA1549L,KIF21B,KLF4,KMT2D,LRFN2,MAP3K13,MAST1,MCF2L,MDGA1,MPP3,MPPED2,MYOF,MYT1,MYT1L,NAV3,NCAN,NCOR2,NEB,NFASC,NOV,NRXN2,NTM,PCDHB8,PDZRN3,PLCB1,PLXNA4,PTPRU,RBFOX1,RELN,ROBO1,SCN5A,SEMA3D,SLC1…	81
Cancer, Dermatological Diseases and Conditions, Organismal Injury and Abnormalities	Skin carcinoma	7.82e-13			ADAMTS18,ADD2,ANK3,ANKS1B,APBA2,BAHCC1,BCL11B,BSN,CADPS,CDH23,CHL1,COL18A1,COL1A2,COL9A1,CSMD3,DCC,DSCAM,DSCAML1,ERBB4,GALNT9,GRIA4,GRIK3,GUCY1A1,IGSF21,KALRN,KCNQ2,KCNQ3,KIF21B,KMT2D,KSR2,LRFN2,MARCH1,NAV3,NEB,NOL4,PDE1C,PLCB1,POSTN,PPFIA2,RBFOX1,RELN,ROBO1,SCN5A,SCN8A,SEMA3D,SH2D4A,SLCO5A1,SLIT1,SNAP25,SORCS3,SPON1,ST18,TENM2,THSD7A,THSD7B,TNR,TUBB3,TUBB4A,UNC79,VCAN	60
Cancer, Gastrointestinal Disease, Hepatic System Disease, Organismal Injury and Abnormalities	Hepatobiliary system cancer	8.66e-13		1	AATK,ADAMTS16,ADAMTS18,ADRA2A,ANK3,ANKS1B,ANXA1,APBA2,APC2,ASXL3,ATOH1,ATP1A3,ATP2B2,AUTS2,BAHCC1,BCL11A,BSN,BTBD11,CACNA1B,CACNA2D2,CADPS,CBFA2T3,CDH23,CDK5R1,CELF3,CHN2,CLSTN2,CNN1,COL18A1,COL1A2,COL8A2,COL9A1,CSMD3,CSRNP3,CUX2,DCC,DCX,DSCAM,DSCAML1,ERBB4,FAM155A,GABBR2,GABRG2,GALNT9,GPRIN1,GRIA4,GRIK3,HS3ST5,HSD11B2,INSL6,IQSEC3,JPH2,JPH3,JUNB,KALRN,KCNAB1,KCNH2,KCNQ2,KCNQ3,KDM6B,KIAA1549L,KMT…	136
Cancer, Organismal Injury and Abnormalities, Reproductive System Disease	Female genital tract adenocarcinoma	8.73e-13			ADAMTS16,ADD2,AGAP2,ANK3,ANKS1B,APBA2,ATOH1,BCL11A,BSN,BTBD11,CACNA1B,CADPS,CELF3,CELSR3,CHL1,CHN2,CHRNB2,CNN1,COL1A2,COL23A1,COL9A1,CRMP1,CSMD3,CUX2,DCC,DLX1,DSCAM,EBF3,ELAVL3,ERBB4,F2RL1,FGL2,GABBR2,GABRG2,GFAP,GRIA4,GSG1L,GUCY1A1,HS3ST5,IGSF21,INA,INSL6,IQSEC3,ISLR2,KALRN,KCNAB1,KCNQ2,KIAA1549L,KIF21B,KIF5A,KLF4,KMT2D,LMOD1,LRFN2,LRRTM2,LSAMP,MAP3K13,MAST1,MYOF,MYT1,MYT1L,NAV1,NAV3,NCAN,NCOR2,…	112
Cancer, Gastrointestinal Disease, Organismal Injury and Abnormalities	Intestinal carcinoma	8.98e-13			AATK,ACTA2,ADAMTS16,ADAMTS18,ADD2,AGAP2,ANK3,ANKS1B,ANXA1,APBA2,APC2,APLP1,AQP4,ASXL3,ATCAY,ATOH1,ATP1A3,ATP2B2,AUTS2,BAHCC1,BARHL1,BCAN,BCL11A,BCL11B,BRSK2,BSN,BTBD11,C1QL1,CACNA1B,CACNA2D2,CACNG2,CADPS,CBFA2T3,CDH23,CDK5R1,CELF3,CELSR3,CHL1,CHRNA3,CHRNB2,CLSTN2,CNTN2,COL18A1,COL1A2,COL23A1,COL8A2,COL9A1,CRMP1,CSMD3,CSRNP3,CUX2,DCC,DCX,DSC2,DSCAM,DSCAML1,EBF1,EBF3,EGR1,ELAVL3,ELAVL4,ERBB4,F2RL1,…	207
Cancer, Gastrointestinal Disease, Organismal Injury and Abnormalities	Gastroesophageal adenocarcinoma	9.43e-13			ADAMTS16,ADAMTS18,ANK3,APBA2,ASXL3,ATP2B2,AUTS2,BARHL1,BSN,BTBD11,C1QL1,CACNA1B,CADPS,CDH23,CLSTN2,COL18A1,COL1A2,COL8A2,CRMP1,CSMD3,DSC2,DSCAM,ELAVL3,ERBB4,GPRIN1,GSE1,IGSF21,JPH2,JPH3,KALRN,KCNH2,KIF5A,KMT2D,KSR2,LSAMP,LYZ,MCF2L,MDGA1,MPP3,NAV3,NCAN,NCOR2,NEB,NFASC,NRXN2,PDE1C,PLCB1,PLXNA4,PSD,PTPRT,PTPRU,RASGRF2,RBFOX1,RELN,ROBO1,SCN5A,SH2D4A,SLCO5A1,STK32B,TENM2,THSD7A,THSD7B,TLL1,TMEM151B,TU…	68
Cancer, Gastrointestinal Disease, Hepatic System Disease, Organismal Injury and Abnormalities	Liver cancer	1.13e-12		1	AATK,ADAMTS16,ADAMTS18,ADRA2A,ANK3,ANKS1B,ANXA1,APBA2,APC2,ASXL3,ATOH1,ATP1A3,ATP2B2,AUTS2,BAHCC1,BCL11A,BSN,BTBD11,CACNA1B,CACNA2D2,CADPS,CBFA2T3,CDH23,CDK5R1,CELF3,CHN2,CLSTN2,CNN1,COL18A1,COL1A2,COL8A2,COL9A1,CSMD3,CSRNP3,CUX2,DCC,DCX,DSCAM,DSCAML1,ERBB4,FAM155A,GABBR2,GABRG2,GALNT9,GPRIN1,GRIA4,GRIK3,HS3ST5,HSD11B2,INSL6,IQSEC3,JPH2,JPH3,KALRN,KCNAB1,KCNH2,KCNQ2,KCNQ3,KDM6B,KIAA1549L,KMT2D,KS…	134
Cancer, Endocrine System Disorders, Gastrointestinal Disease, Organismal Injury and Abnormalities	Pancreatic carcinoma	1.19e-12			AATK,ADAMTS18,ADRA2A,AGAP2,ANXA1,AQP4,ASXL3,ATP2B2,BCAN,BRSK2,CACNA1B,CADPS,CDH23,CDK5R1,CELSR3,CHL1,CLSTN2,CNTN2,COL18A1,COL1A2,COL8A2,CSMD3,CTSS,DSCAM,DSCAML1,EMB,ERBB4,GRIK3,HS3ST5,KCNC3,KCNQ2,KCNQ3,KDM6B,KIAA1549L,KIF21B,KLF4,KMT2D,LRFN2,MAP3K13,MAST1,MCF2L,MDGA1,MPP3,MPPED2,MYOF,MYT1,MYT1L,NAV3,NCAN,NCOR2,NEB,NFASC,NOV,NRXN2,NTM,PCDHB8,PDZRN3,PLCB1,PLXNA4,PTPRU,RBFOX1,RELN,ROBO1,SCN5A,SEMA3D…	82
Cancer, Organismal Injury and Abnormalities, Reproductive System Disease	Female genital tract cancer	1.2e-12			ADAMTS16,ADD2,AGAP2,ANK3,ANKS1B,ANXA1,APBA2,ATOH1,BCL11A,BSN,BTBD11,CACNA1B,CADPS,CELF3,CELSR3,CHL1,CHN2,CHRNB2,CNN1,COL18A1,COL1A2,COL23A1,COL9A1,CRMP1,CSMD3,CTSS,CUX2,DCC,DLX1,DSCAM,EBF3,ELAVL3,ERBB4,F2RL1,FGL2,GABBR2,GABRG2,GAD2,GFAP,GRIA4,GSG1L,GUCY1A1,H19,HS3ST5,IGSF21,INA,INSL6,IQSEC3,ISLR2,JPH3,JUNB,KALRN,KCNAB1,KCNQ2,KIAA1549L,KIF21B,KIF5A,KLF4,KMT2D,LMOD1,LRFN2,LRRTM2,LRTM2,LSAMP,MAP3K13…	124
Cancer, Gastrointestinal Disease, Organismal Injury and Abnormalities	Gastroesophageal cancer	1.64e-12			AATK,ADAMTS16,ADAMTS18,ADRA2A,AGAP2,ANK3,ANXA1,APBA2,ASXL3,ATP2B2,AUTS2,BARHL1,BSN,BTBD11,C1QL1,CACNA1B,CADPS,CDH23,CLSTN2,COL18A1,COL1A2,COL8A2,CRMP1,CSMD3,DCC,DSC2,DSCAM,ELAVL3,ERBB4,GPRIN1,GSE1,IGSF21,JPH2,JPH3,KALRN,KCNH2,KIF5A,KMT2D,KSR2,LSAMP,LYZ,MCF2L,MDGA1,MPP3,NAV3,NCAN,NCOR2,NEB,NFASC,NRXN2,PDE1C,PLCB1,PLXNA4,POSTN,PPFIA2,PSD,PTPRT,PTPRU,RASGRF2,RBFOX1,RELN,ROBO1,SCN5A,SH2D4A,SLCO5A1,ST…	75
Cancer, Gastrointestinal Disease, Hepatic System Disease, Organismal Injury and Abnormalities	Liver tumor	1.64e-12		0.156	AARD,AATK,ADAMTS16,ADAMTS18,ADD2,ADRA2A,AGAP2,ANK3,ANKS1B,ANXA1,APBA2,APC2,APLP1,ASXL3,ATCAY,ATOH1,ATP1A3,ATP2B2,AUTS2,BAHCC1,BCAN,BCL11A,BCL11B,BSN,BTBD11,CACNA1B,CACNA2D2,CADPS,CBFA2T3,CDH23,CDK5R1,CELF3,CELSR3,CHL1,CHN2,CHRNA3,CLSTN2,CNN1,CNTN2,COL18A1,COL1A2,COL23A1,COL8A2,COL9A1,CRMP1,CSMD3,CSRNP3,CTSS,CUX2,DCC,DCX,DLX1,DSC2,DSCAM,DSCAML1,EBF1,EBF3,EGR1,ELAVL4,EMB,ERBB4,F2RL1,FAM155A,FAM84A,…	193
Cancer, Organismal Injury and Abnormalities	Breast or pancreatic cancer	1.76e-12			AATK,ACTA2,ADAMTS18,ADD2,ADRA2A,AGAP2,ANKS1B,ANXA1,AQP4,ASXL3,ATP2B2,BAHCC1,BCAN,BCL11B,BRSK2,BSN,BTBD11,CACNA1B,CACNA2D2,CADPS,CDH23,CDK5R1,CELSR3,CHL1,CLSTN2,CNN1,CNTN2,COL18A1,COL1A2,COL23A1,COL8A2,COL9A1,CRMP1,CSMD3,CTSS,CUX2,DSCAM,DSCAML1,EBF3,EGR1,ELAVL3,EMB,ERBB4,FAM155A,GABBR2,GABRG2,GAD2,GRIA4,GRIK3,H19,HIST1H4D,HS3ST5,IGFBPL1,IGSF21,JUNB,KALRN,KCNC3,KCNJ6,KCNQ2,KCNQ3,KDM6B,KIAA1549L,KIF…	142
Cancer, Gastrointestinal Disease, Organismal Injury and Abnormalities	Intestinal tumor	1.84e-12			AATK,ACTA2,ADAMTS16,ADAMTS18,ADD2,AGAP2,ANK3,ANKS1B,ANXA1,APBA2,APC2,APLP1,AQP4,ASXL3,ATCAY,ATOH1,ATP1A3,ATP2B2,AUTS2,BAHCC1,BARHL1,BCAN,BCL11A,BCL11B,BRSK2,BSN,BTBD11,C1QL1,CACNA1B,CACNA2D2,CACNG2,CADPS,CBFA2T3,CDH23,CDK5R1,CELF3,CELSR3,CHL1,CHRNA3,CHRNB2,CLSTN2,CNN1,CNTN2,COL18A1,COL1A2,COL23A1,COL8A2,COL9A1,CRMP1,CRYBG1,CSMD3,CSRNP3,CUX2,DCC,DCX,DSC2,DSCAM,DSCAML1,EBF1,EBF3,EGR1,ELAVL3,ELAVL4,…	213
Gastrointestinal Disease, Hepatic System Disease, Organismal Injury and Abnormalities	Liver lesion	1.89e-12		-0.345	AARD,AATK,ACTA2,ADAMTS16,ADAMTS18,ADD2,ADRA2A,AGAP2,ANK3,ANKS1B,ANXA1,APBA2,APC2,APLP1,ASXL3,ATCAY,ATOH1,ATP1A3,ATP2B2,AUTS2,BAHCC1,BCAN,BCL11A,BCL11B,BSN,BTBD11,CACNA1B,CACNA2D2,CADPS,CBFA2T3,CDH23,CDK5R1,CELF3,CELSR3,CHL1,CHN2,CHRNA3,CLSTN2,CNN1,CNTN2,COL18A1,COL1A2,COL23A1,COL8A2,COL9A1,CRMP1,CSMD3,CSRNP3,CTSS,CUX2,DCC,DCX,DLX1,DSC2,DSCAM,DSCAML1,EBF1,EBF3,EGR1,ELAVL4,EMB,ERBB4,F2RL1,FAM155A,F…	195
Cancer, Gastrointestinal Disease, Hepatic System Disease, Organismal Injury and Abnormalities	Liver carcinoma	2.04e-12			AATK,ADAMTS16,ADAMTS18,ADRA2A,ANK3,ANKS1B,ANXA1,APBA2,APC2,ASXL3,ATOH1,ATP1A3,ATP2B2,AUTS2,BAHCC1,BCL11A,BSN,BTBD11,CACNA1B,CACNA2D2,CADPS,CBFA2T3,CDH23,CDK5R1,CELF3,CHN2,CLSTN2,CNN1,COL18A1,COL1A2,COL8A2,COL9A1,CSMD3,CSRNP3,CUX2,DCC,DCX,DSCAM,DSCAML1,ERBB4,FAM155A,GABBR2,GABRG2,GALNT9,GPRIN1,GRIA4,GRIK3,HS3ST5,HSD11B2,INSL6,IQSEC3,JPH2,JPH3,KALRN,KCNAB1,KCNH2,KCNQ2,KCNQ3,KDM6B,KIAA1549L,KMT2D,KS…	130
Cancer, Gastrointestinal Disease, Organismal Injury and Abnormalities	Intestinal cancer	2.87e-12			AATK,ACTA2,ADAMTS16,ADAMTS18,ADD2,AGAP2,ANK3,ANKS1B,ANXA1,APBA2,APC2,APLP1,AQP4,ASXL3,ATCAY,ATOH1,ATP1A3,ATP2B2,AUTS2,BAHCC1,BARHL1,BCAN,BCL11A,BCL11B,BRSK2,BSN,BTBD11,C1QL1,CACNA1B,CACNA2D2,CACNG2,CADPS,CBFA2T3,CDH23,CDK5R1,CELF3,CELSR3,CHL1,CHRNA3,CHRNB2,CLSTN2,CNTN2,COL18A1,COL1A2,COL23A1,COL8A2,COL9A1,CRMP1,CRYBG1,CSMD3,CSRNP3,CUX2,DCC,DCX,DSC2,DSCAM,DSCAML1,EBF1,EBF3,EGR1,ELAVL3,ELAVL4,ERBB4…	212
Cancer, Organismal Injury and Abnormalities	Cancer of cells	4.6e-12		0.236	ACTA2,ADAMTS16,ADAMTS18,ADD2,AGAP2,ANK3,ANKS1B,ANXA1,APBA2,AS3MT,ASXL3,ATP1A3,ATP2B2,AUTS2,BAHCC1,BARHL1,BCL11A,BCL11B,BSN,CACNA1B,CACNA2D2,CACNG2,CADPS,CBFA2T3,CDH23,CELSR3,CHL1,CHN2,CHRNB2,CNN1,COL18A1,COL1A2,COL23A1,COL8A2,CRYBG1,CSMD3,DCC,DLX1,DSCAM,DSCAML1,EBF1,EBF3,EGR1,EMB,ERBB4,FAM155A,FGL2,GABRG2,GAD2,GALNT9,GFAP,GPRIN1,GRIA4,GRIK3,GUCY1A1,H19,IGSF21,INA,JPH2,JPH3,JUNB,KALRN,KCNH2,KCNQ3,…	131
Cancer, Gastrointestinal Disease, Organismal Injury and Abnormalities	Intestinal adenocarcinoma	6.34e-12			AATK,ACTA2,ADAMTS16,ADAMTS18,ADD2,AGAP2,ANK3,ANKS1B,ANXA1,APBA2,APC2,APLP1,AQP4,ASXL3,ATCAY,ATOH1,ATP1A3,ATP2B2,AUTS2,BAHCC1,BARHL1,BCAN,BCL11A,BCL11B,BRSK2,BSN,BTBD11,C1QL1,CACNA1B,CACNA2D2,CACNG2,CADPS,CBFA2T3,CDH23,CDK5R1,CELF3,CELSR3,CHL1,CHRNA3,CHRNB2,CLSTN2,CNTN2,COL18A1,COL1A2,COL23A1,COL8A2,COL9A1,CRMP1,CSMD3,CSRNP3,CUX2,DCC,DCX,DSC2,DSCAM,DSCAML1,EBF1,EBF3,EGR1,ELAVL3,ELAVL4,ERBB4,F2RL1,…	204
Cellular Assembly and Organization, Cellular Function and Maintenance	Microtubule dynamics	6.49e-12	Increased	4.208	AATK,AGAP2,ANK3,APC2,ATCAY,AUTS2,BCL11A,BCL11B,BRSK2,BSN,CDK5R1,CELSR3,CHL1,CHRNA3,CHRNB2,CNTN2,CRMP1,CSMD3,CTSS,CUX2,DCC,DCX,DSCAM,EGR1,ELAVL4,ERBB4,F2RL1,GPRIN1,ISLR2,KALRN,KIF5A,KSR2,LRFN2,NAV3,NEFL,NRP2,PAK5,PLXNA4,PSD,RELN,RNF165,ROBO1,SEMA3D,SEMA7A,SERPINF1,SHTN1,SLIT1,SPTBN2,SRCIN1,ST8SIA1,STMN4,SYT1,TBC1D30,TNR,TRIM67,TUBB3,TUBB4A,WISP2	58
Cancer, Gastrointestinal Disease, Organismal Injury and Abnormalities	Gastrointestinal carcinoma	6.54e-12			AATK,ACTA2,ADAMTS16,ADAMTS18,ADD2,AGAP2,ANK3,ANKS1B,ANXA1,APBA2,APC2,APLP1,AQP4,ASXL3,ATCAY,ATOH1,ATP1A3,ATP2B2,AUTS2,BAHCC1,BARHL1,BCAN,BCL11A,BCL11B,BRSK2,BSN,BTBD11,C1QL1,CACNA1B,CACNA2D2,CACNG2,CADPS,CBFA2T3,CDH23,CDK5R1,CELF3,CELSR3,CHL1,CHRNA3,CHRNB2,CLSTN2,CNN1,CNTN2,COL18A1,COL1A2,COL23A1,COL8A2,COL9A1,CRMP1,CRYBG1,CSMD3,CSRNP3,CUX2,DCC,DCX,DSC2,DSCAM,DSCAML1,EBF1,EBF3,EGR1,ELAVL3,ELAVL4,…	210
Cancer, Gastrointestinal Disease, Organismal Injury and Abnormalities	Gastrointestinal adenocarcinoma	6.62e-12			AATK,ACTA2,ADAMTS16,ADAMTS18,ADD2,AGAP2,ANK3,ANKS1B,ANXA1,APBA2,APC2,APLP1,AQP4,ASXL3,ATCAY,ATOH1,ATP1A3,ATP2B2,AUTS2,BAHCC1,BARHL1,BCAN,BCL11A,BCL11B,BRSK2,BSN,BTBD11,C1QL1,CACNA1B,CACNA2D2,CACNG2,CADPS,CBFA2T3,CDH23,CDK5R1,CELF3,CELSR3,CHL1,CHRNA3,CHRNB2,CLSTN2,CNTN2,COL18A1,COL1A2,COL23A1,COL8A2,COL9A1,CRMP1,CSMD3,CSRNP3,CUX2,DCC,DCX,DSC2,DSCAM,DSCAML1,EBF1,EBF3,EGR1,ELAVL3,ELAVL4,ERBB4,F2RL1,…	207
Cellular Assembly and Organization, Cellular Function and Maintenance	Organization of cytoskeleton	9.14e-12	Increased	4.054	AATK,ADRA2A,AGAP2,ANK3,ANXA1,APC2,ATCAY,AUTS2,BCL11A,BCL11B,BRSK2,BSN,CDK5R1,CELSR3,CHL1,CHRNA3,CHRNB2,CNTN2,CRMP1,CSMD3,CTSS,CUX2,DCC,DCX,DSCAM,EGR1,ELAVL4,ERBB4,F2RL1,GFAP,GPRIN1,INA,ISLR2,KALRN,KIF5A,KSR2,LRFN2,MAST1,NAV3,NEFL,NRP2,PAK5,PLXNA4,PSD,RELN,RNF165,ROBO1,SEMA3D,SEMA7A,SERPINF1,SHTN1,SLIT1,SPTBN2,SRCIN1,ST8SIA1,STMN4,SYT1,TBC1D30,Tchh,TNR,TRIM67,TUBB3,TUBB4A,WISP2	64
Cell Morphology, Cellular Assembly and Organization, Cellular Function and Maintenance	Formation of cellular protrusions	1.01e-11	Increased	4.16	AGAP2,ANK3,ATCAY,AUTS2,BCL11A,BCL11B,BRSK2,BSN,CDK5R1,CELSR3,CHL1,CHRNA3,CHRNB2,CNTN2,CRMP1,CSMD3,CUX2,DCC,DCX,DSCAM,EGR1,ELAVL4,ERBB4,F2RL1,GPRIN1,KALRN,KIF5A,KSR2,LRFN2,NEFL,NRP2,PAK5,PLXNA4,PSD,RELN,RNF165,ROBO1,SEMA3D,SEMA7A,SERPINF1,SHTN1,SLIT1,SPTBN2,SRCIN1,ST8SIA1,TBC1D30,TNR,TRIM67,WISP2	49
Cancer, Gastrointestinal Disease, Organismal Injury and Abnormalities	Gastrointestinal tract cancer	1.06e-11			AATK,ACTA2,ADAMTS16,ADAMTS18,ADD2,ADRA2A,AGAP2,ANK3,ANKS1B,ANXA1,APBA2,APC2,APLP1,AQP4,ASXL3,ATCAY,ATOH1,ATP1A3,ATP2B2,AUTS2,BAHCC1,BARHL1,BCAN,BCL11A,BCL11B,BRSK2,BSN,BTBD11,C1QL1,CACNA1B,CACNA2D2,CACNG2,CADPS,CBFA2T3,CDH23,CDK5R1,CELF3,CELSR3,CHL1,CHRNA3,CHRNB2,CLSTN2,CNN1,CNTN2,COL18A1,COL1A2,COL23A1,COL8A2,COL9A1,CRMP1,CRYBG1,CSMD3,CSRNP3,CUX2,DCC,DCX,DSC2,DSCAM,DSCAML1,EBF1,EBF3,EGR1,ELAVL3,…	215
Connective Tissue Disorders, Inflammatory Disease, Organismal Injury and Abnormalities, Skeletal and Muscular Disorders	Rheumatic disease of joint	1.2e-11			ADRA2A,ASIC1,CACNA1B,CACNA2D2,CNTN2,COL9A1,POSTN,ROBO1,SCN3A,SCN5A,SCN8A,SLC1A1,SLC1A2,SNAP25,SOCS3,TUBB3,TUBB4A	17
Organismal Survival	Organismal death	1.68e-11	Decreased	-6.214	ACTA2,ADRA2A,ANK3,ANXA1,APBA2,APLP1,AQP4,ATOH1,ATP1A3,BAHCC1,BCL11A,BCL11B,BRSK2,CACNA2D2,CADPS,CDK5R1,CELSR3,CHRNA3,CHRNB2,CSRNP3,CUX2,DCC,DLX1,DSCAM,EBF1,ELAVL3,ELAVL4,ERBB4,F2RL1,GABBR2,GABRG2,GAD2,GFAP,GUCY1A1,H19,HES5,HSD11B2,JPH2,JPH3,KALRN,KCNAB1,KCNC3,KCNH2,KCNJ6,KCNQ2,KDM6B,KIF5A,KLF4,LGALS3,LYZ,MEX3B,Mir124a-1hg,MYT1,NAPB,NCOR2,NEB,NFASC,NFKBIZ,NHLH2,NOV,NOVA2,NPAS4,NPPC,NRP2,NRXN2,Nrxn…	89
Cell-To-Cell Signaling and Interaction, Nervous System Development and Function	Excitatory postsynaptic current	1.84e-11			APBA2,CACNG2,CADPS,GABBR2,KALRN,LRFN2,NRXN2,Nrxn3,PLCB1,RAB3C,SEZ6L,SYT1,UNC13A	13
Cancer, Organismal Injury and Abnormalities	Neoplasia of cells	1.85e-11		0.185	ACTA2,ADAMTS16,ADAMTS18,ADD2,AGAP2,ANK3,ANKS1B,ANXA1,APBA2,AS3MT,ASXL3,ATP1A3,ATP2B2,AUTS2,BAHCC1,BARHL1,BCAN,BCL11A,BCL11B,BSN,CACNA1B,CACNA2D2,CACNG2,CADPS,CBFA2T3,CDH23,CELSR3,CHL1,CHN2,CHRNB2,CNN1,COL18A1,COL1A2,COL23A1,COL8A2,CRYBG1,CSMD3,DCC,DLX1,DSCAM,DSCAML1,EBF1,EBF3,EGR1,EMB,ERBB4,FAM155A,FGL2,GABRG2,GAD2,GALNT9,GFAP,GPRIN1,GRIA4,GRIK3,GUCY1A1,H19,IGSF21,INA,JPH2,JPH3,JUNB,KALRN,KCNH2,K…	132
Nervous System Development and Function, Neurological Disease	Abnormal morphology of central nervous system	2.16e-11			ANK3,ATOH1,ATP2B2,BRSK2,CACNA2D2,CDK5R1,CELSR3,CHL1,CHRNB2,COL18A1,CRMP1,CUX2,DCC,EBF1,ERBB4,GFAP,GUCY1A1,HES5,KALRN,KLF4,LRFN2,Mir124a-1hg,NCOR2,PLXNA2,PLXNA4,ROBO1,SEMA7A,SLC1A2,SNAP25,SOX11,SPARCL1,TENM2,TNR	33
Cancer, Organismal Injury and Abnormalities	Squamous-cell carcinoma	2.38e-11			ACTA2,ADAMTS18,AGAP2,ANK3,ANKS1B,ANXA1,APBA2,AS3MT,ATP1A3,AUTS2,BAHCC1,BARHL1,BCL11A,BCL11B,BSN,CACNA1B,CACNA2D2,CACNG2,CADPS,CBFA2T3,CDH23,CELSR3,CHL1,CHN2,CNN1,COL18A1,COL1A2,CSMD3,DCC,DLX1,DSCAM,DSCAML1,EBF1,EBF3,EGR1,ERBB4,FAM155A,FGL2,GABRG2,GALNT9,GPRIN1,GRIA4,GRIK3,GUCY1A1,IGSF21,INA,JPH3,KALRN,KCNH2,KCNQ3,KDM6B,KIF21B,KLF4,KMT2D,KSR2,LMOD1,LRFN2,LRRTM2,LRTM2,MARCH1,MAST1,MCF2L,MEX3B,MPP3,…	106
Cancer, Gastrointestinal Disease, Organismal Injury and Abnormalities	Large intestine neoplasm	2.6e-11			AATK,ACTA2,ADAMTS16,ADAMTS18,ADD2,AGAP2,ANK3,ANKS1B,ANXA1,APBA2,APC2,APLP1,AQP4,ASXL3,ATCAY,ATOH1,ATP1A3,ATP2B2,AUTS2,BAHCC1,BARHL1,BCAN,BCL11A,BCL11B,BRSK2,BSN,BTBD11,C1QL1,CACNA1B,CACNA2D2,CACNG2,CADPS,CBFA2T3,CDH23,CDK5R1,CELF3,CELSR3,CHL1,CHRNA3,CHRNB2,CLSTN2,CNN1,CNTN2,COL18A1,COL1A2,COL23A1,COL9A1,CRMP1,CRYBG1,CSMD3,CSRNP3,CUX2,DCC,DCX,DSC2,DSCAM,DSCAML1,EBF1,EBF3,EGR1,ELAVL3,ELAVL4,ERBB4,F…	210
Cancer, Gastrointestinal Disease, Organismal Injury and Abnormalities	Large intestine carcinoma	3.08e-11			AATK,ACTA2,ADAMTS16,ADAMTS18,ADD2,AGAP2,ANK3,ANKS1B,ANXA1,APBA2,APC2,APLP1,AQP4,ASXL3,ATCAY,ATOH1,ATP1A3,ATP2B2,AUTS2,BAHCC1,BARHL1,BCAN,BCL11A,BCL11B,BRSK2,BSN,BTBD11,C1QL1,CACNA1B,CACNA2D2,CACNG2,CADPS,CBFA2T3,CDH23,CDK5R1,CELF3,CELSR3,CHL1,CHRNA3,CHRNB2,CLSTN2,CNTN2,COL18A1,COL1A2,COL23A1,COL9A1,CRMP1,CSMD3,CSRNP3,CUX2,DCC,DCX,DSC2,DSCAM,DSCAML1,EBF1,EBF3,EGR1,ELAVL3,ELAVL4,ERBB4,F2RL1,FAM155A…	203
Nervous System Development and Function, Neurological Disease, Organ Morphology, Organismal Development, Organismal Injury and Abnormalities	Abnormal morphology of brain	3.37e-11			ANK3,ATOH1,ATP2B2,BRSK2,CACNA2D2,CDK5R1,CELSR3,CHL1,CHRNB2,COL18A1,CRMP1,CUX2,DCC,EBF1,ERBB4,HES5,KALRN,KLF4,LRFN2,Mir124a-1hg,NCOR2,PLXNA2,PLXNA4,ROBO1,SEMA7A,SLC1A2,SNAP25,SOX11,SPARCL1,TENM2,TNR	31
Cancer, Gastrointestinal Disease, Organismal Injury and Abnormalities	Large intestine adenocarcinoma	3.5e-11			AATK,ACTA2,ADAMTS16,ADAMTS18,ADD2,AGAP2,ANK3,ANKS1B,ANXA1,APBA2,APC2,APLP1,AQP4,ASXL3,ATCAY,ATOH1,ATP1A3,ATP2B2,AUTS2,BAHCC1,BARHL1,BCAN,BCL11A,BCL11B,BRSK2,BSN,BTBD11,C1QL1,CACNA1B,CACNA2D2,CACNG2,CADPS,CBFA2T3,CDH23,CDK5R1,CELF3,CELSR3,CHL1,CHRNA3,CHRNB2,CLSTN2,CNTN2,COL18A1,COL1A2,COL23A1,COL9A1,CRMP1,CSMD3,CSRNP3,CUX2,DCC,DCX,DSC2,DSCAM,DSCAML1,EBF1,EBF3,EGR1,ELAVL3,ELAVL4,ERBB4,F2RL1,FAM155A…	202
Cancer, Gastrointestinal Disease, Organismal Injury and Abnormalities	Malignant neoplasm of large intestine	4.15e-11			AATK,ACTA2,ADAMTS16,ADAMTS18,ADD2,AGAP2,ANK3,ANKS1B,ANXA1,APBA2,APC2,APLP1,AQP4,ASXL3,ATCAY,ATOH1,ATP1A3,ATP2B2,AUTS2,BAHCC1,BARHL1,BCAN,BCL11A,BCL11B,BRSK2,BSN,BTBD11,C1QL1,CACNA1B,CACNA2D2,CACNG2,CADPS,CBFA2T3,CDH23,CDK5R1,CELF3,CELSR3,CHL1,CHRNA3,CHRNB2,CLSTN2,CNTN2,COL18A1,COL1A2,COL23A1,COL9A1,CRMP1,CRYBG1,CSMD3,CSRNP3,CUX2,DCC,DCX,DSC2,DSCAM,DSCAML1,EBF1,EBF3,EGR1,ELAVL3,ELAVL4,ERBB4,F2RL1,…	209
Neurological Disease	Dyskinesia	5.39e-11			ADRA2A,APLP1,AQP4,ATP2B2,BCL11B,CACNA1B,CDK5R1,CHRNA3,CHRNB2,CTSS,EGR1,GABRG2,GAD2,GFAP,JUNB,KCNAB1,KCNC3,KCNQ2,LMOD1,MAL2,MYT1L,NEFL,PDLIM1,PLCB1,RBFOX1,RGS4,SCN3A,SCN5A,SCN8A,SLC1A1,SLC1A2,SNAP25,ST8SIA1,STARD10,SYNPR,VCAN	36
Cancer, Gastrointestinal Disease, Organismal Injury and Abnormalities	Gastric carcinoma	6.98e-11			AATK,ADAMTS18,ANK3,APBA2,ASXL3,ATP2B2,AUTS2,BARHL1,BSN,BTBD11,C1QL1,CADPS,CDH23,CLSTN2,COL18A1,COL1A2,COL8A2,CRMP1,CSMD3,DSC2,DSCAM,ELAVL3,ERBB4,GPRIN1,IGSF21,JPH2,JPH3,KALRN,KCNH2,KIF5A,KMT2D,KSR2,MCF2L,MDGA1,MPP3,NCOR2,NEB,NFASC,PDE1C,PLCB1,PSD,PTPRT,PTPRU,RASGRF2,RBFOX1,RELN,ROBO1,SCN5A,SH2D4A,SLCO5A1,STK32B,TENM2,THSD7A,TUBB3,TUBB4A,UNC13A,UNC79	57
Behavior, Nervous System Development and Function	Memory	7.06e-11		1.195	ASIC1,ATP1A3,CDK5R1,CHRNB2,CUX2,EGR1,ERBB4,GABBR2,GRIA4,HES5,HSD11B2,JPH3,KALRN,KCNAB1,NPAS4,PAK5,PCDH8,PLCB1,RELN,SERPINF1,SNAP25,SORCS3,SRCIN1	23
Cancer, Organismal Injury and Abnormalities	Endometrioid carcinoma	7.83e-11			ADAMTS16,ADD2,AGAP2,ANK3,ANKS1B,APBA2,ATOH1,BCL11A,BSN,BTBD11,CACNA1B,CADPS,CELF3,CELSR3,CHL1,CHN2,CHRNB2,COL1A2,COL23A1,COL9A1,CRMP1,CSMD3,CUX2,DCC,DSCAM,EBF3,ELAVL3,ERBB4,GABBR2,GABRG2,GFAP,GRIA4,GSG1L,HS3ST5,INSL6,IQSEC3,ISLR2,KCNAB1,KCNQ2,KIAA1549L,KIF21B,KIF5A,KLF4,KMT2D,LRFN2,LRRTM2,LSAMP,MAP3K13,MAST1,MYT1,MYT1L,NAV1,NAV3,NCAN,NCOR2,NEB,NOL4,NOVA2,NRP2,NTM,PCDHB8,PDE1A,PDE1C,PDLIM1,PLCB1,P…	99
Cancer, Organismal Injury and Abnormalities, Reproductive System Disease	Development of genital tumor	1.05e-10			ADAMTS16,ADD2,AGAP2,ANK3,ANKS1B,APBA2,ATOH1,BCL11A,BSN,BTBD11,CACNA1B,CADPS,CELF3,CELSR3,CHL1,CHN2,CHRNB2,COL1A2,COL23A1,COL9A1,CRMP1,CSMD3,CUX2,DCC,DLX1,DSCAM,EBF3,ELAVL3,ERBB4,GABBR2,GABRG2,GFAP,GRIA4,GSG1L,HS3ST5,IGSF21,INSL6,IQSEC3,ISLR2,KALRN,KCNAB1,KCNQ2,KIAA1549L,KIF21B,KIF5A,KLF4,KMT2D,LRFN2,LRRTM2,LSAMP,MAP3K13,MAST1,MYOF,MYT1,MYT1L,NAV1,NAV3,NCAN,NCOR2,NEB,NFASC,NOL4,NOVA2,NRP2,NRXN2,NT…	108
Organismal Development, Organismal Injury and Abnormalities	Abnormal morphology of head	1.06e-10			ADRA2A,ANK3,ATOH1,ATP2B2,BCL11B,BRSK2,CACNA2D2,CDH23,CDK5R1,CELSR3,CHL1,CHRNA3,CHRNB2,COL18A1,COL8A2,COL9A1,CRMP1,CUX2,DCC,DLX1,DSCAM,EBF1,EGR1,ERBB4,GUCY1A1,H19,HES5,KALRN,KLF4,LRFN2,Mir124a-1hg,NCOR2,NFKBIZ,NOV,PLXNA2,PLXNA4,POSTN,ROBO1,SEMA7A,SERPINF1,SLC1A2,SNAP25,SOX11,SPARCL1,TENM2,TNR	46
Neurological Disease, Organismal Injury and Abnormalities, Psychological Disorders	Disorder of basal ganglia	1.31e-10			ADRA2A,APLP1,AQP4,ATP1A3,ATP2B2,BCL11B,CACNA1B,CDK5R1,CELSR3,CHRNB2,CTSS,EGR1,GABRG2,GAD2,GFAP,JUNB,KCNAB1,KCNH2,KCNQ2,LMOD1,MAL2,MYT1L,NEFL,PDLIM1,PLCB1,RBFOX1,RGS4,SCN3A,SCN5A,SCN8A,SLC1A1,SLC1A2,SNAP25,SPARCL1,ST8SIA1,STARD10,SYNPR,TNR,TUBB3,TUBB4A,VCAN	41
Cancer, Organismal Injury and Abnormalities	Head and neck cancer	1.47e-10			ACTA2,ADAMTS16,ADAMTS18,AGAP2,ANK3,ANXA1,APC2,ATOH1,ATP1A3,AUTS2,BAHCC1,BARHL1,BCL11B,BSN,CACNA1B,CACNA2D2,CADPS,CBFA2T3,CDH23,CELSR3,CHRNA3,CNN1,COL18A1,COL1A2,CRYBG1,CSMD3,DCC,DLX1,DSCAML1,EBF1,EGR1,ERBB4,FAM155A,GABBR2,GABRG2,GAD2,GFAP,GUCY1A1,INA,JPH3,KALRN,KCNH2,KDM6B,KIF21B,KLF4,KMT2D,KSR2,LGALS3,LSAMP,MAST1,MCF2L,MEX3B,MPP3,MYT1L,NAV3,NCOR2,NRP2,NRXN2,POSTN,PPFIA2,PTPRT,PTPRU,RELN,ROBO1,SC…	86
Cancer, Organismal Injury and Abnormalities, Reproductive System Disease	Uterine tumor	1.56e-10			ADAMTS16,ADRA2A,ANK3,ANKS1B,ANXA1,APBA2,ATOH1,BCL11A,BSN,BTBD11,CACNA1B,CADPS,CELF3,CELSR3,CHL1,CHN2,CHRNB2,CNN1,COL9A1,CRMP1,CSMD3,CTSS,DCC,DCX,DLX1,DSCAM,EBF3,ELAVL3,ERBB4,F2RL1,FGL2,GABRG2,GAD2,GFAP,GRIA4,GSG1L,GUCY1A1,H19,HS3ST5,INA,INSL6,IQSEC3,ISLR2,JPH3,JUNB,KCNAB1,KCNQ2,KIF21B,KIF5A,KLF4,KMT2D,LMOD1,LRFN2,LRRTM2,LRTM2,LSAMP,MAST1,MYT1,NAV1,NAV3,NCOR2,NEB,NFASC,NOL4,NOVA2,NRP2,NRXN2,PCDHB8…	103
Cancer, Organismal Injury and Abnormalities	Adenocarcinoma	1.77e-10			AATK,ACTA2,ADAMTS16,ADAMTS18,ADD2,ADRA2A,AGAP2,ANK3,ANKS1B,ANXA1,APBA2,APC2,APLP1,AQP4,ASXL3,ATCAY,ATOH1,ATP1A3,ATP2B2,AUTS2,BAHCC1,BARHL1,BCAN,BCL11A,BCL11B,BRSK2,BSN,BTBD11,C1QL1,CACNA1B,CACNA2D2,CACNG2,CADPS,CBFA2T3,CDH23,CDK5R1,CELF3,CELSR3,CHL1,CHN2,CHRNA3,CHRNB2,CLSTN2,CNN1,CNTN2,COL18A1,COL1A2,COL23A1,COL8A2,COL9A1,CRMP1,CSMD3,CSRNP3,CUX2,DCC,DCX,DLX1,DSC2,DSCAM,DSCAML1,EBF1,EBF3,EGR1,ELAV…	225
Cancer, Gastrointestinal Disease, Organismal Injury and Abnormalities	Gastric adenocarcinoma	1.78e-10			ADAMTS18,ANK3,APBA2,ASXL3,ATP2B2,AUTS2,BARHL1,BSN,BTBD11,C1QL1,CADPS,CDH23,CLSTN2,COL18A1,COL8A2,CRMP1,CSMD3,DSC2,DSCAM,ELAVL3,ERBB4,GPRIN1,IGSF21,JPH2,JPH3,KALRN,KCNH2,KIF5A,KMT2D,KSR2,MCF2L,MDGA1,MPP3,NCOR2,NEB,NFASC,PDE1C,PLCB1,PSD,PTPRT,PTPRU,RASGRF2,RBFOX1,RELN,ROBO1,SCN5A,SH2D4A,SLCO5A1,STK32B,TENM2,THSD7A,TUBB3,TUBB4A,UNC13A,UNC79	55
Embryonic Development, Organismal Development	Development of head	2.21e-10		0.75	AATK,ADAMTS18,ANK3,APLP1,ATOH1,ATP2B2,BARHL1,BCAN,BCL11B,CDH23,CDK5R1,CHL1,CHRNB2,COL18A1,COL8A2,DCX,DLX1,DSCAM,DSCAML1,EBF1,EBF3,EGR1,ERBB4,GABRG2,GUCY1A1,HES5,KDM6B,LGALS3,MDGA1,Mir124a-1hg,MYT1L,NCOR2,NFKBIZ,NKD1,NRP2,PLCB1,PLXNA2,PLXNA4,POSTN,PRDM8,RELN,ROBO1,SERPINF1,SLC1A2,SLIT1,SOBP,SOX11,SRRM4,ST8SIA1,TENM2	50
Cancer, Gastrointestinal Disease, Organismal Injury and Abnormalities	Stomach tumor	2.5e-10			AATK,ADAMTS18,ADRA2A,ANK3,ANXA1,APBA2,ASXL3,ATP2B2,AUTS2,BARHL1,BSN,BTBD11,C1QL1,CADPS,CDH23,CLSTN2,COL18A1,COL1A2,COL8A2,CRMP1,CSMD3,DSC2,DSCAM,ELAVL3,ERBB4,GPRIN1,IGSF21,JPH2,JPH3,KALRN,KCNH2,KIF5A,KMT2D,KSR2,MCF2L,MDGA1,MPP3,NCOR2,NEB,NFASC,PDE1C,PLCB1,PSD,PTPRT,PTPRU,RASGRF2,RBFOX1,RELN,ROBO1,SCN5A,SH2D4A,SLCO5A1,SOCS3,STK32B,TENM2,THSD7A,TUBB3,TUBB4A,UNC13A,UNC79	60
Cellular Movement, Nervous System Development and Function	Migration of neurons	2.74e-10		1.831	ATOH1,AUTS2,BARHL1,CDK5R1,CELSR3,CHL1,CNTN2,DCC,DCX,DLX1,EBF1,EBF3,MDGA1,NAV1,NHLH2,NRP2,PLXNA2,RELN,ROBO1,SLC1A2,SLIT1	21
Cancer, Organismal Injury and Abnormalities, Reproductive System Disease	Uterine cancer	2.92e-10			ADAMTS16,ANK3,ANKS1B,ANXA1,APBA2,ATOH1,BCL11A,BSN,BTBD11,CACNA1B,CADPS,CELF3,CELSR3,CHL1,CHN2,CHRNB2,CNN1,COL9A1,CRMP1,CSMD3,CTSS,DCC,DLX1,DSCAM,EBF3,ELAVL3,ERBB4,F2RL1,FGL2,GABRG2,GAD2,GFAP,GRIA4,GSG1L,GUCY1A1,HS3ST5,INA,INSL6,IQSEC3,ISLR2,JPH3,JUNB,KCNAB1,KCNQ2,KIF21B,KIF5A,KLF4,KMT2D,LMOD1,LRFN2,LRRTM2,LRTM2,LSAMP,MAST1,MYT1,NAV1,NAV3,NCOR2,NEB,NFASC,NOL4,NOVA2,NRP2,NRXN2,PCDHB8,PDE1A,PDE1C,PD…	99
Cancer, Organismal Injury and Abnormalities	Development of adenocarcinoma	3.03e-10			ACTA2,ADAMTS16,ADD2,AGAP2,ANK3,ANKS1B,APBA2,ASXL3,ATOH1,ATP2B2,BCL11A,BSN,BTBD11,CACNA1B,CADPS,CDH23,CELF3,CELSR3,CHL1,CHN2,CHRNB2,CNTN2,COL1A2,COL23A1,COL9A1,CRMP1,CSMD3,CUX2,DCC,DLX1,DSCAM,DSCAML1,EBF3,ELAVL3,ERBB4,GABBR2,GABRG2,GAD2,GFAP,GPRIN1,GRIA4,GRIK3,GSG1L,H19,HS3ST5,IGSF21,INSL6,IQSEC3,ISLR2,KALRN,KCNAB1,KCNQ2,KIAA1549L,KIF21B,KIF5A,KLF4,KMT2D,KSR2,LGALS3,LRFN2,LRRTM2,LSAMP,LYZ,MAP3K13,…	126
Cellular Development, Cellular Growth and Proliferation, Nervous System Development and Function, Tissue Development	Growth of neurites	3.23e-10	Increased	2.27	AATK,APBA2,BCAN,BRSK2,CDK5R1,CHL1,CNTN2,DCC,DCX,EGR1,ELAVL4,ERBB4,GFAP,GPRIN1,ISLR2,KALRN,NCAN,NPAS4,PAK5,PCSK1N,PLXNA4,RELN,ROBO1,SEMA3D,SEMA7A,SLIT1,SOCS3,SRRM4,VCAN,WISP2	30
Nervous System Development and Function, Organ Morphology, Organismal Development	Morphology of cerebral cortex	3.83e-10			ATP2B2,BRSK2,CDK5R1,CELSR3,CHL1,CHRNB2,CRMP1,CUX2,DCX,DSCAM,GFAP,KALRN,LRFN2,PLCB1,PLXNA4,RELN,SLC1A2,SNAP25,SOX11,TNR	20
Organismal Injury and Abnormalities, Reproductive System Disease	Abnormal growth in endometrium	3.89e-10			ADAMTS16,ANK3,ANKS1B,APBA2,ATOH1,BCL11A,BSN,BTBD11,CACNA1B,CADPS,CELF3,CELSR3,CHL1,CHN2,CHRNB2,CNN1,COL9A1,CRMP1,CSMD3,DCC,DLX1,DSCAM,EBF3,ELAVL3,ERBB4,F2RL1,FGL2,GABRG2,GFAP,GRIA4,GSG1L,GUCY1A1,HS3ST5,INA,INSL6,IQSEC3,ISLR2,KCNAB1,KCNQ2,KIF21B,KIF5A,KLF4,KMT2D,LMOD1,LRFN2,LRRTM2,LSAMP,MAST1,MPP3,MYT1,NAV1,NAV3,NCOR2,NEB,NFASC,NOL4,NOVA2,NRP2,NRXN2,PCDHB8,PDE1A,PDE1C,PDLIM1,PDZRN3,PLCB1,PLXNA2,PL…	94
Developmental Disorder, Neurological Disease	Mental retardation	4.02e-10			ADRA2A,ANK3,AQP4,AUTS2,BCL11A,CACNG2,COL18A1,DCX,EBF3,GABBR2,GABRG2,KCNJ6,KCNQ2,KMT2D,MYT1L,NRP2,PTPRT,SCN3A,SCN5A,SCN8A,SLC1A1,SLC1A2,SNAP25,SOBP,SOX11,TUBB3	26
Cancer, Gastrointestinal Disease, Organismal Injury and Abnormalities	Gastric cancer	4.21e-10			AATK,ADAMTS18,ADRA2A,ANK3,ANXA1,APBA2,ASXL3,ATP2B2,AUTS2,BARHL1,BSN,BTBD11,C1QL1,CADPS,CDH23,CLSTN2,COL18A1,COL1A2,COL8A2,CRMP1,CSMD3,DSC2,DSCAM,ELAVL3,ERBB4,GPRIN1,IGSF21,JPH2,JPH3,KALRN,KCNH2,KIF5A,KMT2D,KSR2,MCF2L,MDGA1,MPP3,NCOR2,NEB,NFASC,PDE1C,PLCB1,PSD,PTPRT,PTPRU,RASGRF2,RBFOX1,RELN,ROBO1,SCN5A,SH2D4A,SLCO5A1,STK32B,TENM2,THSD7A,TUBB3,TUBB4A,UNC13A,UNC79	59
Organismal Injury and Abnormalities, Reproductive System Disease	Abnormality of endometrium	4.37e-10			ADAMTS16,ANK3,ANKS1B,APBA2,ATOH1,BCL11A,BSN,BTBD11,CACNA1B,CADPS,CELF3,CELSR3,CHL1,CHN2,CHRNB2,CNN1,COL9A1,CRMP1,CSMD3,DCC,DLX1,DSCAM,EBF3,ELAVL3,ERBB4,F2RL1,FGL2,GABRG2,GFAP,GRIA4,GSG1L,GUCY1A1,HS3ST5,INA,INSL6,IQSEC3,ISLR2,KCNAB1,KCNQ2,KIF21B,KIF5A,KLF4,KMT2D,LMOD1,LRFN2,LRRTM2,LSAMP,MAST1,MPP3,MYT1,NAV1,NAV3,NCOR2,NEB,NFASC,NOL4,NOVA2,NRP2,NRXN2,PCDHB8,PDE1A,PDE1C,PDLIM1,PDZRN3,PLCB1,PLXNA2,PL…	94
Developmental Disorder	Autism or intellectual disability	4.74e-10			ADRA2A,ANK3,AQP4,AUTS2,BCL11A,CACNG2,COL18A1,DCX,EBF3,GABBR2,GABRG2,GAD2,KCNJ6,KCNQ2,KMT2D,MYT1L,NRP2,PTPRT,SCN3A,SCN5A,SCN8A,SLC1A1,SLC1A2,SNAP25,SOBP,SOX11,TUBB3	27
Cancer, Endocrine System Disorders, Organismal Injury and Abnormalities	Endocrine gland tumor	5.35e-10			ACTA2,ADAMTS16,ADAMTS18,ADRA2A,APC2,AUTS2,BCL11A,CACNA1B,CADPS,CDH23,CELSR3,CHL1,CHRNA3,COL18A1,COL1A2,CSMD3,CTSS,EGR1,ERBB4,FAM155A,GABBR2,GALNT9,GRIK3,GUCY1A1,HSD11B2,ISLR2,KDM6B,KIF5A,KMT2D,LGALS3,LSAMP,MCF2L,MEX3B,MYT1,NAV3,NCOR2,NEB,NOVA2,NRXN2,PCDHB8,POSTN,PPFIA2,RELN,SCN3A,SCN5A,SCRT1,SERPINF1,SLC1A2,SOCS3,SOX11,SPON1,SPTBN2,SRCIN1,STK32B,TBC1D30,TENM2,TUBB3,TUBB4A,UNC13A	59
Cancer, Gastrointestinal Disease, Organismal Injury and Abnormalities	Digestive system cancer	5.39e-10		1.664	AATK,ACTA2,ADAMTS16,ADAMTS18,ADD2,ADRA2A,AGAP2,ANK3,ANKS1B,ANXA1,APBA2,APC2,APLP1,AQP4,ASXL3,ATCAY,ATOH1,ATP1A3,ATP2B2,AUTS2,BAHCC1,BARHL1,BCAN,BCL11A,BCL11B,BRSK2,BSN,BTBD11,C1QL1,CACNA1B,CACNA2D2,CACNG2,CADPS,CBFA2T3,CDH23,CDK5R1,CELF3,CELSR3,CHL1,CHN2,CHRNA3,CHRNB2,CLSTN2,CNN1,CNTN2,COL18A1,COL1A2,COL23A1,COL8A2,COL9A1,CRMP1,CRYBG1,CSMD3,CSRNP3,CTSS,CUX2,DCC,DCX,DSC2,DSCAM,DSCAML1,EBF1,EBF3,EG…	225
Cancer, Organismal Injury and Abnormalities, Reproductive System Disease	Endometrial cancer	5.54e-10			ADAMTS16,ANK3,ANKS1B,APBA2,ATOH1,BCL11A,BSN,BTBD11,CACNA1B,CADPS,CELF3,CELSR3,CHL1,CHN2,CHRNB2,CNN1,COL9A1,CRMP1,CSMD3,DCC,DLX1,DSCAM,EBF3,ELAVL3,ERBB4,F2RL1,FGL2,GABRG2,GFAP,GRIA4,GSG1L,GUCY1A1,HS3ST5,INA,INSL6,IQSEC3,ISLR2,KCNAB1,KCNQ2,KIF21B,KIF5A,KLF4,KMT2D,LMOD1,LRFN2,LRRTM2,LSAMP,MAST1,MYT1,NAV1,NAV3,NCOR2,NEB,NFASC,NOL4,NOVA2,NRP2,NRXN2,PCDHB8,PDE1A,PDE1C,PDLIM1,PDZRN3,PLCB1,PLXNA2,PLXNA4,…	93
Nervous System Development and Function	Development of central nervous system	6.98e-10		0.352	AATK,ANK3,APLP1,ATOH1,ATP2B2,BARHL1,BCAN,CDK5R1,CHL1,CHRNB2,DCX,DLX1,DSCAML1,EBF3,EGR1,ERBB4,GFAP,HES5,KDM6B,MDGA1,MYT1,MYT1L,NCOR2,NHLH2,NRP2,PLCB1,PLXNA4,PRDM8,RELN,ROBO1,SLC1A2,SLIT1,SOX11,SRRM4,ST8SIA1,TENM2,VCAN	37
Neurological Disease	Cognitive impairment	7.12e-10			ADRA2A,ANK3,AQP4,ATP1A3,AUTS2,BCL11A,CACNG2,CDK5R1,COL18A1,DCX,EBF3,GABBR2,GABRG2,KCNJ6,KCNQ2,KMT2D,MYT1L,NCAN,NEFL,NRP2,PTPRT,SCN3A,SCN5A,SCN8A,SLC1A1,SLC1A2,SNAP25,SOBP,SOX11,TUBB3	30
Cancer, Endocrine System Disorders, Organismal Injury and Abnormalities	Neuroendocrine tumor	7.59e-10			ACTA2,ADAMTS18,ADRA2A,BCL11A,CDH23,CELSR3,CHL1,COL18A1,COL1A2,CSMD3,CTSS,EGR1,ERBB4,FAM155A,GALNT9,GRIK3,GUCY1A1,HSD11B2,ISLR2,KIF5A,KMT2D,LGALS3,MYT1,NCOR2,NEB,NOVA2,PCDHB8,POSTN,PPFIA2,RELN,SCN3A,SOX11,STK32B,TBC1D30,TENM2,TUBB3,TUBB4A	37
Cancer, Organismal Injury and Abnormalities	Head and neck carcinoma	1.49e-09			ACTA2,ADAMTS16,ADAMTS18,AGAP2,APC2,ATP1A3,AUTS2,BAHCC1,BCL11B,BSN,CACNA1B,CACNA2D2,CADPS,CBFA2T3,CDH23,CELSR3,CHRNA3,CNN1,COL18A1,COL1A2,CSMD3,DCC,DLX1,DSCAML1,EBF1,EGR1,ERBB4,FAM155A,GABBR2,GABRG2,GUCY1A1,INA,JPH3,KALRN,KCNH2,KDM6B,KLF4,KMT2D,KSR2,LGALS3,LSAMP,MAST1,MCF2L,MEX3B,MPP3,MYT1L,NAV3,NCOR2,NRP2,NRXN2,POSTN,PPFIA2,PTPRT,PTPRU,RELN,SCN3A,SCN5A,SCN8A,SEMA3D,SERPINF1,SLC1A2,SLIT1,SORCS3,SP…	75
Cell Morphology	Shape change of neurites	1.64e-09	Increased	3.53	AGAP2,BCL11B,BSN,CHL1,CHRNB2,CRMP1,DCC,DCX,DSCAM,ELAVL4,ERBB4,KALRN,LRFN2,NEFL,NRP2,PLXNA4,RELN,ROBO1,SEMA3D,SLIT1,SPTBN2,SRCIN1,TNR	23
Connective Tissue Disorders, Inflammatory Disease, Inflammatory Response, Organismal Injury and Abnormalities, Skeletal and Muscular Disorders	Osteoarthritis	1.76e-09			ADAMTS16,ADAMTS18,ADRA2A,ANXA1,ASIC1,CACNA1B,CACNA2D2,COL9A1,GABRG2,MATN3,POSTN,SCN3A,SCN5A,SCN8A,SLC1A1,SLC1A2,SNAP25,TUBB3,TUBB4A	19
Cancer, Gastrointestinal Disease, Organismal Injury and Abnormalities	Digestive organ tumor	1.92e-09		0.412	AARD,AATK,ACTA2,ADAMTS16,ADAMTS18,ADD2,ADRA2A,AGAP2,ANK3,ANKS1B,ANXA1,APBA2,APC2,APLP1,AQP4,AS3MT,ASXL3,ATCAY,ATOH1,ATP1A3,ATP2B2,AUTS2,BAHCC1,BARHL1,BCAN,BCL11A,BCL11B,BRSK2,BSN,BTBD11,C1QL1,CACNA1B,CACNA2D2,CACNG2,CADPS,CBFA2T3,CDH23,CDK5R1,CELF3,CELSR3,CHL1,CHN2,CHRNA3,CHRNB2,CLSTN2,CNN1,CNTN2,COL18A1,COL1A2,COL23A1,COL8A2,COL9A1,CRMP1,CRYBG1,CSMD3,CSRNP3,CTSS,CUX2,DCC,DCX,DLX1,DSC2,DSCAM,DSCA…	235
Neurological Disease	Progressive neurological disorder	2.79e-09			ADRA2A,ANK3,ANXA1,AQP4,ASIC1,CACNA1B,CHRNB2,COL1A2,CTSS,EGR1,ERBB4,F2RL1,GABBR2,GABRG2,GAD2,GFAP,GRIA4,INA,KCNC3,KCNH2,LMOD1,NEFL,PRDM8,RBFOX1,SCN3A,SCN5A,SCN8A,SLC1A1,SLC1A2,SNAP25,SPARCL1,TNR,TUBB3,TUBB4A	34
Organismal Survival	Neonatal death	3.01e-09	Decreased	-4.472	APBA2,ATOH1,ATP1A3,BCL11A,BCL11B,BRSK2,CADPS,CELSR3,DCC,DSCAM,ELAVL3,ELAVL4,F2RL1,KCNQ2,KDM6B,KIF5A,KLF4,MEX3B,MYT1,NRXN2,Nrxn3,RAB3C,RLN1,ROBO1,SNAP25,SOX11,UNC13A	27
Embryonic Development, Nervous System Development and Function, Organ Development, Organismal Development, Tissue Development	Formation of brain	3.4e-09		1.356	AATK,ANK3,APLP1,ATOH1,ATP2B2,BARHL1,BCAN,CDK5R1,CHL1,CHRNB2,DCX,DLX1,DSCAML1,EBF3,EGR1,ERBB4,HES5,KDM6B,MDGA1,MYT1L,NCOR2,NRP2,PLCB1,PLXNA4,PRDM8,RELN,ROBO1,SLC1A2,SLIT1,SRRM4,ST8SIA1	31
Cancer, Organismal Injury and Abnormalities	Neck neoplasm	3.47e-09			ADAMTS16,ANXA1,APC2,ATP1A3,AUTS2,CACNA1B,CADPS,CDH23,CELSR3,CHRNA3,COL18A1,COL1A2,CSMD3,DCC,DSCAML1,ERBB4,FAM155A,GABBR2,GABRG2,GUCY1A1,KDM6B,KMT2D,LGALS3,LSAMP,MCF2L,MEX3B,MPP3,MYT1L,NAV3,NCOR2,NRXN2,PTPRT,PTPRU,SCN3A,SCN5A,SCRT1,SEMA3D,SERPINF1,SLC1A2,SOCS3,SORCS3,SPON1,SPTBN2,SRCIN1,ST18,TENM2,THSD7A,THSD7B,TLL1,TUBB3,TUBB4A,UNC13A,UNC79,VCAN	54
Organismal Survival	Perinatal death	3.91e-09	Decreased	-4.502	APBA2,APLP1,ATOH1,ATP1A3,BAHCC1,BCL11A,BCL11B,BRSK2,CADPS,CDK5R1,CELSR3,DCC,DSCAM,ELAVL3,ELAVL4,F2RL1,H19,KCNQ2,KDM6B,KIF5A,KLF4,MEX3B,MYT1,NRXN2,Nrxn3,RAB3C,RLN1,ROBO1,SNAP25,SOX11,UNC13A,UNC79	32
Neurological Disease, Skeletal and Muscular Disorders	Neuromuscular disease	4.09e-09			ADRA2A,ANXA1,APLP1,AQP4,ASIC1,ATP2B2,BCL11B,CACNA1B,CDK5R1,CHRNB2,CTSS,EGR1,F2RL1,GABBR2,GABRG2,GAD2,GFAP,JUNB,KCNAB1,KCNC3,KCNH2,KCNQ2,LMOD1,MAL2,MYT1L,NEFL,PDLIM1,PLCB1,RBFOX1,RGS4,SCN3A,SCN5A,SCN8A,SLC1A1,SLC1A2,SNAP25,SPARCL1,ST8SIA1,STARD10,SYNPR,TNR,VCAN	42
Cellular Development, Cellular Growth and Proliferation, Nervous System Development and Function, Tissue Development	Proliferation of neuronal cells	4.62e-09	Increased	2.27	AATK,ANK3,APBA2,BCAN,BRSK2,CDK5R1,CHL1,CNTN2,DCC,DCX,EGR1,ELAVL4,ERBB4,GFAP,GPRIN1,ISLR2,KALRN,NCAN,NPAS4,PAK5,PCSK1N,PLXNA4,RELN,ROBO1,SEMA3D,SEMA7A,SLIT1,SOCS3,SRRM4,VCAN,WISP2	31
Cell-To-Cell Signaling and Interaction, Nervous System Development and Function	Action potential of cells	4.69e-09		1.732	ANK3,ASIC1,CHRNB2,GABBR2,GRIA4,JPH3,KALRN,KCNAB1,KCNH2,KCNQ2,RGS4,SCN3A,SCN5A,SCN8A,SRCIN1	15
Cancer, Organismal Injury and Abnormalities, Reproductive System Disease	Endometrial carcinoma	5.41e-09			ADAMTS16,ANK3,ANKS1B,APBA2,ATOH1,BCL11A,BSN,BTBD11,CACNA1B,CADPS,CELF3,CELSR3,CHL1,CHN2,CHRNB2,COL9A1,CRMP1,CSMD3,DCC,DLX1,DSCAM,EBF3,ELAVL3,ERBB4,GABRG2,GFAP,GRIA4,GSG1L,HS3ST5,INSL6,IQSEC3,ISLR2,KCNAB1,KCNQ2,KIF21B,KIF5A,KLF4,KMT2D,LRFN2,LRRTM2,LSAMP,MAST1,MYT1,NAV1,NAV3,NCOR2,NEB,NFASC,NOL4,NOVA2,NRP2,NRXN2,PCDHB8,PDE1A,PDE1C,PDLIM1,PLCB1,PLXNA2,PLXNA4,PPFIA2,PTPRT,PTPRU,RASGRF2,RELN,RGS4,RIMK…	86
Hereditary Disorder, Neurological Disease, Organismal Injury and Abnormalities, Psychological Disorders, Skeletal and Muscular Disorders	Huntington's Disease	5.71e-09			APLP1,AQP4,ATP2B2,BCL11B,CDK5R1,CTSS,EGR1,GABRG2,GAD2,GFAP,JUNB,KCNAB1,KCNQ2,LMOD1,MAL2,MYT1L,NEFL,PDLIM1,PLCB1,RBFOX1,RGS4,SCN3A,SCN5A,SCN8A,SLC1A1,SLC1A2,SNAP25,ST8SIA1,STARD10,SYNPR,VCAN	31
Cancer, Organismal Injury and Abnormalities	Malignant neoplasm of upper aerodigestive tract	6.54e-09			ADAMTS16,AGAP2,ANK3,ANXA1,ATP1A3,CACNA1B,CACNA2D2,CADPS,CDH23,CELSR3,CNN1,COL1A2,CRYBG1,CSMD3,DCC,DSCAML1,EBF1,ERBB4,FAM155A,GABRG2,GSE1,GUCY1A1,KALRN,KIF21B,KMT2D,LSAMP,LYZ,MPP3,MYT1L,NAV3,NCAN,NCOR2,NRXN2,PLXNA4,POSTN,PPFIA2,PTPRT,PTPRU,ROBO1,SCN3A,SCN5A,SEMA3D,SLIT1,SORCS3,SOX11,SPON1,ST18,TENM2,THSD7A,THSD7B,TLL1,TMEM151B,TUBB3,TUBB4A,UNC79,VCAN	56
Neurological Disease	Myoclonus	7.08e-09	Decreased	-2.219	CACNA1B,CACNA2D2,CHRNA3,CHRNB2,GABRG2,GAD2,KCNC3,KIF5A,NPAS4,PRDM8,SCN3A,SCN5A,SPTBN2	13
Cancer, Organismal Injury and Abnormalities, Reproductive System Disease	Uterine endometrioid carcinoma	8.43e-09			ADAMTS16,ANK3,ANKS1B,APBA2,ATOH1,BCL11A,BSN,BTBD11,CADPS,CELF3,CELSR3,CHL1,CHN2,CHRNB2,COL9A1,CRMP1,CSMD3,DCC,DSCAM,EBF3,ELAVL3,ERBB4,GABRG2,GFAP,GRIA4,GSG1L,HS3ST5,INSL6,IQSEC3,ISLR2,KCNAB1,KCNQ2,KIF21B,KIF5A,KLF4,KMT2D,LRFN2,LRRTM2,LSAMP,MAST1,MYT1,NAV1,NAV3,NCOR2,NEB,NOL4,NOVA2,NRP2,PCDHB8,PDE1A,PDE1C,PDLIM1,PLCB1,PLXNA2,PLXNA4,PPFIA2,PTPRT,PTPRU,RASGRF2,RELN,RGS4,RIMKLA,ROBO1,SCN3A,SCN5A,SCN8…	80
Cancer, Organismal Injury and Abnormalities	Abdominal cancer	8.94e-09		1.912	AATK,ACTA2,ADAMTS16,ADAMTS18,ADD2,ADRA2A,AGAP2,ANK3,ANKS1B,ANXA1,APBA2,APC2,APLP1,AQP4,ASXL3,ATCAY,ATOH1,ATP1A3,ATP2B2,AUTS2,BAHCC1,BARHL1,BCAN,BCL11A,BCL11B,BRSK2,BSN,BTBD11,C1QL1,CACNA1B,CACNA2D2,CACNG2,CADPS,CBFA2T3,CDH23,CDK5R1,CELF3,CELSR3,CHL1,CHN2,CHRNA3,CHRNB2,CLSTN2,CNN1,CNTN2,COL18A1,COL1A2,COL23A1,COL8A2,COL9A1,CRMP1,CRYBG1,CSMD3,CSRNP3,CTSS,CUX2,DCC,DCX,DLX1,DSC2,DSCAM,DSCAML1,EBF1,EB…	232
Cancer, Organismal Injury and Abnormalities, Reproductive System Disease	Endometrioid endometrial adenocarcinoma	8.94e-09			ADAMTS16,ANK3,ANKS1B,APBA2,ATOH1,BCL11A,BSN,BTBD11,CADPS,CELF3,CELSR3,CHL1,CHN2,CHRNB2,COL9A1,CRMP1,CSMD3,DCC,DSCAM,EBF3,ELAVL3,GABRG2,GFAP,GRIA4,GSG1L,HS3ST5,INSL6,IQSEC3,ISLR2,KCNAB1,KCNQ2,KIF21B,KIF5A,KLF4,KMT2D,LRFN2,LRRTM2,LSAMP,MAST1,MYT1,NAV1,NAV3,NCOR2,NEB,NOL4,NOVA2,NRP2,PCDHB8,PDE1A,PDE1C,PDLIM1,PLCB1,PLXNA2,PLXNA4,PPFIA2,PTPRT,PTPRU,RASGRF2,RELN,RGS4,RIMKLA,ROBO1,SCN3A,SCN5A,SCN8A,SEMA…	79
Hereditary Disorder, Neurological Disease, Organismal Injury and Abnormalities	Autosomal dominant encephalopathy	1.12e-08			ATP1A3,CHRNB2,GABRG2,GFAP,HES5,KCNC3,KCNQ2,KCNQ3,KIF5A,RELN,SCN3A,SCN5A,SCN8A,SLC1A1,SLC1A2,SPTBN2	16
Cancer, Organismal Injury and Abnormalities	Tumorigenesis of tissue	1.12e-08		-0.526	AATK,ACTA2,ADAMTS16,ADAMTS18,ADD2,ADRA2A,AGAP2,ANK3,ANKS1B,ANXA1,APBA2,APC2,APLP1,AQP4,AS3MT,ASXL3,ATCAY,ATOH1,ATP1A3,ATP2B2,AUTS2,BAHCC1,BARHL1,BCAN,BCL11A,BCL11B,BRSK2,BSN,BTBD11,C1QL1,CACNA1B,CACNA2D2,CACNG2,CADPS,CBFA2T3,CDH23,CDK5R1,CELF3,CELSR3,CHL1,CHN2,CHRNA3,CHRNB2,CLSTN2,CNN1,CNTN2,COL18A1,COL1A2,COL23A1,COL8A2,COL9A1,CRMP1,CRYBG1,CSMD3,CSRNP3,CTSS,CUX2,DCC,DCX,DLX1,DSC2,DSCAM,DSCAML1,E…	236
Cancer, Organismal Injury and Abnormalities, Respiratory Disease	Laryngeal tumor	1.13e-08			ANXA1,ATP1A3,CACNA1B,CELSR3,COL1A2,CSMD3,DCC,DSCAML1,ERBB4,FAM155A,GABRG2,GUCY1A1,KMT2D,MPP3,MYT1L,NAV3,PTPRT,PTPRU,SCN3A,SEMA3D,SORCS3,ST18,THSD7A,THSD7B,TLL1,TUBB3,TUBB4A,UNC79,VCAN	29
Cancer, Organismal Injury and Abnormalities	Upper aerodigestive tract carcinoma	1.24e-08			ADAMTS16,AGAP2,ANK3,ATP1A3,CACNA1B,CACNA2D2,CADPS,CDH23,CELSR3,CNN1,COL1A2,CRYBG1,CSMD3,DCC,DSCAML1,EBF1,ERBB4,FAM155A,GABRG2,GSE1,GUCY1A1,KALRN,KIF21B,KMT2D,LSAMP,LYZ,MPP3,MYT1L,NAV3,NCAN,NCOR2,NRXN2,PLXNA4,POSTN,PPFIA2,PTPRT,PTPRU,SCN3A,SCN5A,SEMA3D,SLIT1,SORCS3,SOX11,SPON1,ST18,TENM2,THSD7A,THSD7B,TLL1,TMEM151B,TUBB3,TUBB4A,UNC79,VCAN	54
Cellular Development, Nervous System Development and Function, Tissue Development	Differentiation of neurons	1.26e-08		1.92	ANK3,ATOH1,ATP2B2,BCL11B,BRSK2,CDH23,CDK5R1,CNTN2,DISP3,DLX1,EBF1,EBF3,ELAVL3,ELAVL4,ERBB4,HES5,KDM6B,LRRTM2,MDGA1,MYT1L,NCOR2,PLXNA4,SERPINF1,SLC1A2,SOX11,TUBB3	26
Cancer, Organismal Injury and Abnormalities, Reproductive System Disease	Uterine carcinoma	1.36e-08			ADAMTS16,ANK3,ANKS1B,APBA2,ATOH1,BCL11A,BSN,BTBD11,CACNA1B,CADPS,CELF3,CELSR3,CHL1,CHN2,CHRNB2,COL9A1,CRMP1,CSMD3,CTSS,DCC,DLX1,DSCAM,EBF3,ELAVL3,ERBB4,GABRG2,GFAP,GRIA4,GSG1L,HS3ST5,INSL6,IQSEC3,ISLR2,JPH3,KCNAB1,KCNQ2,KIF21B,KIF5A,KLF4,KMT2D,LRFN2,LRRTM2,LRTM2,LSAMP,MAST1,MYT1,NAV1,NAV3,NCOR2,NEB,NFASC,NOL4,NOVA2,NRP2,NRXN2,PCDHB8,PDE1A,PDE1C,PDLIM1,PLCB1,PLXNA2,PLXNA4,PPFIA2,PTPRT,PTPRU,RASGRF…	89
Cellular Assembly and Organization	Stabilization of plasma membrane	1.38e-08	Increased	2.59	ANK3,BCAN,CTSS,NCAN,PTPRU,SRCIN1,TNR	7
Cancer, Organismal Injury and Abnormalities, Reproductive System Disease	Endometrial adenocarcinoma	1.44e-08			ADAMTS16,ANK3,ANKS1B,APBA2,ATOH1,BCL11A,BSN,BTBD11,CADPS,CELF3,CELSR3,CHL1,CHN2,CHRNB2,COL9A1,CRMP1,CSMD3,DCC,DLX1,DSCAM,EBF3,ELAVL3,ERBB4,GABRG2,GFAP,GRIA4,GSG1L,HS3ST5,INSL6,IQSEC3,ISLR2,KCNAB1,KCNQ2,KIF21B,KIF5A,KLF4,KMT2D,LRFN2,LRRTM2,LSAMP,MAST1,MYT1,NAV1,NAV3,NCOR2,NEB,NOL4,NOVA2,NRP2,PCDHB8,PDE1A,PDE1C,PDLIM1,PLCB1,PLXNA2,PLXNA4,PPFIA2,PTPRT,PTPRU,RASGRF2,RELN,RGS4,RIMKLA,ROBO1,SCN3A,SCN5A…	81
Cancer, Organismal Injury and Abnormalities, Respiratory Disease	Respiratory system tumor	1.44e-08			ACTA2,ANK3,ANKS1B,ANXA1,ASXL3,ATP1A3,ATP2B2,BCL11A,BSN,CACNA1B,CACNA2D2,CADPS,CDH23,CELSR3,CHN2,CHRNA3,CHRNB2,COL1A2,COL23A1,COL9A1,CRMP1,CRYBG1,CSMD3,CUX2,DCC,DLX1,DSCAM,DSCAML1,ERBB4,FAM155A,GABRG2,GAD2,GUCY1A1,KALRN,KIF21B,KMT2D,KSR2,MAP3K13,MAST1,MPP3,MYT1,MYT1L,NAV1,NAV3,NCAN,NCOR2,NEB,NOVA2,NTM,PCDHB8,PDLIM1,PLCB1,POLR2A,PPFIA2,PTPRT,PTPRU,RAPGEF5,RELN,RGS4,ROBO1,SCN3A,SEMA3D,SEZ6L,SHC2,SLI…	80
Cancer, Organismal Injury and Abnormalities, Reproductive System Disease	Breast or ovarian cancer	1.6e-08			ACTA2,ADAMTS18,ADD2,ADRA2A,AGAP2,ANKS1B,ANXA1,ATP2B2,BAHCC1,BCL11B,BSN,BTBD11,CACNA1B,CACNA2D2,CADPS,CELSR3,CHL1,CLSTN2,CNN1,COL18A1,COL1A2,COL23A1,COL9A1,CRMP1,CSMD3,CUX2,DSCAM,EBF3,EGR1,ELAVL3,ERBB4,FAM155A,GABBR2,GAD2,GRIA4,H19,HIST1H4D,IGFBPL1,IGSF21,JUNB,KALRN,KCNJ6,KCNQ2,KIAA1549L,KIF21B,KLF4,KMT2D,KSR2,LGALS3,MAP3K13,MYOF,MYT1,MYT1L,NAV3,NCAN,NCOR2,NEB,NKD1,NPAS4,NRP2,NRXN2,NTM,PCDHB8,PDE1…	106
Cellular Development	Differentiation of nervous system	1.68e-08		1.452	ANK3,ATOH1,ATP2B2,BCL11B,BRSK2,CDH23,CDK5R1,CNTN2,DISP3,DLX1,EBF1,EBF3,ELAVL3,ELAVL4,ERBB4,HES5,KDM6B,LRRTM2,MDGA1,MYT1L,NCOR2,PLXNA4,RELN,SERPINF1,SLC1A2,SOCS3,SOX11,TUBB3,VCAN	29
Cancer, Organismal Injury and Abnormalities	Carcinoma	1.73e-08		0.044	AATK,ACTA2,ADAMTS16,ADAMTS18,ADD2,ADRA2A,AGAP2,ANK3,ANKS1B,ANXA1,APBA2,APC2,APLP1,AQP4,AS3MT,ASXL3,ATCAY,ATOH1,ATP1A3,ATP2B2,AUTS2,BAHCC1,BARHL1,BCAN,BCL11A,BCL11B,BRSK2,BSN,BTBD11,C1QL1,CACNA1B,CACNA2D2,CACNG2,CADPS,CBFA2T3,CDH23,CDK5R1,CELF3,CELSR3,CHL1,CHN2,CHRNA3,CHRNB2,CLSTN2,CNN1,CNTN2,COL18A1,COL1A2,COL23A1,COL8A2,COL9A1,CRMP1,CRYBG1,CSMD3,CSRNP3,CTSS,CUX2,DCC,DCX,DLX1,DSC2,DSCAM,DSCAML1,E…	234
Tissue Development	Organization of nervous tissue	2.31e-08			ANK3,ATP2B2,CHL1,DCC,INA,LRRTM2,NEFL,NFASC,SPTBN2,TNR	10
Cell Morphology, Nervous System Development and Function	Morphology of central nervous system cells	2.37e-08			ANXA1,AQP4,ATP2B2,CDK5R1,CHL1,CHRNB2,CNTN2,CRMP1,EGR1,GFAP,HES5,KALRN,Mir124a-1hg,PLCB1,SLC1A2,SPARCL1	16
Cell Morphology	Sprouting	2.56e-08	Increased	2.854	AGAP2,BSN,CDK5R1,CHRNB2,COL18A1,CRMP1,DCX,DSCAM,ELAVL4,EMB,ERBB4,KALRN,LRFN2,NEFL,NRP2,PLXNA4,RELN,RGS4,ROBO1,SEMA3D,SLIT1,SPTBN2,SRCIN1,TNR,ZMIZ1	25
Cancer, Organismal Injury and Abnormalities, Respiratory Disease	Laryngeal squamous cell carcinoma	2.59e-08			ATP1A3,CACNA1B,CELSR3,COL1A2,CSMD3,DCC,DSCAML1,ERBB4,FAM155A,GABRG2,GUCY1A1,KMT2D,MPP3,MYT1L,NAV3,PTPRT,PTPRU,SCN3A,SEMA3D,SORCS3,ST18,THSD7A,THSD7B,TLL1,TUBB3,TUBB4A,UNC79,VCAN	28
Neurological Disease	Frontotemporal lobar degeneration or amyotrophic lateral sclerosis	2.74e-08			ADRA2A,ANXA1,COL1A2,ERBB4,GABRG2,GAD2,GFAP,GRIA4,INA,KCNH2,LMOD1,NEFL,RBFOX1,SCN3A,SCN5A,SCN8A,SLC1A1,SLC1A2	18
Connective Tissue Disorders, Inflammatory Disease, Inflammatory Response, Organismal Injury and Abnormalities, Skeletal and Muscular Disorders	Knee osteoarthritis	3.03e-08			ADRA2A,ASIC1,CACNA1B,CACNA2D2,POSTN,SCN5A,SNAP25,TUBB3,TUBB4A	9
Cell Morphology, Nervous System Development and Function, Tissue Morphology	Morphology of neurites	3.04e-08			AATK,CACNA2D2,CDK5R1,CHL1,COL8A2,DCX,ERBB4,KALRN,KIF5A,NEFL,NFASC,NRP2,PAK5,PLXNA2,PLXNA4,ROBO1,SOX11,VCAN	18
Developmental Disorder	Overgrowth syndrome	3.19e-08			ADRA2A,APC2,GABBR2,H19,SCN3A,SCN5A,SCN8A,SLC1A1,SLC1A2,TUBB3,TUBB4A	11
Cancer, Organismal Injury and Abnormalities	Head and neck squamous cell carcinoma	3.81e-08			ACTA2,ADAMTS18,AGAP2,ATP1A3,BAHCC1,BCL11B,BSN,CACNA1B,CACNA2D2,CADPS,CBFA2T3,CELSR3,CNN1,COL18A1,COL1A2,CSMD3,DCC,DLX1,DSCAML1,EBF1,EGR1,ERBB4,FAM155A,GABRG2,GUCY1A1,INA,JPH3,KALRN,KCNH2,KDM6B,KLF4,KMT2D,KSR2,MAST1,MEX3B,MPP3,MYT1L,NAV3,NCOR2,NRP2,POSTN,PPFIA2,PTPRT,PTPRU,RELN,SCN3A,SCN8A,SEMA3D,SLIT1,SORCS3,SPON1,ST18,TENM2,THSD7A,THSD7B,TLL1,TUBB3,TUBB4A,UNC79,VCAN	60
Cancer, Gastrointestinal Disease, Organismal Injury and Abnormalities	Oral tumor	4.05e-08			AGAP2,ANKS1B,ANXA1,AS3MT,AUTS2,BARHL1,BCL11A,CACNG2,CADPS,CNN1,CSMD3,DLX1,DSCAM,EBF1,EBF3,ERBB4,FAM155A,FGL2,GPRIN1,GRIA4,GUCY1A1,KCNQ3,KDM6B,KMT2D,KSR2,LMOD1,LRFN2,LRRTM2,MCF2L,MPPED2,MYT1,NEB,NPAS4,RAPGEF5,RNF165,SEMA3D,SHTN1,SLCO5A1,SNAP25,SOCS3,SPON1,TENM2,THSD7B,TNR,TUBB3,TUBB4A,UBE2QL1	47
Cancer, Organismal Injury and Abnormalities, Respiratory Disease	Upper airway cancer	4.11e-08			ANK3,ATP1A3,CACNA1B,CACNA2D2,CELSR3,COL1A2,CRYBG1,CSMD3,DCC,DSCAML1,ERBB4,FAM155A,GABRG2,GUCY1A1,KALRN,KIF21B,KMT2D,MPP3,MYT1L,NAV3,PPFIA2,PTPRT,PTPRU,ROBO1,SCN3A,SEMA3D,SLIT1,SORCS3,SOX11,ST18,TENM2,THSD7A,THSD7B,TLL1,TUBB3,TUBB4A,UNC79,VCAN	38
Organismal Development	Size of head	4.12e-08			AATK,ANXA1,BRSK2,CDK5R1,CUX2,DSCAM,EBF1,EGR1,GFAP,H19,KLF4,Mir124a-1hg,NPPC,PLXNA4,POSTN,ROBO1,SOX11	17
Neurological Disease	Ataxia	4.23e-08	Decreased	-2.96	ANK3,APBA2,ATCAY,ATP1A3,ATP2B2,CACNA2D2,CACNG2,CHRNB2,EBF3,HES5,KCNC3,NAPB,RELN,SCN3A,SCN5A,SCN8A,SLC1A1,SLC1A2,SPTBN2	19
Cancer, Endocrine System Disorders, Organismal Injury and Abnormalities, Reproductive System Disease	Ovarian adenocarcinoma	4.31e-08			ADD2,AGAP2,BSN,CACNA1B,CADPS,CHL1,COL1A2,COL23A1,CSMD3,CUX2,EBF3,ELAVL3,GABBR2,GRIA4,IGSF21,KALRN,KCNQ2,KIAA1549L,KMT2D,MAP3K13,MYOF,MYT1,MYT1L,NAV3,NCAN,NCOR2,NRP2,NTM,PCDHB8,PDE1C,PLCB1,PLXNA4,POSTN,PSD,PTPRT,SCN3A,SCN5A,SCRT2,SEMA6C,SLIT1,SORCS3,SOX11,TENM2,THSD7B,TNR,TUBB3,TUBB4A,UNC79,VCAN	49
Cellular Development, Cellular Growth and Proliferation, Nervous System Development and Function, Tissue Development	Outgrowth of neurites	4.53e-08	Increased	2.066	AATK,APBA2,BCAN,BRSK2,CDK5R1,CHL1,DCC,DCX,ELAVL4,ERBB4,GFAP,GPRIN1,ISLR2,NPAS4,PAK5,PCSK1N,PLXNA4,RELN,ROBO1,SEMA3D,SEMA7A,SRRM4,VCAN,WISP2	24
Neurological Disease	Progressive motor neuropathy	4.56e-08			ADRA2A,ANXA1,AQP4,ASIC1,CACNA1B,CHRNB2,COL1A2,CTSS,EGR1,ERBB4,F2RL1,GABBR2,GABRG2,GAD2,GFAP,INA,KCNC3,KCNH2,LMOD1,NEFL,RBFOX1,SCN3A,SCN5A,SCN8A,SLC1A1,SLC1A2,SNAP25,SPARCL1,TNR	29
Cancer, Hematological Disease, Organismal Injury and Abnormalities	Lymphohematopoietic cancer	5.66e-08		0.602	ADAMTS16,ADD2,ANK3,ANKS1B,ANXA1,ASXL3,ATP2B2,BCAN,BCL11A,BCL11B,CBFA2T3,CELSR3,CHL1,CHRNB2,COL18A1,COL1A2,COL23A1,COL8A2,CRYBG1,CSMD3,CUX2,DCC,DSCAM,EBF1,EBF3,EGR1,ELAVL4,EMB,ERBB4,GABBR2,GABRG2,GAD2,GALNT9,GFAP,GPRIN1,GRIK3,GSE1,H19,HES5,JPH2,JPH3,JUNB,KALRN,KCNH2,KCNQ2,KIF21B,KLF4,KMT2D,LARS2,LRFN2,LYZ,MYOF,NAPB,NAV3,NCAN,NCOR2,NEB,NFASC,NRP2,PDE1C,PDZRN3,PLXNA2,PLXNA4,POSTN,PPFIA2,PSD,PTPRT,RE…	85
Cellular Movement, Nervous System Development and Function	Positioning of neurons	6.97e-08			ATOH1,CDK5R1,DCX,NRP2,RELN,SLIT1	6
Nervous System Development and Function, Organ Morphology, Organismal Development	Morphology of forebrain	7.34e-08			BRSK2,CDK5R1,CELSR3,CHL1,CHRNB2,COL18A1,DCC,EBF1,GFAP,HES5,KLF4,NCOR2,PLXNA4,ROBO1,SEMA7A,SLC1A2,SOX11,TENM2	18
Cancer, Endocrine System Disorders, Organismal Injury and Abnormalities, Reproductive System Disease	Gonadal tumor	7.35e-08			ADD2,AGAP2,BCAN,BSN,CACNA1B,CADPS,CHL1,COL18A1,COL1A2,COL23A1,CSMD3,CUX2,EBF3,ELAVL3,GABBR2,GAD2,GRIA4,H19,IGSF21,JUNB,KALRN,KCNQ2,KIAA1549L,KMT2D,LPAR2,MAP3K13,MYOF,MYT1,MYT1L,NAV3,NCAN,NCOR2,NRP2,NTM,PCDHB8,PDE1C,PDZRN3,PLCB1,PLXNA4,POSTN,PSD,PTPRT,RASGRF2,SCN3A,SCN5A,SCRT2,SEMA6C,SLIT1,SORCS3,SOX11,TENM2,THSD7B,TNR,TUBB3,TUBB4A,UNC79,VCAN,WISP2	58
Cell Morphology, Cellular Assembly and Organization, Cellular Development, Cellular Function and Maintenance, Cellular Growth and Proliferation, Embryonic Development, Nervous System Development and Function, Organismal Development, Tissue Development	Dendritic growth/branching	7.7e-08	Increased	2.937	AGAP2,BSN,CHRNB2,CRMP1,DCX,DSCAM,ELAVL4,ERBB4,KALRN,LRFN2,NEFL,NRP2,RELN,ROBO1,SLIT1,SPTBN2,SRCIN1,TNR	18
Psychological Disorders	Anxiety Disorders	8.43e-08			ADRA2A,ANXA1,ATP1A3,CACNA1B,CACNA2D2,GABRG2,GAD2,KCNH2,SCN3A,SCN5A,SCN8A,SLC1A1,SLC1A2	13
Neurological Disease	Amyotrophic lateral sclerosis	8.51e-08			ADRA2A,ANXA1,COL1A2,ERBB4,GABRG2,GAD2,GFAP,INA,KCNH2,LMOD1,NEFL,RBFOX1,SCN3A,SCN5A,SCN8A,SLC1A1,SLC1A2	17
Ophthalmic Disease, Organismal Injury and Abnormalities	Ocular motility disorder	8.73e-08			ADRA2A,GABRG2,SCN3A,SCN5A,SCN8A,SLC1A1,SLC1A2,SNAP25,SOBP,TUBB3,TUBB4A	11
Cancer, Endocrine System Disorders, Organismal Injury and Abnormalities, Reproductive System Disease	Ovarian cancer	8.77e-08			ADD2,AGAP2,BSN,CACNA1B,CADPS,CHL1,COL18A1,COL1A2,COL23A1,CSMD3,CUX2,EBF3,ELAVL3,GABBR2,GAD2,GRIA4,H19,IGSF21,JUNB,KALRN,KCNQ2,KIAA1549L,KMT2D,MAP3K13,MYOF,MYT1,MYT1L,NAV3,NCAN,NCOR2,NRP2,NTM,PCDHB8,PDE1C,PLCB1,PLXNA4,POSTN,PSD,PTPRT,RASGRF2,SCN3A,SCN5A,SCRT2,SEMA6C,SLIT1,SORCS3,SOX11,TENM2,THSD7B,TNR,TUBB3,TUBB4A,UNC79,VCAN,WISP2	55
Cancer, Endocrine System Disorders, Organismal Injury and Abnormalities, Reproductive System Disease	Mixed ovarian carcinoma	9.59e-08			ADD2,AGAP2,CACNA1B,CADPS,CHL1,COL1A2,COL23A1,CSMD3,CUX2,EBF3,ELAVL3,GABBR2,GRIA4,KCNQ2,KIAA1549L,MAP3K13,MYT1,MYT1L,NCAN,NCOR2,NRP2,NTM,PCDHB8,PDE1C,PLCB1,PLXNA4,PTPRT,SCN3A,SCRT2,SEMA6C,SLIT1,SORCS3,SOX11,TENM2,TNR,TUBB3,TUBB4A,UNC79,VCAN	39
Cancer, Organismal Injury and Abnormalities	Adenosquamous carcinoma	9.99e-08			ADD2,AGAP2,CACNA1B,CADPS,CHL1,COL1A2,COL23A1,CSMD3,CUX2,EBF3,ELAVL3,GABBR2,GRIA4,KCNQ2,KIAA1549L,MAP3K13,MYT1,MYT1L,NCAN,NCOR2,NRP2,NTM,PCDHB8,PDE1C,PLCB1,PLXNA4,PTPRT,SCN3A,SCRT2,SEMA6C,SLIT1,SORCS3,SOX11,TENM2,TNR,TUBB3,TUBB4A,UNC79,VCAN	39
Neurological Disease, Organismal Injury and Abnormalities	Abnormality of cerebral cortex	1.02e-07		-1.133	AQP4,ATP2B2,BRSK2,CDK5R1,CELSR3,CHL1,CHRNB2,CRMP1,CUX2,GFAP,KALRN,KCNQ2,LRFN2,PLXNA4,SLC1A2,SNAP25,SOX11,TNR	18
Cancer, Endocrine System Disorders, Organismal Injury and Abnormalities, Reproductive System Disease	Ovarian Cancer and Tumors	1.04e-07			ADD2,AGAP2,BSN,CACNA1B,CADPS,CHL1,COL18A1,COL1A2,COL23A1,CSMD3,CUX2,EBF3,ELAVL3,GABBR2,GAD2,GRIA4,H19,IGSF21,JUNB,KALRN,KCNQ2,KIAA1549L,KMT2D,LPAR2,MAP3K13,MYOF,MYT1,MYT1L,NAV3,NCAN,NCOR2,NRP2,NTM,PCDHB8,PDE1C,PLCB1,PLXNA4,POSTN,PSD,PTPRT,RASGRF2,SCN3A,SCN5A,SCRT2,SEMA6C,SLIT1,SORCS3,SOX11,TENM2,THSD7B,TNR,TUBB3,TUBB4A,UNC79,VCAN,WISP2	56
Cancer, Organismal Injury and Abnormalities	Breast or ovarian carcinoma	1.14e-07			ACTA2,ADAMTS18,ADD2,ADRA2A,AGAP2,ANKS1B,ANXA1,BAHCC1,BCL11B,BSN,BTBD11,CACNA1B,CADPS,CELSR3,CHL1,CLSTN2,CNN1,COL1A2,COL23A1,COL9A1,CSMD3,CUX2,DSCAM,EBF3,EGR1,ELAVL3,ERBB4,FAM155A,GABBR2,GRIA4,HIST1H4D,IGFBPL1,IGSF21,KALRN,KCNJ6,KCNQ2,KIAA1549L,KIF21B,KLF4,KMT2D,KSR2,MAP3K13,MYOF,MYT1,MYT1L,NAV3,NCAN,NCOR2,NEB,NKD1,NPAS4,NRP2,NRXN2,NTM,PCDHB8,PDE1C,PLCB1,PLXNA4,POSTN,PSD,PTPRT,PTPRU,RAPGEF5,RASGRF…	90
Cell Morphology, Cellular Assembly and Organization, Cellular Development, Cellular Function and Maintenance, Cellular Growth and Proliferation, Embryonic Development, Nervous System Development and Function, Organismal Development, Tissue Development	Branching of neurites	1.31e-07	Increased	3.238	AGAP2,BSN,CHRNB2,CRMP1,DCX,DSCAM,ELAVL4,ERBB4,KALRN,LRFN2,NEFL,NRP2,PLXNA4,RELN,ROBO1,SEMA3D,SLIT1,SPTBN2,SRCIN1,TNR	20
Neurological Disease, Skeletal and Muscular Disorders	Paralysis	1.36e-07			ATP1A3,BSN,CHRNA3,CHRNB2,EBF3,KDM6B,KIF5A,NFASC,SCN3A,SCN5A,SCN8A,SLC1A1,SLC1A2,SNAP25,TUBB3,TUBB4A	16
Neurological Disease, Organismal Injury and Abnormalities	Localization-related epilepsy	1.36e-07			CACNA1B,CACNA2D2,CHRNB2,GABRG2,GAD2,KCNQ2,RELN,SCN3A,SCN5A,SCN8A	10
Cancer, Endocrine System Disorders, Organismal Injury and Abnormalities, Reproductive System Disease	Malignant epithelial ovarian tumor	1.37e-07			ADD2,AGAP2,BSN,CACNA1B,CADPS,CHL1,COL1A2,COL23A1,CSMD3,CUX2,EBF3,ELAVL3,GABBR2,GRIA4,IGSF21,KALRN,KCNQ2,KIAA1549L,KMT2D,MAP3K13,MYOF,MYT1,MYT1L,NAV3,NCAN,NCOR2,NRP2,NTM,PCDHB8,PDE1C,PLCB1,PLXNA4,POSTN,PSD,PTPRT,RASGRF2,SCN3A,SCN5A,SCRT2,SEMA6C,SLIT1,SORCS3,SOX11,TENM2,THSD7B,TNR,TUBB3,TUBB4A,UNC79,VCAN	50
Cell-To-Cell Signaling and Interaction, Nervous System Development and Function	Adhesion of neuronal cells	1.44e-07			CACNA2D2,CACNG2,CDK5R1,KALRN,NCAN,NRXN2,PDZRN3,TNR,UNC13A	9
Organismal Injury and Abnormalities	Chronic pain	1.44e-07			ADRA2A,ASIC1,CACNA1B,CACNA2D2,F2RL1,GABBR2,KCNH2,SCN5A,SNAP25	9
Neurological Disease, Organismal Injury and Abnormalities	Epileptic seizure	1.44e-07	Decreased	-2.219	BSN,CACNA1B,EGR1,ELAVL3,GABRG2,GFAP,HES5,JUNB,KCNC3,PRDM8,SLC1A1,SLC1A2,SOCS3,SPNS2,SPTBN2	15
Cancer, Endocrine System Disorders, Organismal Injury and Abnormalities, Reproductive System Disease	Ovarian endometrioid carcinoma	1.49e-07			ADD2,AGAP2,CACNA1B,CADPS,CHL1,COL1A2,COL23A1,CSMD3,CUX2,EBF3,ELAVL3,GABBR2,GRIA4,KCNQ2,KIAA1549L,MAP3K13,MYT1,MYT1L,NCAN,NCOR2,NRP2,NTM,PCDHB8,PDE1C,PLCB1,PLXNA4,PTPRT,SCN3A,SCRT2,SEMA6C,SLIT1,SORCS3,SOX11,TENM2,TNR,TUBB3,TUBB4A,UNC79,VCAN	39
Psychological Disorders	Mood Disorders	1.71e-07			ADRA2A,ANK3,AQP4,ATP1A3,CACNA1B,CACNA2D2,CHRNA3,CHRNB2,GABBR2,GABRG2,GAD2,GFAP,KCNH2,LGALS3,NCAN,NEFL,PDE1A,PTPRU,RELN,SCN3A,SCN5A,SCN8A,SLC1A1,SLC1A2	24
Cancer, Hematological Disease, Organismal Injury and Abnormalities	Hematologic cancer	1.77e-07		0.412	ADAMTS16,ADD2,ANK3,ANKS1B,ANXA1,ASXL3,ATP2B2,BCAN,BCL11A,BCL11B,CBFA2T3,CELSR3,CHL1,CHRNB2,COL1A2,COL23A1,COL8A2,CRYBG1,CSMD3,CUX2,DCC,DSCAM,EBF1,EBF3,EGR1,ELAVL4,EMB,ERBB4,GABBR2,GABRG2,GAD2,GALNT9,GFAP,GPRIN1,GRIK3,GSE1,H19,HES5,JPH2,JPH3,JUNB,KALRN,KCNH2,KCNQ2,KIF21B,KLF4,KMT2D,LARS2,LRFN2,LYZ,MYOF,NAPB,NAV3,NCAN,NCOR2,NEB,NFASC,NRP2,PDE1C,PDZRN3,PLXNA2,PLXNA4,POSTN,PPFIA2,PSD,PTPRT,RELN,ROBO1…	83
Nervous System Development and Function, Neurological Disease, Organ Morphology, Organismal Development, Organismal Injury and Abnormalities	Abnormal morphology of cerebral cortex	1.8e-07			ATP2B2,BRSK2,CDK5R1,CELSR3,CHL1,CHRNB2,CRMP1,CUX2,KALRN,LRFN2,PLXNA4,SLC1A2,SNAP25,SOX11,TNR	15
Cell Morphology, Cellular Development	Branching of cells	1.81e-07	Increased	2.72	AGAP2,BSN,CDK5R1,CHRNB2,COL18A1,CRMP1,DCX,DSCAM,ELAVL4,ERBB4,KALRN,LRFN2,NEFL,NRP2,PLXNA4,RELN,RGS4,ROBO1,SEMA3D,SLIT1,SPTBN2,SRCIN1,TNR	23
Cancer, Organismal Injury and Abnormalities	Abdominal neoplasm	1.93e-07		1.209	AARD,AATK,ACTA2,ADAMTS16,ADAMTS18,ADD2,ADRA2A,AGAP2,ANK3,ANKS1B,ANXA1,APBA2,APC2,APLP1,AQP4,ASXL3,ATCAY,ATOH1,ATP1A3,ATP2B2,AUTS2,BAHCC1,BARHL1,BCAN,BCL11A,BCL11B,BRSK2,BSN,BTBD11,C1QL1,CACNA1B,CACNA2D2,CACNG2,CADPS,CBFA2T3,CDH23,CDK5R1,CELF3,CELSR3,CHL1,CHN2,CHRNA3,CHRNB2,CLSTN2,CNN1,CNTN2,COL18A1,COL1A2,COL23A1,COL8A2,COL9A1,CRMP1,CRYBG1,CSMD3,CSRNP3,CTSS,CUX2,DCC,DCX,DLX1,DSC2,DSCAM,DSCAML1,EB…	236
Psychological Disorders	Depressive disorder	2.01e-07			ADRA2A,AQP4,ATP1A3,CACNA1B,CACNA2D2,CHRNA3,CHRNB2,GABBR2,GABRG2,GAD2,GFAP,KCNH2,LGALS3,PDE1A,SCN3A,SCN5A,SCN8A,SLC1A1,SLC1A2	19
Nervous System Development and Function, Organ Morphology, Organismal Development	Morphology of telencephalon	2.01e-07			CDK5R1,CELSR3,CHL1,COL18A1,DCC,EBF1,GFAP,KLF4,NCOR2,PLXNA4,ROBO1,SEMA7A,SLC1A2,SOX11,TENM2	15
Cancer, Organismal Injury and Abnormalities	Lymphoreticular neoplasm	2.19e-07		0.232	ADAMTS16,ADD2,ANK3,ANKS1B,ANXA1,ASXL3,ATP2B2,BCL11A,BCL11B,CBFA2T3,CELSR3,CHL1,CHRNB2,COL1A2,COL23A1,COL8A2,CRYBG1,CSMD3,CUX2,DCC,DSCAM,EBF1,EBF3,EGR1,ELAVL4,EMB,ERBB4,GABBR2,GABRG2,GAD2,GALNT9,GFAP,GPRIN1,GRIK3,GSE1,H19,HES5,JPH2,JPH3,JUNB,KALRN,KCNH2,KCNQ2,KIF21B,KLF4,KMT2D,LARS2,LRFN2,LYZ,MYOF,NAPB,NAV3,NCAN,NCOR2,NEB,NFASC,NRP2,PDE1C,PDZRN3,PLXNA2,PLXNA4,POSTN,PPFIA2,PSD,PTPRT,RELN,ROBO1,SCRT…	82
Cell-To-Cell Signaling and Interaction, Nervous System Development and Function	Excitatory postsynaptic potential	2.2e-07			ASIC1,CADPS,CHRNA3,GRIA4,JPH3,KALRN,LRFN2,NPAS4,RELN,SNAP25,SRCIN1,SYT1	12
Nervous System Development and Function, Organ Morphology, Organismal Development	Size of brain	2.29e-07			AATK,ANXA1,BRSK2,CDK5R1,CUX2,DSCAM,EBF1,GFAP,KLF4,Mir124a-1hg,PLXNA4,POSTN,ROBO1,SOX11	14
Nervous System Development and Function, Neurological Disease, Organ Morphology, Organismal Development, Organismal Injury and Abnormalities	Abnormal morphology of forebrain	2.5e-07			CDK5R1,CELSR3,CHL1,CHRNB2,COL18A1,DCC,EBF1,HES5,KLF4,NCOR2,PLXNA4,ROBO1,SEMA7A,SLC1A2,SOX11,TENM2	16
Cancer, Endocrine System Disorders, Organismal Injury and Abnormalities	Abdominal neuroendocrine tumor	2.56e-07			ADAMTS18,ADRA2A,CELSR3,CHL1,COL18A1,COL1A2,CTSS,FAM155A,GALNT9,GRIK3,GUCY1A1,ISLR2,KIF5A,KMT2D,MYT1,NEB,POSTN,PPFIA2,SCN3A,STK32B,TBC1D30,TENM2,TUBB3,TUBB4A	24
Cell Morphology	Morphology of cellular protrusions	2.66e-07			AATK,CACNA2D2,CDK5R1,CHL1,COL8A2,DCC,DCX,ERBB4,KALRN,KIF5A,NEFL,NFASC,NRP2,PAK5,PLXNA2,PLXNA4,ROBO1,SOX11,VCAN	19
Cellular Development, Cellular Growth and Proliferation, Nervous System Development and Function, Tissue Development	Outgrowth of axons	2.78e-07		0.943	AATK,BRSK2,CDK5R1,DCC,ELAVL4,GFAP,ISLR2,PLXNA4,ROBO1,SEMA3D,SEMA7A	11
Nervous System Development and Function, Neurological Disease, Organ Morphology, Organismal Development, Organismal Injury and Abnormalities	Abnormal morphology of telencephalon	2.89e-07			CDK5R1,CELSR3,CHL1,COL18A1,DCC,EBF1,KLF4,NCOR2,PLXNA4,ROBO1,SEMA7A,SLC1A2,SOX11,TENM2	14
Connective Tissue Disorders, Organismal Injury and Abnormalities, Skeletal and Muscular Disorders	Spondyloarthropathy	3.06e-07			ADRA2A,CACNA1B,CACNA2D2,CNTN2,ROBO1,SCN3A,SCN5A,SCN8A,SLC1A1,SLC1A2	10
Cellular Movement	Cell movement	3.1e-07		1.166	ACTA2,ADD2,ADRA2A,AGAP2,ANXA1,AQP4,ASIC1,ATOH1,AUTS2,BARHL1,BCAN,BCL11B,CDK5R1,CELF3,CELSR3,CHL1,CHN2,CNN1,CNTN2,COL18A1,CRMP1,CTSS,DCC,DCX,DLX1,EBF1,EBF3,EGR1,ERBB4,F2RL1,FGL2,GFAP,GUCY1A1,INSL6,JUNB,KALRN,KCNH2,KDM6B,KLF4,KMT2D,LGALS3,LPAR2,LYZ,MCF2L,MDGA1,NAV1,NAV3,NFKBIZ,NHLH2,NOV,NRP2,PDLIM1,PLXNA2,POSTN,PTPRU,RELN,RGS4,ROBO1,SCN5A,SEMA3D,SEMA7A,SERPINF1,SLC1A2,SLIT1,SOCS3,SOX11,SPARCL1,SPNS…	73
Cancer, Endocrine System Disorders, Organismal Injury and Abnormalities, Reproductive System Disease	Adenosquamous ovarian carcinoma	3.63e-07			ADD2,AGAP2,CACNA1B,CADPS,CHL1,COL1A2,COL23A1,CSMD3,CUX2,EBF3,ELAVL3,GABBR2,GRIA4,KCNQ2,KIAA1549L,MAP3K13,MYT1,MYT1L,NCAN,NCOR2,NRP2,NTM,PCDHB8,PDE1C,PLCB1,PLXNA4,PTPRT,SCN3A,SCRT2,SEMA6C,SLIT1,SORCS3,SOX11,TENM2,TNR,UNC79,VCAN	37
Organismal Injury and Abnormalities	Postoperative pain	4.07e-07			ADRA2A,ASIC1,CACNA1B,CACNA2D2,CHRNA3,CHRNB2,GABRG2,KCNH2,KCNJ6,SCN5A	10
Neurological Disease, Psychological Disorders	Major depression	4.24e-07			ADRA2A,AQP4,ATP1A3,CHRNA3,CHRNB2,GABRG2,GAD2,GFAP,KCNH2,LGALS3,PDE1A,SCN3A,SCN5A,SCN8A,SLC1A1,SLC1A2	16
Connective Tissue Disorders, Inflammatory Disease, Inflammatory Response, Neurological Disease, Organismal Injury and Abnormalities, Skeletal and Muscular Disorders	Cervical spondylotic myelopathy	4.28e-07			CACNA2D2,SCN3A,SCN5A,SCN8A,SLC1A1,SLC1A2	6
Developmental Disorder, Hereditary Disorder, Neurological Disease, Organismal Injury and Abnormalities	Fragile X syndrome	4.59e-07			ADRA2A,GABBR2,SCN3A,SCN5A,SCN8A,SLC1A1,SLC1A2	7
Connective Tissue Disorders, Inflammatory Disease, Organismal Injury and Abnormalities, Skeletal and Muscular Disorders	Spondylitis	5.29e-07			ANXA1,ASIC1,CACNA1B,CACNA2D2,CNTN2,ROBO1,SCN3A,SCN5A,SCN8A,SLC1A1,SLC1A2	11
Cellular Development, Embryonic Development, Nervous System Development and Function, Organ Development, Organismal Development, Tissue Development, Visual System Development and Function	Differentiation of photoreceptors	5.51e-07		0.849	DLX1,EBF1,EBF3,KDM6B,NKD1,SERPINF1	6
Cancer, Organismal Injury and Abnormalities, Respiratory Disease	Lung adenocarcinoma	5.63e-07			ACTA2,ANKS1B,ASXL3,ATP2B2,BCL11A,BSN,CADPS,CDH23,COL9A1,CSMD3,CUX2,DCC,DSCAM,DSCAML1,ERBB4,GAD2,KALRN,KIF21B,KMT2D,KSR2,MAP3K13,MAST1,NAV1,NAV3,NCAN,NCOR2,NEB,NTM,PLCB1,POLR2A,PTPRU,RAPGEF5,RELN,RGS4,ROBO1,SHC2,SORCS3,SRCIN1,STK32B,SYNPR,THSD7A,TNR,TUBB3,TUBB4A,UNC79	45
Organismal Injury and Abnormalities	Discomfort	6.17e-07			ADRA2A,ASIC1,CACNA1B,CACNA2D2,CHRNA3,CHRNB2,F2RL1,GABBR2,GABRG2,GAD2,GUCY1A1,JUNB,KCNH2,KCNJ6,SCN3A,SCN5A,SNAP25,TUBB3,TUBB4A	19
Psychological Disorders	Major affective disorder	7.39e-07			ADRA2A,ANK3,AQP4,ATP1A3,CHRNA3,CHRNB2,GABRG2,GAD2,GFAP,KCNH2,LGALS3,NCAN,NEFL,PDE1A,PTPRU,RELN,SCN3A,SCN5A,SCN8A,SLC1A1,SLC1A2	21
Tissue Morphology	Quantity of cells	8.61e-07	Increased	2.789	ADD2,ANK3,ANXA1,APLP1,ATOH1,ATP2B2,BCL11A,BCL11B,BSN,CACNA2D2,CBFA2T3,CDK5R1,CELSR3,CHRNB2,CNN1,CNTN2,COL18A1,CTSS,CUX2,DCC,DLX1,DSCAM,EBF1,EGR1,ERBB4,F2RL1,GABBR2,GABRG2,GAD2,GFAP,GUCY1A1,HES5,HSD11B2,JUNB,KALRN,KIF5A,KLF4,KMT2D,LGALS3,MARCH1,Mir124a-1hg,MYOF,NEFL,NFASC,NHLH2,NRP2,POSTN,RELN,SERPINF1,SHC2,SLC1A1,SOCS3,SOX11,SPNS2,SPTBN2,SRCIN1,ST8SIA1,TNR,TUBB3,UNC13A,VCAN	61
Hereditary Disorder, Neurological Disease, Organismal Injury and Abnormalities	Familial ataxia	9.37e-07			ATCAY,ATP1A3,EBF3,HES5,KCNC3,RELN,SCN3A,SCN5A,SCN8A,SLC1A1,SLC1A2,SPTBN2	12
Nervous System Development and Function	Coordination	1.07e-06	Increased	2.354	ATP1A3,CACNA2D2,CACNG2,CDK5R1,CELSR3,CHRNB2,DCC,ELAVL3,ELAVL4,JPH3,KALRN,KCNC3,RGS4,SEZ6L,SNAP25	15
Neurological Disease, Psychological Disorders	Pervasive developmental disorder	1.07e-06			ADRA2A,ANK3,APBA2,AUTS2,CADPS,DCX,GABBR2,GABRG2,GAD2,LGALS3,LRFN2,NEFL,NRP2,RBFOX1	14
Developmental Disorder, Hereditary Disorder, Neurological Disease, Organismal Injury and Abnormalities	Familial mental retardation	1.1e-06			ADRA2A,ANK3,AUTS2,BCL11A,CACNG2,COL18A1,EBF3,GABBR2,KCNJ6,KMT2D,MYT1L,SCN3A,SCN5A,SCN8A,SLC1A1,SLC1A2,SOBP,SOX11,TUBB3	19
Cancer, Hematological Disease, Immunological Disease, Organismal Injury and Abnormalities	Mature B-cell neoplasm	1.13e-06			ADAMTS16,ADD2,ANXA1,ASXL3,ATP2B2,BCAN,BCL11A,BCL11B,CHRNB2,COL1A2,COL8A2,DCC,EBF1,EGR1,EMB,ERBB4,GAD2,GFAP,GPRIN1,GRIK3,JPH2,KALRN,KCNH2,KIF21B,KMT2D,MYOF,NAV3,NCAN,NCOR2,NEB,PDZRN3,PLXNA2,POSTN,PPFIA2,RELN,ROBO1,SCRT2,SEMA3D,SORCS3,SOX11,TRIM67,TUBB3,TUBB4A,VCAN	44
Connective Tissue Disorders, Inflammatory Disease, Inflammatory Response, Organismal Injury and Abnormalities, Skeletal and Muscular Disorders	Spondylarthritis	1.19e-06			CACNA1B,CACNA2D2,CNTN2,ROBO1,SCN3A,SCN5A,SCN8A,SLC1A1,SLC1A2	9
Neurological Disease	Injury of nervous system	1.22e-06		0	ADRA2A,AQP4,ASIC1,CACNA1B,CHRNA3,CHRNB2,F2RL1,GABRG2,KCNH2,RASGRF2,SCN5A,SLC1A2,SNAP25	13
Hereditary Disorder, Neurological Disease, Ophthalmic Disease, Organismal Injury and Abnormalities, Psychological Disorders, Skeletal and Muscular Disorders	Progressive supranuclear palsy	1.24e-06			SCN3A,SCN5A,SCN8A,SLC1A1,SLC1A2,TUBB3,TUBB4A	7
Cellular Movement	Migration of cells	1.38e-06		0.852	ACTA2,ADD2,ADRA2A,AGAP2,ANXA1,AQP4,ASIC1,ATOH1,AUTS2,BARHL1,BCL11B,CDK5R1,CELSR3,CHL1,CHN2,CNTN2,COL18A1,CRMP1,CTSS,DCC,DCX,DLX1,EBF1,EBF3,EGR1,ERBB4,F2RL1,GFAP,GUCY1A1,KALRN,KCNH2,KDM6B,KLF4,KMT2D,LGALS3,LPAR2,LYZ,MCF2L,MDGA1,NAV1,NAV3,NFKBIZ,NHLH2,NOV,NRP2,PDLIM1,PLXNA2,POSTN,PTPRU,RELN,RGS4,ROBO1,SCN5A,SEMA3D,SERPINF1,SLC1A2,SLIT1,SOCS3,SOX11,SPARCL1,SPNS2,SRCIN1,TNR,VCAN,WISP2	65
Hereditary Disorder, Neurological Disease, Organismal Injury and Abnormalities	Familial epilepsy	1.48e-06			CHRNB2,CNTN2,GABRG2,KCNQ2,KCNQ3,PLCB1,PRDM8,RELN,SCN8A,SLC1A2	10
Hereditary Disorder, Neurological Disease, Organismal Injury and Abnormalities	Tourette syndrome	1.61e-06			ADRA2A,CACNA1B,KCNH2,SCN3A,SCN5A,SCN8A,SLC1A1,SLC1A2	8
Nervous System Development and Function	Sensory system development	1.62e-06		1.15	ADAMTS18,ATOH1,ATP2B2,COL18A1,COL8A2,DLX1,DSCAM,EBF1,EBF3,EGR1,GUCY1A1,HES5,KDM6B,LGALS3,Mir124a-1hg,NFKBIZ,NKD1,PLXNA2,PLXNA4,SERPINF1,SHC2,SLC1A1,SOCS3,SOX11,TENM2	25
Cell-To-Cell Signaling and Interaction, Molecular Transport, Small Molecule Biochemistry	Release of neurotransmitter	1.73e-06	Increased	2.442	ADRA2A,AQP4,CADPS,CHRNB2,GAD2,KCNQ2,NRXN2,Nrxn3,RAB3C,SNAP25,SYT1,UNC13A	12
Cardiovascular Disease, Neurological Disease, Organismal Injury and Abnormalities	Cerebrovascular dysfunction	1.74e-06			ACTA2,ADRA2A,AQP4,ATP1A3,CACNA1B,CHRNA3,CHRNB2,GABRG2,KCNH2,KLF4,NEFL,RASGRF2,SCN5A,SLC1A2,SNAP25,TUBB3,TUBB4A	17
Cell Morphology, Cellular Assembly and Organization, Nervous System Development and Function	Orientation of dendrites	1.74e-06			CDK5R1,RELN,SEMA7A	3
Neurological Disease, Organismal Injury and Abnormalities, Psychological Disorders	Traumatic brain injury	1.84e-06			ADRA2A,AQP4,ASIC1,CACNA1B,CHRNA3,CHRNB2,GABRG2,KCNH2,RASGRF2,SCN5A,SLC1A2,SNAP25	12
Cell Morphology, Nervous System Development and Function, Tissue Morphology	Morphology of axons	1.92e-06			AATK,CDK5R1,CHL1,COL8A2,KALRN,KIF5A,NEFL,NFASC,PLXNA2,PLXNA4,VCAN	11
Psychological Disorders	Hyperactive behavior	1.95e-06	Decreased	-3.424	ATP1A3,CACNA1B,CDK5R1,CHRNB2,ERBB4,GABBR2,GABRG2,GRIA4,KALRN,KCNC3,KCNQ2,PLCB1	12
Cell Morphology, Nervous System Development and Function, Organ Morphology, Organismal Development	Morphology of brain cells	2.07e-06			ANXA1,ATP2B2,CDK5R1,CHL1,CHRNB2,CRMP1,EGR1,KALRN,Mir124a-1hg,PLCB1,SLC1A2,SPARCL1	12
Cell-To-Cell Signaling and Interaction, Molecular Transport, Small Molecule Biochemistry	Secretion of neurotransmitter	2.07e-06		0.915	ADRA2A,ASIC1,CACNA1B,CHRNA3,CHRNB2,KCNC3,NRXN2,Nrxn3,Rab15,SNAP25,SYT1,UNC13A	12
Cell-To-Cell Signaling and Interaction, Cellular Assembly and Organization	Stabilization of synapse	2.5e-06		1.998	ANK3,BCAN,NCAN,TNR	4
Hereditary Disorder, Neurological Disease, Organismal Injury and Abnormalities	Autosomal dominant cerebellar ataxia	2.7e-06			ATP1A3,HES5,KCNC3,SCN3A,SCN5A,SCN8A,SLC1A1,SLC1A2,SPTBN2	9
Neurological Disease, Organismal Injury and Abnormalities	Degenerative ataxia	2.91e-06			CHRNB2,SCN3A,SCN5A,SCN8A,SLC1A1,SLC1A2,SPTBN2	7
Cell-To-Cell Signaling and Interaction, Nervous System Development and Function	Action potential of neurons	3.02e-06			ANK3,ASIC1,GABBR2,GRIA4,JPH3,KALRN,KCNAB1,KCNQ2,SCN3A,SCN8A,SRCIN1	11
Cancer, Organismal Injury and Abnormalities, Respiratory Disease	Lung carcinoma	3.14e-06			ACTA2,ANKS1B,ASXL3,ATP1A3,ATP2B2,BCL11A,BSN,CACNA2D2,CADPS,CDH23,CHN2,CHRNB2,COL9A1,CRMP1,CSMD3,CUX2,DCC,DLX1,DSCAM,DSCAML1,ERBB4,GABRG2,GAD2,KALRN,KIF21B,KMT2D,KSR2,MAP3K13,MAST1,MYT1,NAV1,NAV3,NCAN,NCOR2,NEB,NOVA2,NTM,PCDHB8,PLCB1,POLR2A,PTPRU,RAPGEF5,RELN,RGS4,ROBO1,SHC2,SORCS3,SRCIN1,STK32B,SYNPR,THSD7A,TNR,TUBB3,TUBB4A,UNC79	55
Behavior	Anxiety	3.21e-06		0.549	ADRA2A,APBA2,CHL1,CHRNB2,ELAVL4,ERBB4,GABBR2,GABRG2,GAD2,GRIA4,KALRN,KCNJ6,NRXN2,PCSK1N	14
Behavior, Psychological Disorders	Drug-refractory irritable behavior	3.3e-06			SCN3A,SCN5A,SCN8A,SLC1A1,SLC1A2	5
Cell-To-Cell Signaling and Interaction, Cellular Assembly and Organization	Stabilization of intercellular junctions	3.3e-06	Increased	2.209	ANK3,BCAN,LGALS3,NCAN,TNR	5
Cancer, Organismal Injury and Abnormalities	Nonhematologic malignant neoplasm	3.32e-06		0	AATK,ACTA2,ADAMTS16,ADAMTS18,ADD2,ADRA2A,AGAP2,ANK3,ANKS1B,ANXA1,APBA2,APC2,APLP1,AQP4,AS3MT,ASXL3,ATCAY,ATOH1,ATP1A3,ATP2B2,AUTS2,BAHCC1,BARHL1,BCAN,BCL11A,BCL11B,BRSK2,BSN,BTBD11,C1QL1,CACNA1B,CACNA2D2,CACNG2,CADPS,CBFA2T3,CDH23,CDK5R1,CELF3,CELSR3,CHL1,CHN2,CHRNA3,CHRNB2,CLSTN2,CNN1,CNTN2,COL18A1,COL1A2,COL23A1,COL8A2,COL9A1,CRMP1,CRYBG1,CSMD3,CSRNP3,CTSS,CUX2,DCC,DCX,DLX1,DSC2,DSCAM,DSCAML1,E…	238
Behavior, Psychological Disorders	Irritable behavior	3.54e-06			ADRA2A,SCN3A,SCN5A,SCN8A,SLC1A1,SLC1A2	6
Cell Morphology, Nervous System Development and Function, Neurological Disease, Tissue Morphology	Abnormal morphology of neurites	3.63e-06			AATK,CHL1,COL8A2,ERBB4,KALRN,NEFL,NFASC,PAK5,PLXNA2,PLXNA4,ROBO1,VCAN	12
Cell Morphology, Cellular Assembly and Organization, Cellular Function and Maintenance, Nervous System Development and Function	Extension of axons	3.88e-06		0.417	AATK,AUTS2,CDK5R1,DCX,ISLR2,KALRN,RELN,SEMA7A,SHTN1,TNR	10
Cancer, Organismal Injury and Abnormalities, Respiratory Disease	Lung cancer	4.09e-06			ACTA2,ANKS1B,ANXA1,ASXL3,ATP1A3,ATP2B2,BCL11A,BSN,CACNA2D2,CADPS,CDH23,CHN2,CHRNA3,CHRNB2,COL9A1,CRMP1,CSMD3,CUX2,DCC,DLX1,DSCAM,DSCAML1,ERBB4,GABRG2,GAD2,KALRN,KIF21B,KMT2D,KSR2,MAP3K13,MAST1,MYT1,NAV1,NAV3,NCAN,NCOR2,NEB,NOVA2,NTM,PCDHB8,PDLIM1,PLCB1,POLR2A,PTPRU,RAPGEF5,RELN,RGS4,ROBO1,SEZ6L,SHC2,SORCS3,SRCIN1,STK32B,SYNPR,THSD7A,TNR,TUBB3,TUBB4A,UNC79	59
Neurological Disease, Organismal Injury and Abnormalities	Partial seizure	4.17e-06			CACNA1B,CACNA2D2,GABRG2,GAD2,KCNQ2,KCNQ3,SCN3A,SCN5A	8
Hereditary Disorder, Neurological Disease, Organismal Injury and Abnormalities	Autosomal dominant epilepsy	4.28e-06			CHRNB2,GABRG2,KCNQ2,KCNQ3,RELN,SCN8A,SLC1A2	7
Hereditary Disorder, Neurological Disease, Organismal Injury and Abnormalities	Spinocerebellar ataxia type 2	4.29e-06			SCN3A,SCN5A,SCN8A,SLC1A1,SLC1A2	5
Cancer, Hematological Disease, Organismal Injury and Abnormalities	Small cell lymphocytic lymphoma/chronic lymphocytic leukemia	4.56e-06			ADAMTS16,ADD2,ANXA1,ASXL3,CBFA2T3,CHRNB2,COL1A2,COL8A2,EBF1,ERBB4,GAD2,GRIK3,JPH2,KALRN,KCNH2,KMT2D,MYOF,NAV3,NCAN,NEB,PLXNA2,POSTN,PPFIA2,ROBO1,SCRT2,SEMA3D,SORCS3,TUBB3,TUBB4A,VCAN	30
Cancer, Endocrine System Disorders, Organismal Injury and Abnormalities	Carcinoid tumor	4.75e-06			ADAMTS18,CELSR3,CHL1,COL18A1,COL1A2,FAM155A,GALNT9,GRIK3,GUCY1A1,ISLR2,KIF5A,MYT1,NCOR2,NEB,POSTN,PPFIA2,SCN3A,STK32B,TBC1D30,TENM2	20
Cancer, Organismal Injury and Abnormalities	Malignant solid tumor	4.83e-06		0.233	AATK,ACTA2,ADAMTS16,ADAMTS18,ADD2,ADRA2A,AGAP2,ANK3,ANKS1B,ANXA1,APBA2,APC2,APLP1,AQP4,AS3MT,ASXL3,ATCAY,ATOH1,ATP1A3,ATP2B2,AUTS2,BAHCC1,BARHL1,BCAN,BCL11A,BCL11B,BRSK2,BSN,BTBD11,C1QL1,CACNA1B,CACNA2D2,CACNG2,CADPS,CBFA2T3,CDH23,CDK5R1,CELF3,CELSR3,CHL1,CHN2,CHRNA3,CHRNB2,CLSTN2,CNN1,CNTN2,COL18A1,COL1A2,COL23A1,COL8A2,COL9A1,CRMP1,CRYBG1,CSMD3,CSRNP3,CTSS,CUX2,DCC,DCX,DLX1,DSC2,DSCAM,DSCAML1,E…	239
Cancer, Organismal Injury and Abnormalities	Cancer	5.13e-06		0.831	AATK,ACTA2,ADAMTS16,ADAMTS18,ADD2,ADRA2A,AGAP2,ANK3,ANKS1B,ANXA1,APBA2,APC2,APLP1,AQP4,AS3MT,ASXL3,ATCAY,ATOH1,ATP1A3,ATP2B2,AUTS2,BAHCC1,BARHL1,BCAN,BCL11A,BCL11B,BRSK2,BSN,BTBD11,C1QL1,CACNA1B,CACNA2D2,CACNG2,CADPS,CBFA2T3,CDH23,CDK5R1,CELF3,CELSR3,CHL1,CHN2,CHRNA3,CHRNB2,CLSTN2,CNN1,CNTN2,COL18A1,COL1A2,COL23A1,COL8A2,COL9A1,CRMP1,CRYBG1,CSMD3,CSRNP3,CTSS,CUX2,DCC,DCX,DLX1,DSC2,DSCAM,DSCAML1,E…	240
Cell Morphology, Cellular Assembly and Organization, Cellular Development, Cellular Function and Maintenance, Cellular Growth and Proliferation, Nervous System Development and Function, Organismal Development, Tissue Development	Formation of dendrites	5.26e-06			BCL11A,CHRNA3,CHRNB2,CSMD3,CUX2,DCX,DSCAM,EGR1,ELAVL4,KALRN,RELN,ROBO1	12
Cancer, Endocrine System Disorders, Gastrointestinal Disease, Organismal Injury and Abnormalities	Pancreatic carcinoid tumor	5.4e-06			ADAMTS18,CELSR3,CHL1,COL18A1,COL1A2,FAM155A,GALNT9,GRIK3,GUCY1A1,ISLR2,KIF5A,MYT1,NEB,POSTN,PPFIA2,SCN3A,STK32B,TBC1D30,TENM2	19
Cancer, Organismal Injury and Abnormalities, Respiratory Disease	Lung tumor	5.42e-06			ACTA2,ANKS1B,ANXA1,ASXL3,ATP1A3,ATP2B2,BCL11A,BSN,CACNA2D2,CADPS,CDH23,CHN2,CHRNA3,CHRNB2,COL23A1,COL9A1,CRMP1,CSMD3,CUX2,DCC,DLX1,DSCAM,DSCAML1,ERBB4,GABRG2,GAD2,KALRN,KIF21B,KMT2D,KSR2,MAP3K13,MAST1,MYT1,NAV1,NAV3,NCAN,NCOR2,NEB,NOVA2,NTM,PCDHB8,PDLIM1,PLCB1,POLR2A,PTPRU,RAPGEF5,RELN,RGS4,ROBO1,SEZ6L,SHC2,SORCS3,SRCIN1,STK32B,SYNPR,THSD7A,TNR,TUBB3,TUBB4A,UNC79	60
Cell Morphology, Cellular Development, Embryonic Development, Nervous System Development and Function, Tissue Development	Patterning of neurons	5.5e-06			ATOH1,CDK5R1,CELSR3,CRMP1,RELN	5
Neurological Disease, Organismal Injury and Abnormalities	Cerebellar ataxia	5.52e-06			ATP1A3,CHRNB2,HES5,KCNC3,RELN,SCN3A,SCN5A,SCN8A,SLC1A1,SLC1A2,SPTBN2	11
Neurological Disease, Organismal Injury and Abnormalities, Psychological Disorders	Tauopathy	5.87e-06			ACTA2,ADRA2A,ATP1A3,CDK5R1,CHL1,CHRNA3,CHRNB2,CNN1,CTSS,DCX,GABBR2,GABRG2,GAD2,GFAP,KCNH2,NAV1,NAV3,NEFL,RELN,SCN3A,SCN5A,SCN8A,SLC1A1,SLC1A2,SPON1,TUBB3,TUBB4A	27
Developmental Disorder, Hereditary Disorder, Neurological Disease, Organismal Injury and Abnormalities	Autosomal dominant mental retardation	6.09e-06			AUTS2,BCL11A,CACNG2,EBF3,KCNJ6,KMT2D,MYT1L,SOX11,TUBB3	9
Neurological Disease, Organismal Injury and Abnormalities, Psychological Disorders	Withdrawal syndrome	6.15e-06			CACNA1B,CACNA2D2,CHRNA3,CHRNB2,GABBR2,GABRG2,GAD2	7
Nervous System Development and Function	Sensation	6.4e-06		0.563	ADRA2A,AQP4,ATP2B2,BARHL1,CACNA1B,CDH23,CDK5R1,CHRNB2,COL9A1,CTSS,F2RL1,GABBR2,GRIA4,NPPC,SCN3A,SCN8A,SOBP,SRRM4	18
Cell-To-Cell Signaling and Interaction, Cellular Assembly and Organization, Nervous System Development and Function	Fusion of synaptic vesicles	6.42e-06			BSN,GAD2,SNAP25,SYT1	4
Cancer, Organismal Injury and Abnormalities, Respiratory Disease	Non-small cell lung cancer	7e-06			ACTA2,ANKS1B,ASXL3,ATP1A3,ATP2B2,BCL11A,BSN,CACNA2D2,CADPS,CDH23,CHN2,COL9A1,CRMP1,CSMD3,CUX2,DCC,DLX1,DSCAM,DSCAML1,ERBB4,GABRG2,GAD2,KALRN,KIF21B,KMT2D,KSR2,MAP3K13,MAST1,MYT1,NAV1,NAV3,NCAN,NCOR2,NEB,NTM,PLCB1,POLR2A,PTPRU,RAPGEF5,RELN,RGS4,ROBO1,SHC2,SORCS3,SRCIN1,STK32B,SYNPR,THSD7A,TNR,TUBB3,TUBB4A,UNC79	52
Cancer, Organismal Injury and Abnormalities	Extracranial solid tumor	7.06e-06		-0.137	AARD,AATK,ACTA2,ADAMTS16,ADAMTS18,ADD2,ADRA2A,AGAP2,ANK3,ANKS1B,ANXA1,APBA2,APC2,APLP1,AQP4,AS3MT,ASXL3,ATCAY,ATOH1,ATP1A3,ATP2B2,AUTS2,BAHCC1,BARHL1,BCAN,BCL11A,BCL11B,BRSK2,BSN,BTBD11,C1QL1,CACNA1B,CACNA2D2,CACNG2,CADPS,CBFA2T3,CDH23,CDK5R1,CELF3,CELSR3,CHL1,CHN2,CHRNA3,CHRNB2,CLSTN2,CNN1,CNTN2,COL18A1,COL1A2,COL23A1,COL8A2,COL9A1,CRMP1,CRYBG1,CSMD3,CSRNP3,CTSS,CUX2,DCC,DCX,DLX1,DSC2,DSCAM,DSCA…	240
Cancer, Endocrine System Disorders, Gastrointestinal Disease, Organismal Injury and Abnormalities	Pancreatic endocrine tumor	7.48e-06			ADAMTS18,CELSR3,CHL1,COL18A1,COL1A2,CTSS,FAM155A,GALNT9,GRIK3,GUCY1A1,ISLR2,KIF5A,MYT1,NEB,POSTN,PPFIA2,SCN3A,STK32B,TBC1D30,TENM2	20
Neurological Disease	Damage of nervous system	7.95e-06		0.128	ADRA2A,AQP4,ASIC1,CACNA1B,CHRNA3,CHRNB2,F2RL1,GABRG2,KCNH2,KCNQ2,RASGRF2,SCN5A,SLC1A2,SNAP25,SOCS3	15
Behavior	Emotional behavior	8.13e-06		1.287	ADRA2A,APBA2,ASIC1,CACNA1B,CHRNB2,ERBB4,GABBR2,GABRG2,GAD2,PAK5,RAB3C,SCN3A,SCN5A,SCN8A,SLC1A1,SLC1A2	16
Cellular Development, Cellular Growth and Proliferation, Nervous System Development and Function, Tissue Development	Growth of axons	9.15e-06		1.455	AATK,BRSK2,CDK5R1,DCC,DCX,ELAVL4,GFAP,ISLR2,PLXNA4,ROBO1,SEMA3D,SEMA7A	12
Cancer, Hematological Disease, Organismal Injury and Abnormalities	Lymphoid cancer	9.44e-06		0.602	ADAMTS16,ADD2,ANK3,ANXA1,ASXL3,ATP2B2,BCAN,BCL11A,BCL11B,CBFA2T3,CHRNB2,COL18A1,COL1A2,COL23A1,COL8A2,CRYBG1,DCC,EBF1,EGR1,EMB,ERBB4,GAD2,GFAP,GPRIN1,GRIK3,H19,JPH2,JUNB,KALRN,KCNH2,KIF21B,KMT2D,MYOF,NAV3,NCAN,NCOR2,NEB,PDZRN3,PLXNA2,POSTN,PPFIA2,PSD,RELN,ROBO1,SCN5A,SCRT2,SEMA3D,SERPINF1,SORCS3,SOX11,TLL1,TRIM67,TUBB3,TUBB4A,VCAN,ZMIZ1	56
Cellular Function and Maintenance, Molecular Transport	Exocytosis by pheochromocytoma cell lines	9.53e-06			CADPS,RAB3C,SRCIN1,SYT1	4
Nervous System Development and Function, Organ Morphology, Organismal Development	Thickness of cerebral cortex	9.53e-06			DCX,DSCAM,GFAP,RELN	4
Organismal Injury and Abnormalities, Skeletal and Muscular Disorders	Fibromyalgia	9.65e-06			ADRA2A,CACNA1B,CACNA2D2,GABRG2,KCNH2,SCN3A,SCN5A	7
Psychological Disorders	Alcoholism	9.72e-06			ADRA2A,CACNA1B,CACNA2D2,CHRNA3,CHRNB2,GABBR2,GABRG2,GAD2,SCN3A,SCN5A	10
Cell-To-Cell Signaling and Interaction, Nervous System Development and Function	Abnormal synaptic transmission	1.08e-05			GABBR2,KCNJ6,SNAP25,SYT1,UNC13A	5
Cardiovascular Disease, Organismal Injury and Abnormalities	Coronary disease	1.12e-05			ADRA2A,ASIC1,CHRNA3,CHRNB2,F2RL1,GABRG2,GRIA4,GUCY1A1,KALRN,KCNH2,MCF2L,NCAN,PLXNA2,POSTN,RBFOX1,SCN5A,SEZ6L,TUBB3,TUBB4A	19
Cancer, Hematological Disease, Immunological Disease, Organismal Injury and Abnormalities	Acute leukemia	1.13e-05			ANK3,ANKS1B,ANXA1,ASXL3,BCL11B,CELSR3,CHL1,CUX2,DSCAM,EBF1,EBF3,ELAVL4,GABBR2,GABRG2,GALNT9,GFAP,GSE1,HES5,JPH3,KCNH2,KCNQ2,KLF4,KMT2D,LRFN2,LYZ,NAPB,NCAN,NCOR2,NEB,NFASC,NRP2,PDE1C,PLXNA4,PPFIA2,PSD,PTPRT,SEZ6L,SORCS3,TENM2,THSD7B,TLL1,TUBB3,TUBB4A,UNC13A,ZMIZ1	45
Cell Morphology, Cellular Assembly and Organization, Cellular Function and Maintenance, Nervous System Development and Function	Extension of neurites	1.16e-05		0.67	AATK,AUTS2,CDK5R1,DCX,ERBB4,ISLR2,KALRN,NRP2,RELN,SEMA7A,SHTN1,TNR	12
Cell Morphology, Cell-To-Cell Signaling and Interaction, Nervous System Development and Function	Plasticity of synapse	1.17e-05			ADD2,ATP2B2,CNTN2,EGR1,JPH3,KALRN,LRFN2,NPAS4,PCDH8,SRCIN1	10
Neurological Disease, Organismal Injury and Abnormalities	Damage of brain	1.24e-05		1	ADRA2A,AQP4,ASIC1,CACNA1B,CHRNA3,CHRNB2,GABRG2,KCNH2,KCNQ2,RASGRF2,SCN5A,SLC1A2,SNAP25	13
Cancer, Hematological Disease, Immunological Disease, Organismal Injury and Abnormalities	Leukemia	1.53e-05			ADAMTS16,ADD2,ANK3,ANKS1B,ANXA1,ASXL3,BCL11B,CBFA2T3,CELSR3,CHL1,COL1A2,CUX2,DSCAM,EBF1,EBF3,ELAVL4,GABBR2,GABRG2,GAD2,GALNT9,GFAP,GSE1,HES5,JPH2,JPH3,KCNH2,KCNQ2,KLF4,KMT2D,LRFN2,LYZ,NAPB,NCAN,NCOR2,NEB,NFASC,NRP2,PDE1C,PLXNA4,PPFIA2,PSD,PTPRT,SCRT2,SEMA3D,SEZ6L,SORCS3,TENM2,THSD7B,TLL1,TUBB3,TUBB4A,UNC13A,VCAN,ZMIZ1	54
Cell Morphology, Cellular Assembly and Organization, Cellular Development, Cellular Function and Maintenance, Cellular Growth and Proliferation, Nervous System Development and Function, Organismal Development, Tissue Development	Axonogenesis	1.55e-05		1.958	ANK3,BCL11B,BRSK2,CHRNB2,CNTN2,DCC,KALRN,NEFL,RELN,RNF165,ROBO1,SEMA3D,SHTN1,SLIT1	14
Hereditary Disorder, Neurological Disease, Organismal Injury and Abnormalities	Familial cerebellar ataxia	1.57e-05			ATP1A3,HES5,KCNC3,RELN,SCN3A,SCN5A,SCN8A,SLC1A1,SLC1A2,SPTBN2	10
Hereditary Disorder, Neurological Disease, Organismal Injury and Abnormalities	Autosomal dominant spinocerebellar ataxia	1.58e-05			HES5,KCNC3,SCN3A,SCN5A,SCN8A,SLC1A1,SLC1A2,SPTBN2	8
Nervous System Development and Function	Prepulse inhibition	1.71e-05	Increased	2.578	ERBB4,GAD2,GRIA4,KALRN,KCNQ2,LRFN2,PLCB1,SYT1	8
Cellular Development, Embryonic Development, Nervous System Development and Function, Organ Development, Organismal Development, Tissue Development, Visual System Development and Function	Differentiation of cone-bipolar cells	1.71e-05			EBF1,EBF3,KDM6B	3
Cancer, Organismal Injury and Abnormalities	Liquid tumor	1.73e-05			ADAMTS16,ADD2,ANK3,ANKS1B,ANXA1,ASXL3,BCL11B,CBFA2T3,CELSR3,CHL1,COL1A2,CSMD3,CUX2,DSCAM,EBF1,EBF3,EGR1,ELAVL4,GABBR2,GABRG2,GAD2,GALNT9,GFAP,GSE1,HES5,JPH2,JPH3,KCNH2,KCNQ2,KLF4,KMT2D,LARS2,LRFN2,LYZ,NAPB,NCAN,NCOR2,NEB,NFASC,NRP2,PDE1C,PLXNA4,PPFIA2,PSD,PTPRT,SCRT2,SEMA3D,SEZ6L,SORCS3,TENM2,THSD7B,TLL1,TUBB3,TUBB4A,UNC13A,VCAN,ZMIZ1	57
Cell-To-Cell Signaling and Interaction, Nervous System Development and Function	Long-term potentiation of brain	1.76e-05	Increased	2.121	CHRNB2,EGR1,ERBB4,GUCY1A1,JPH3,PCDH8,RELN,SLC1A1,SPTBN2,TNR	10
Cancer, Organismal Injury and Abnormalities	Lymphoid Cancer and Tumors	1.88e-05		0.602	ADAMTS16,ADD2,ANK3,ANXA1,ASXL3,ATP2B2,BCAN,BCL11A,BCL11B,CBFA2T3,CHRNB2,COL18A1,COL1A2,COL23A1,COL8A2,CRYBG1,CTSS,DCC,EBF1,EGR1,EMB,ERBB4,GAD2,GFAP,GPRIN1,GRIK3,H19,JPH2,JUNB,KALRN,KCNH2,KIF21B,KMT2D,MYOF,NAV3,NCAN,NCOR2,NEB,PDZRN3,PLXNA2,POSTN,PPFIA2,PSD,RELN,ROBO1,SCN5A,SCRT2,SEMA3D,SERPINF1,SORCS3,SOX11,TLL1,TRIM67,TUBB3,TUBB4A,VCAN,ZMIZ1	57
Neurological Disease, Organismal Injury and Abnormalities	Progressive encephalopathy	1.89e-05			GRIA4,PRDM8,SCN3A,SCN5A,SCN8A,SLC1A1,SLC1A2,TUBB3,TUBB4A	9
Dermatological Diseases and Conditions, Organismal Injury and Abnormalities	Burn	2e-05			ADRA2A,ANXA1,COL18A1,COL1A2,COL23A1,COL8A2,COL9A1,SCN5A	8
Cell Morphology, Cellular Assembly and Organization, Cellular Function and Maintenance	Extension of cellular protrusions	2.04e-05		0.294	AATK,AUTS2,CDK5R1,DCX,ERBB4,F2RL1,ISLR2,KALRN,NRP2,RELN,SEMA7A,SHTN1,TNR	13
Cancer, Hematological Disease, Immunological Disease, Organismal Injury and Abnormalities	Acute myeloid leukemia	2.08e-05			ANK3,ANKS1B,ANXA1,ASXL3,BCL11B,CELSR3,CHL1,CUX2,DSCAM,EBF3,ELAVL4,GABBR2,GABRG2,GALNT9,GFAP,GSE1,HES5,JPH3,KCNH2,KCNQ2,KLF4,KMT2D,LRFN2,LYZ,NAPB,NCAN,NCOR2,NEB,NFASC,NRP2,PDE1C,PLXNA4,PPFIA2,PTPRT,SEZ6L,TENM2,THSD7B,TLL1,TUBB3,TUBB4A,UNC13A	41
Cancer, Organismal Injury and Abnormalities	Solid tumor	2.29e-05		0.052	AARD,AATK,ACTA2,ADAMTS16,ADAMTS18,ADD2,ADRA2A,AGAP2,ANK3,ANKS1B,ANXA1,APBA2,APC2,APLP1,AQP4,AS3MT,ASXL3,ATCAY,ATOH1,ATP1A3,ATP2B2,AUTS2,BAHCC1,BARHL1,BCAN,BCL11A,BCL11B,BRSK2,BSN,BTBD11,C1QL1,CACNA1B,CACNA2D2,CACNG2,CADPS,CBFA2T3,CDH23,CDK5R1,CELF3,CELSR3,CHL1,CHN2,CHRNA3,CHRNB2,CLSTN2,CNN1,CNTN2,COL18A1,COL1A2,COL23A1,COL8A2,COL9A1,CRMP1,CRYBG1,CSMD3,CSRNP3,CTSS,CUX2,DCC,DCX,DLX1,DSC2,DSCAM,DSCA…	241
Cell Death and Survival	Neuronal cell death	2.3e-05	Decreased	-2.018	AATK,AGAP2,ATOH1,BARHL1,BCL11B,CACNA2D2,CDK5R1,CHL1,DCC,DLX1,EGR1,ELAVL4,F2RL1,GAD2,GFAP,JUNB,KCNJ6,LGALS3,Mir124a-1hg,NEFL,NPAS4,PCSK1N,SERPINF1,SLC1A1,SLC1A2,SNAP25,SOX11,ST8SIA1	28
Neurological Disease, Organismal Injury and Abnormalities, Psychological Disorders	Alcohol withdrawal syndrome	2.32e-05			CACNA1B,CACNA2D2,GABBR2,GABRG2,GAD2	5
Neurological Disease, Organismal Injury and Abnormalities	Subarachnoid hemorrhage	2.38e-05			ADRA2A,ASIC1,CACNA1B,CACNA2D2,CHRNA3,CHRNB2,GABRG2	7
Neurological Disease, Skeletal and Muscular Disorders	Motor dysfunction	2.44e-05			ADRA2A,CDK5R1,CHRNA3,CHRNB2,GABBR2,GABRG2,GFAP,SNAP25,SPTBN2	9
Embryonic Development, Organ Development, Organismal Development, Tissue Development	Development of sensory organ	2.48e-05		0.427	ADAMTS18,ATOH1,ATP2B2,CDH23,COL18A1,COL8A2,DLX1,DSCAM,EBF1,EBF3,EGR1,GUCY1A1,HES5,KDM6B,LGALS3,Mir124a-1hg,NFKBIZ,NKD1,PLXNA2,PLXNA4,SERPINF1,SOBP,SOX11,SRRM4,TENM2	25
Neurological Disease	Early-onset neurological disorder	2.5e-05			ANK3,ATP2B2,CACNA2D2,CDH23,CHRNB2,GABRG2,KCNQ2,KCNQ3,PDZRN3,PLCB1,SCN8A,SLC1A2	12
Neurological Disease, Psychological Disorders	Insomnia	2.61e-05			ADRA2A,CACNA1B,CACNA2D2,CHRNA3,CHRNB2,GABRG2,KCNH2	7
Reproductive System Development and Function, Respiratory System Development and Function	Respiratory rhythm	2.65e-05			ATOH1,DSCAM,KIF5A,NRXN2,Nrxn3,RAB3C	6
Amino Acid Metabolism, Molecular Transport, Small Molecule Biochemistry	Uptake of L-glutamic acid	2.75e-05		1.484	ERBB4,SERPINF1,SLC1A1,SLC1A2,TNR	5
Neurological Disease, Organismal Injury and Abnormalities	Syndromic encephalopathy	2.81e-05			ADRA2A,AUTS2,CACNA1B,CACNA2D2,CHRNA3,CHRNB2,GABBR2,GABRG2,GAD2,RELN,SCN3A,SCN5A,SCN8A,SLC1A1,SLC1A2	15
Inflammatory Disease, Neurological Disease	Inflammatory demyelinating disease	2.87e-05			ADRA2A,ANXA1,AQP4,ASIC1,CACNA1B,CTSS,EGR1,F2RL1,GABBR2,GABRG2,KCNC3,KCNH2,SCN5A,SNAP25	14
Cardiovascular Disease	Occlusion of blood vessel	2.9e-05		1.131	ACTA2,ADRA2A,ASIC1,COL18A1,CTSS,EGR1,GABRG2,GRIA4,GUCY1A1,JUNB,KALRN,KLF4,LGALS3,MCF2L,NOV,NPPC,PLXNA2,RBFOX1,SCN5A,SEZ6L,SOCS3,TUBB3,TUBB4A,VCAN	24
Endocrine System Disorders, Gastrointestinal Disease, Metabolic Disease, Organismal Injury and Abnormalities	Diabetic complication	3.19e-05			ADRA2A,CACNA1B,CACNA2D2,CHN2,COL18A1,COL1A2,COL23A1,COL8A2,COL9A1,KCNH2,LGALS3,SCN5A,SEMA6B,SERPINF1	14
Organismal Injury and Abnormalities	Pelvic pain	3.25e-05			CACNA1B,CACNA2D2,CHRNA3,CHRNB2,SCN5A	5
Nucleic Acid Metabolism, Small Molecule Biochemistry	Metabolism of cyclic GMP	3.37e-05			ATP2B2,NPPC,PDE1A,PDE1C	4
Neurological Disease, Organismal Injury and Abnormalities	Benign seizure	3.39e-05			KCNQ2,KCNQ3,SCN8A	3
Neurological Disease, Organismal Injury and Abnormalities	Infantile convulsion	3.39e-05			KCNQ2,KCNQ3,SCN8A	3
Molecular Transport	Transport of molecule	3.41e-05		0.868	ADD2,ADRA2A,ANK3,ANXA1,AQP4,ASIC1,ATP1A3,ATP2B2,BCL11B,C1QL1,CACNA1B,CACNA2D2,CADPS,CDH23,CDK5R1,CHRNA3,CHRNB2,CTSS,EGR1,ERBB4,F2RL1,GABRG2,KALRN,KCNAB1,KCNC3,KCNH2,KCNJ6,KCNQ3,KIF5A,NPPC,NRXN2,Nrxn3,PSD,Rab15,RAB3C,RELN,SCN5A,SCN8A,SERPINF1,SLC1A1,SLC1A2,SNAP25,SOCS3,SOX11,SPNS2,SPTBN2,SRCIN1,SYT1,TNR,UNC13A	50
Connective Tissue Disorders, Organismal Injury and Abnormalities	Dupuytren contracture	3.41e-05			ADAMTS16,ADAMTS18,COL18A1,COL1A2,COL23A1,COL8A2,COL9A1	7
Neurological Disease	Dystonia	3.41e-05			ADRA2A,ATP1A3,CACNA1B,SCN3A,SCN5A,SNAP25,TUBB4A	7
Cardiovascular Disease, Organismal Injury and Abnormalities	Atherosclerosis	3.5e-05			ACTA2,ADRA2A,ASIC1,COL18A1,CTSS,EGR1,GABRG2,GRIA4,GUCY1A1,JUNB,KALRN,KLF4,LGALS3,MCF2L,PLXNA2,RBFOX1,SCN5A,SEZ6L,SOCS3,TUBB3,TUBB4A,VCAN	22
Cardiovascular Disease, Organismal Injury and Abnormalities	Vaso-occlusion	3.63e-05		1.131	ACTA2,ADRA2A,ASIC1,COL18A1,CTSS,EGR1,GABRG2,GRIA4,GUCY1A1,JUNB,KALRN,KLF4,LGALS3,MCF2L,NOV,NPPC,PLXNA2,RBFOX1,SCN5A,SEZ6L,SOCS3,TUBB3,TUBB4A,VCAN	24
Embryonic Development, Nervous System Development and Function, Organ Development, Organismal Development, Tissue Development	Development of cerebral cortex	3.68e-05			ATOH1,BCAN,CDK5R1,CHL1,DCX,DLX1,ERBB4,KDM6B,PLCB1,RELN,SLC1A2	11
Cellular Movement	Cell movement of central nervous system cells	3.74e-05		0.609	AQP4,CDK5R1,CELSR3,CHL1,DCX,NRP2,RELN,ROBO1,TNR	9
Cellular Function and Maintenance, Molecular Transport	Exocytosis by eukaryotic cells	3.74e-05		-1.067	CADPS,NAPB,RAB3C,SRCIN1,SYT1,UNC13A	6
Neurological Disease, Organismal Injury and Abnormalities, Psychological Disorders	Multiple system atrophy	3.81e-05			SCN3A,SCN5A,SCN8A,SLC1A1,SLC1A2	5
Cell Morphology, Nervous System Development and Function, Neurological Disease, Tissue Morphology	Abnormal morphology of sensory neurons	3.85e-05			ATOH1,ATP2B2,CDH23,CHL1,DLX1,PLXNA4,SHC2,SOX11	8
Neurological Disease, Psychological Disorders	Bipolar disorder	4.19e-05			ADRA2A,ANK3,ATP1A3,CHRNB2,GABRG2,GAD2,KCNH2,NCAN,NEFL,PTPRU,RELN,SCN3A,SCN5A,SLC1A1	14
Hematological Disease, Immunological Disease	Lymphoproliferative disorder	4.2e-05		0.412	ADAMTS16,ADD2,ANK3,ANXA1,ASXL3,ATP2B2,BCAN,BCL11A,BCL11B,CBFA2T3,CHRNB2,COL1A2,COL23A1,COL8A2,CRYBG1,DCC,EBF1,EGR1,EMB,ERBB4,GABRG2,GAD2,GFAP,GPRIN1,GRIK3,H19,JPH2,JUNB,KALRN,KCNH2,KIF21B,KMT2D,MYOF,NAV3,NCAN,NCOR2,NEB,PDZRN3,PLXNA2,POSTN,PPFIA2,PSD,RELN,ROBO1,SCRT2,SEMA3D,SERPINF1,SORCS3,SOX11,TENM2,TLL1,TRIM67,TUBB3,TUBB4A,VCAN,ZMIZ1	56
Developmental Disorder, Neurological Disease	Congenital cranial dysinnervation disorder	4.37e-05			BSN,EBF3,KDM6B,TUBB3	4
Cancer, Organismal Injury and Abnormalities	Tumor in nervous system	4.43e-05			ADRA2A,AGAP2,ANXA1,ASXL3,ATOH1,BARHL1,BCAN,BCL11A,CACNA1B,CHL1,COL18A1,COL1A2,CSMD3,ERBB4,GAD2,GFAP,H19,IGSF21,KCNAB1,KDM6B,KIF5A,KLF4,KMT2D,MYT1,NAV3,NCOR2,NRP2,PLCB1,POLR2A,RAPGEF5,RBFOX1,RELN,SHTN1,SLC1A2,SOX11,SPON1,SPTBN2,ST18,ST8SIA1,TBC1D30,TUBB3,TUBB4A	42
Cardiovascular Disease, Organismal Injury and Abnormalities	Peripheral vascular disease	4.62e-05			ACTA2,ADRA2A,AQP4,ATP1A3,CACNA1B,CHRNA3,CHRNB2,COL1A2,CTSS,GABRG2,KCNH2,KLF4,MPPED2,NEFL,RASGRF2,SCN5A,SLC1A2,SNAP25,TUBB3,TUBB4A	20
Organismal Injury and Abnormalities	Fatigue	4.73e-05			GABRG2,SCN3A,SCN5A,SCN8A,SLC1A1,SLC1A2,TUBB3,TUBB4A	8
Cellular Assembly and Organization	Fusion of vesicles	4.78e-05		0.784	ANXA1,BSN,CADPS,GAD2,SNAP25,SYT1,UNC13A	7
Cancer, Hematological Disease, Immunological Disease, Organismal Injury and Abnormalities	Lymphoma	4.79e-05		0.412	ADAMTS16,ADD2,ANK3,ANXA1,ASXL3,ATP2B2,BCL11A,BCL11B,CBFA2T3,CHRNB2,COL1A2,COL23A1,COL8A2,CRYBG1,DCC,EBF1,EGR1,EMB,ERBB4,GAD2,GFAP,GPRIN1,GRIK3,H19,JPH2,JUNB,KALRN,KCNH2,KIF21B,KMT2D,MYOF,NAV3,NCAN,NCOR2,NEB,PDZRN3,PLXNA2,POSTN,PPFIA2,PSD,RELN,ROBO1,SCRT2,SEMA3D,SERPINF1,SORCS3,SOX11,TLL1,TRIM67,TUBB3,TUBB4A,VCAN,ZMIZ1	53
Neurological Disease, Organismal Injury and Abnormalities	Headache	4.8e-05			ADRA2A,ASIC1,CACNA2D2,GABRG2,GAD2,JUNB,KCNH2,SCN3A,SCN5A,SNAP25	10
Cancer, Gastrointestinal Disease, Organismal Injury and Abnormalities	Rectal adenocarcinoma	4.82e-05			ANXA1,CACNA1B,CDH23,COL18A1,DCC,EBF3,GPRIN1,GSE1,JPH2,KCNH2,KCNJ6,MEX3B,NCOR2,RBFOX1,ROBO1,SCN5A,SEMA3D,SOX11,SRCIN1,TENM2,UNC13A,UNC79	22
Cellular Assembly and Organization, Nervous System Development and Function	Fasciculation of axons	5.16e-05			CDK5R1,CELSR3,CNTN2,DSCAM,NRP2	5
Cancer, Gastrointestinal Disease, Organismal Injury and Abnormalities	Esophageal carcinoma	5.37e-05			ADAMTS16,AGAP2,CDH23,COL1A2,CSMD3,DCC,GSE1,KMT2D,LSAMP,LYZ,NAV3,NCAN,NCOR2,NRXN2,PLXNA4,POSTN,PPFIA2,PTPRT,SCN5A,THSD7B,TLL1,TMEM151B,TUBB3,TUBB4A	24
Cancer, Neurological Disease, Organismal Injury and Abnormalities	Central nervous system solid tumor	5.51e-05			ADRA2A,AGAP2,ANXA1,ASXL3,ATOH1,BARHL1,BCAN,BCL11A,CACNA1B,COL18A1,COL1A2,CSMD3,ERBB4,GAD2,GFAP,H19,IGSF21,KCNAB1,KDM6B,KIF5A,KLF4,KMT2D,MYT1,NAV3,NCOR2,NRP2,PLCB1,POLR2A,RAPGEF5,RBFOX1,RELN,SHTN1,SLC1A2,SOX11,SPON1,SPTBN2,ST18,ST8SIA1,TBC1D30,TUBB3,TUBB4A	41
Neurological Disease, Organismal Injury and Abnormalities	Postherpetic neuralgia	5.57e-05			CACNA1B,CACNA2D2,SCN5A,SNAP25	4
Neurological Disease	Sporadic amyotrophic lateral sclerosis	5.57e-05			GFAP,INA,NEFL,SLC1A2	4
Neurological Disease, Organismal Injury and Abnormalities	Tonic-clonic seizure	5.62e-05			CACNA1B,CACNA2D2,GABBR2,GABRG2,GAD2,KCNJ6,SCN5A	7
Molecular Transport	Secretion of molecule	5.73e-05		0.069	ADRA2A,ANXA1,ASIC1,BCL11B,C1QL1,CACNA1B,CADPS,CHRNA3,CHRNB2,EGR1,F2RL1,KALRN,KCNC3,NRXN2,Nrxn3,Rab15,RAB3C,SNAP25,SOCS3,SOX11,SRCIN1,SYT1,UNC13A	23
Neurological Disease, Organismal Injury and Abnormalities	Subarachnoid aneurysmal hemorrhage	5.88e-05			ADRA2A,CACNA1B,CACNA2D2	3
Cell Death and Survival, Cell Morphology, Nervous System Development and Function, Neurological Disease, Tissue Morphology	Loss of sensory neurons	5.97e-05			ATOH1,ATP2B2,DLX1,SHC2,SOX11	5
Nervous System Development and Function, Tissue Morphology	Quantity of interneurons	5.97e-05		1.895	CELSR3,DLX1,ERBB4,GUCY1A1,NRP2	5
Organismal Injury and Abnormalities	Benign lesion	6.05e-05		-1.294	ACTA2,ADRA2A,AGAP2,ANXA1,ATOH1,BCL11B,CDH23,COL18A1,COL1A2,COL23A1,COL8A2,COL9A1,DCC,DCX,EGR1,ERBB4,H19,HSD11B2,KLF4,KMT2D,LGALS3,NAV3,NRP2,POSTN,PTPRT,RELN,RLN1,SNAP25,SOCS3,SOX11,SPARCL1,TUBB3,TUBB4A,UNC13A,UNC79,VCAN,WISP2	37
Cell Morphology, Nervous System Development and Function, Organ Morphology, Organismal Development	Morphology of cerebral cortex cells	6.08e-05			CDK5R1,CHL1,CHRNB2,CRMP1,KALRN,PLCB1,SLC1A2	7
Cancer, Hematological Disease, Immunological Disease, Organismal Injury and Abnormalities	Small B-cell lymphocytic lymphoma	6.16e-05			ASXL3,CHRNB2,COL8A2,ERBB4,GRIK3,KALRN,KMT2D,MYOF,NAV3,NCAN,NEB,PLXNA2,POSTN,PPFIA2,ROBO1,TUBB3,TUBB4A	17
Cardiovascular Disease, Organismal Injury and Abnormalities	Occlusion of artery	6.21e-05			ACTA2,ADRA2A,ASIC1,COL18A1,CTSS,EGR1,GABRG2,GRIA4,GUCY1A1,JUNB,KALRN,KLF4,LGALS3,MCF2L,NPPC,PLXNA2,RBFOX1,SCN5A,SEZ6L,SOCS3,TUBB3,TUBB4A,VCAN	23
Cancer, Hematological Disease, Organismal Injury and Abnormalities	Lymphocytic neoplasm	6.36e-05		0.412	ADAMTS16,ADD2,ANK3,ANXA1,ASXL3,ATP2B2,BCAN,BCL11A,BCL11B,CBFA2T3,CHRNB2,COL1A2,COL23A1,COL8A2,CRYBG1,DCC,EBF1,EGR1,EMB,ERBB4,GAD2,GFAP,GPRIN1,GRIK3,H19,JPH2,JUNB,KALRN,KCNH2,KIF21B,KMT2D,MYOF,NAV3,NCAN,NCOR2,NEB,PDZRN3,PLXNA2,POSTN,PPFIA2,PSD,RELN,ROBO1,SCRT2,SEMA3D,SERPINF1,SORCS3,SOX11,TLL1,TRIM67,TUBB3,TUBB4A,VCAN,ZMIZ1	54
Dermatological Diseases and Conditions, Neurological Disease, Organismal Injury and Abnormalities	Skin sensation disturbance	6.4e-05		-0.207	CACNA1B,CACNA2D2,CTSS,F2RL1,GABRG2,RGS4,SCN5A,SLC1A1,SLC1A2,SOCS3	10
Cancer, Hematological Disease, Organismal Injury and Abnormalities	Malignant myeloid neoplasm	6.53e-05			ANK3,ANKS1B,ANXA1,ASXL3,BCL11B,CELSR3,CHL1,CSMD3,CUX2,DSCAM,EBF3,ELAVL4,GABBR2,GABRG2,GALNT9,GFAP,GSE1,HES5,JPH3,KCNH2,KCNQ2,KLF4,KMT2D,LARS2,LRFN2,LYZ,NAPB,NCAN,NCOR2,NEB,NFASC,NRP2,PDE1C,PLXNA4,PPFIA2,PTPRT,SEZ6L,TENM2,THSD7B,TLL1,TUBB3,TUBB4A,UNC13A	43
Cardiovascular Disease	Hemodynamic instability	6.57e-05			ADRA2A,CACNA2D2,CHRNA3,CHRNB2,GABRG2,KCNH2,SCN5A	7
Neurological Disease, Organismal Injury and Abnormalities	Neuralgia	6.86e-05			CACNA1B,CACNA2D2,GAD2,SCN5A,SNAP25	5
Neurological Disease	Abnormality of peripheral nervous system	7.38e-05			ADRA2A,ATP2B2,CACNA1B,CHRNA3,CHRNB2,DLX1,ERBB4,HES5,KMT2D,NHLH2,PLXNA4,TUBB3,TUBB4A	13
Neurological Disease	Convulsion	7.86e-05			CHRNB2,GABRG2,KCNQ2,KCNQ3,SCN8A	5
Gastrointestinal Disease	Nausea	7.9e-05			ADRA2A,ATP1A3,CACNA1B,CACNA2D2,CHRNA3,CHRNB2,GABRG2,SCN5A	8
Cancer, Hematological Disease, Immunological Disease, Organismal Injury and Abnormalities	Neoplasia of leukocytes	7.93e-05		0.412	ADAMTS16,ADD2,ANK3,ANXA1,ASXL3,ATP2B2,BCAN,BCL11A,BCL11B,CBFA2T3,CHRNB2,COL1A2,COL23A1,COL8A2,CRYBG1,DCC,EBF1,EGR1,EMB,ERBB4,GAD2,GFAP,GPRIN1,GRIK3,H19,JPH2,JUNB,KALRN,KCNH2,KIF21B,KMT2D,MYOF,NAV3,NCAN,NCOR2,NEB,PDZRN3,PLXNA2,POSTN,PPFIA2,PSD,RELN,ROBO1,SCRT2,SEMA3D,SERPINF1,SORCS3,SOX11,TLL1,TRIM67,TUBB3,TUBB4A,VCAN,ZMIZ1	54
Behavior, Digestive System Development and Function	Suckling	8.24e-05			BCL11B,DCC,HSD11B2,KLF4,LPAR2,RLN1,SYT1	7
Embryonic Development, Nervous System Development and Function, Organ Development, Organismal Development, Tissue Development, Visual System Development and Function	Formation of eye	8.44e-05		0.577	ADAMTS18,COL18A1,COL8A2,DLX1,DSCAM,EBF1,EBF3,EGR1,GUCY1A1,HES5,KDM6B,LGALS3,Mir124a-1hg,NFKBIZ,NKD1,PLXNA2,PLXNA4,SERPINF1,SOX11,TENM2	20
Cardiovascular Disease, Organismal Injury and Abnormalities	Atrial flutter	8.49e-05			ADRA2A,ATP1A3,KCNH2,SCN5A,TUBB3,TUBB4A	6
Neurological Disease, Organismal Injury and Abnormalities	Spinocerebellar disease	8.64e-05			ADRA2A,CHRNB2,HES5,KCNC3,KIF5A,SCN3A,SCN5A,SCN8A,SLC1A1,SLC1A2,SPTBN2	11
Nervous System Development and Function, Neurological Disease	Abnormal function of autonomic nervous system	8.65e-05			CACNA1B,CHRNA3,CHRNB2,NHLH2	4
Neurological Disease, Organismal Injury and Abnormalities	Frontotemporal lobe epilepsy	8.65e-05			CHRNB2,GABRG2,RELN,SCN5A	4
Embryonic Development, Nervous System Development and Function, Organ Development, Organ Morphology, Organismal Development, Tissue Development, Visual System Development and Function	Morphology of neural retina	8.65e-05			DSCAM,GUCY1A1,PLXNA2,PLXNA4	4
Cellular Movement	Chemorepulsion	8.96e-05		0.225	NRP2,ROBO1,SEMA3D,SLIT1,TNR	5
Behavior, Digestive System Development and Function	Feeding	9.19e-05		-1.408	APBA2,BCL11B,CACNA2D2,DCC,EBF1,GABRG2,GAD2,HSD11B2,JPH3,KLF4,LPAR2,NCOR2,RGS4,RLN1,SYT1	15
Cell-To-Cell Signaling and Interaction, Cellular Assembly and Organization, Nervous System Development and Function	Conduction of axons	9.32e-05			DCC,NFASC,VCAN	3
Developmental Disorder, Hereditary Disorder, Neurological Disease, Organismal Injury and Abnormalities, Skeletal and Muscular Disorders	Mobius syndrome	9.32e-05			BSN,EBF3,KDM6B	3
Cell Morphology, Nervous System Development and Function, Neurological Disease, Tissue Morphology	Abnormal morphology of axons	9.47e-05			AATK,CHL1,COL8A2,NEFL,NFASC,PLXNA2,PLXNA4,VCAN	8
Cellular Movement	Cell movement of brain cells	9.47e-05		0.609	CDK5R1,CELSR3,CHL1,DCX,NRP2,RELN,ROBO1,TNR	8
Neurological Disease, Organismal Injury and Abnormalities	Encephalopathy with early-onset epilepsy	9.54e-05			CACNA2D2,GABRG2,KCNQ2,KCNQ3,PLCB1,SCN8A,SLC1A2	7
Inflammatory Disease, Neurological Disease, Skeletal and Muscular Disorders	Multiple Sclerosis	9.63e-05			ADRA2A,ANXA1,ASIC1,CACNA1B,CTSS,EGR1,F2RL1,GABBR2,GABRG2,KCNC3,KCNH2,SCN5A,SNAP25	13
Neurological Disease, Organismal Injury and Abnormalities, Psychological Disorders	Dementia	9.88e-05			ACTA2,ADRA2A,ATP1A3,CACNA1B,CACNA2D2,CDK5R1,CHL1,CHRNA3,CHRNB2,CNN1,CTSS,DCX,GABBR2,GABRG2,GAD2,GFAP,GRIA4,KCNH2,NAV1,NAV3,NEFL,RELN,SCN5A,SLC1A2,SPON1	25
Connective Tissue Disorders, Organismal Injury and Abnormalities	Advanced Dupuytren contracture	0.000102			COL18A1,COL1A2,COL23A1,COL8A2,COL9A1	5
Amino Acid Metabolism, Molecular Transport, Small Molecule Biochemistry	Concentration of L-glutamic acid	0.000102		0.2	AQP4,ELAVL3,ELAVL4,SLC1A1,SLC1A2	5
Cancer, Organismal Injury and Abnormalities, Reproductive System Disease	Peyronie disease	0.000102			COL18A1,COL1A2,COL23A1,COL8A2,COL9A1	5
Nervous System Development and Function, Organ Morphology, Organismal Development	Size of forebrain	0.000102			BRSK2,CDK5R1,EBF1,GFAP,PLXNA4,ROBO1	6
Psychological Disorders	Social anxiety disorder	0.000103			ADRA2A,GABRG2,SCN3A,SCN5A,SCN8A,SLC1A1,SLC1A2	7
Molecular Transport	Transport of metal ion	0.000103		0.669	ADRA2A,ANK3,ATP1A3,ATP2B2,CACNA1B,CACNA2D2,CDH23,CHRNB2,F2RL1,KCNAB1,KCNH2,KCNJ6,SCN5A,SCN8A,SLC1A2	15
Hematological Disease, Infectious Diseases	Chagas disease	0.000106			CACNA2D2,KCNH2,SCN5A,SOCS3	4
Cellular Assembly and Organization	Priming of vesicles	0.000106			CADPS,NAPB,SNAP25,UNC13A	4
Cancer, Gastrointestinal Disease, Organismal Injury and Abnormalities	Esophageal adenocarcinoma	0.00011			ADAMTS16,CDH23,COL1A2,CSMD3,GSE1,LSAMP,LYZ,NAV3,NCAN,NCOR2,NRXN2,PLXNA4,PTPRT,SCN5A,THSD7B,TLL1,TMEM151B,TUBB3,TUBB4A	19
Cancer, Endocrine System Disorders, Organismal Injury and Abnormalities	Extrapancreatic neuroendocrine tumor	0.000111			ACTA2,ADRA2A,BCL11A,CDH23,CSMD3,EGR1,ERBB4,HSD11B2,LGALS3,NCOR2,NOVA2,PCDHB8,RELN,SOX11,TUBB3,TUBB4A	16
Cancer, Hematological Disease, Immunological Disease, Organismal Injury and Abnormalities	B-cell non-Hodgkin disease	0.000114			ANXA1,ASXL3,ATP2B2,BCL11B,CHRNB2,COL8A2,DCC,EBF1,ERBB4,GFAP,GPRIN1,GRIK3,KALRN,KIF21B,KMT2D,MYOF,NAV3,NCAN,NEB,PDZRN3,PLXNA2,POSTN,PPFIA2,RELN,ROBO1,SORCS3,SOX11,TRIM67,TUBB3,TUBB4A	30
Cellular Function and Maintenance, Molecular Transport	Exocytosis	0.000114		0.278	ANXA1,APBA2,CADPS,F2RL1,NAPB,RAB3C,SNAP25,SPTBN2,SRCIN1,SYT1,UNC13A	11
Cancer, Hematological Disease, Organismal Injury and Abnormalities	Bone marrow cancer	0.000114			ANK3,ANKS1B,ANXA1,ASXL3,BCL11B,CELSR3,CHL1,CSMD3,CUX2,DSCAM,EBF3,ELAVL4,GABBR2,GABRG2,GALNT9,GFAP,GSE1,HES5,JPH3,KCNH2,KCNQ2,KLF4,KMT2D,LARS2,LRFN2,LYZ,NAPB,NCAN,NCOR2,NEB,NFASC,NRP2,PDE1C,PLXNA4,PPFIA2,PTPRT,SEZ6L,TENM2,THSD7B,TLL1,TUBB3,TUBB4A,UNC13A	43
Behavior	Associative learning	0.000115			ASIC1,CHRNB2,RELN,SNAP25,TNR	5
Cancer, Gastrointestinal Disease, Organismal Injury and Abnormalities, Respiratory Disease	Oropharyngeal cancer	0.000115			CACNA1B,CACNA2D2,ERBB4,TUBB3,TUBB4A	5
Neurological Disease, Organismal Injury and Abnormalities	Early-onset encephalopathy	0.00012			CACNA2D2,CHRNB2,GABRG2,KCNQ2,KCNQ3,PLCB1,SCN8A,SLC1A2	8
Nervous System Development and Function, Tissue Morphology	Density of neurons	0.000121		0.832	CHRNB2,CRMP1,DSCAM,ERBB4,HES5,IQSEC3,KALRN,MDGA1,SPTBN2	9
Cell-To-Cell Signaling and Interaction, Cellular Assembly and Organization, Cellular Development, Cellular Function and Maintenance, Cellular Growth and Proliferation, Nervous System Development and Function, Skeletal and Muscular System Development and Function, Tissue Development	Formation of neuromuscular junctions	0.00013			CACNA2D2,CACNG2,KALRN,PDZRN3,UNC13A	5
Cell Death and Survival	Apoptosis of neurons	0.000137	Decreased	-2.568	AATK,AGAP2,ATOH1,BARHL1,BCL11B,CACNA2D2,CDK5R1,CHL1,DLX1,EGR1,ELAVL4,KCNJ6,LGALS3,Mir124a-1hg,NEFL,NPAS4,SERPINF1,SOX11,ST8SIA1	19
Cancer, Hematological Disease, Organismal Injury and Abnormalities	Bone marrow neoplasm	0.000138			ANK3,ANKS1B,ANXA1,ASXL3,BCL11B,CELSR3,CHL1,CSMD3,CUX2,DSCAM,EBF3,EGR1,ELAVL4,GABBR2,GABRG2,GALNT9,GFAP,GSE1,HES5,JPH3,KCNH2,KCNQ2,KLF4,KMT2D,LARS2,LRFN2,LYZ,NAPB,NCAN,NCOR2,NEB,NFASC,NRP2,PDE1C,PLXNA4,PPFIA2,PTPRT,SEZ6L,TENM2,THSD7B,TLL1,TUBB3,TUBB4A,UNC13A	44
Cellular Assembly and Organization, Nervous System Development and Function	Docking of synaptic vesicles	0.000139			SNAP25,SPTBN2,UNC13A	3
Auditory Disease	Tinnitus	0.000139			CACNA1B,CACNA2D2,SCN5A	3
Embryonic Development, Nervous System Development and Function, Organ Development, Organismal Development, Tissue Development	Formation of telencephalon	0.000142			CDK5R1,DLX1,EBF3,HES5,NCOR2,NRP2,PLXNA4,PRDM8,SLC1A2,SLIT1	10
Organismal Injury and Abnormalities	Abdominal pain	0.000145			ASIC1,CACNA1B,CACNA2D2,CHRNA3,CHRNB2,SCN5A	6
Hereditary Disorder, Neurological Disease, Organismal Injury and Abnormalities	Benign familial neonatal seizures 2	0.000145			KCNQ2,KCNQ3	2
Cell-To-Cell Signaling and Interaction, Cellular Function and Maintenance, Nervous System Development and Function	Delay in initiation of elimination of neuromuscular synapse	0.000145			NEFL,NFASC	2
Cardiovascular Disease, Developmental Disorder, Hereditary Disorder, Organismal Injury and Abnormalities	Digenic long QT syndrome 2/3	0.000145			KCNH2,SCN5A	2
Cellular Assembly and Organization	Fusion of dense-core vesicles	0.000145			SYT1,UNC13A	2
Hereditary Disorder, Organismal Injury and Abnormalities	Knobloch syndrome type 1	0.000145			ADAMTS18,COL18A1	2
Neurological Disease, Organismal Injury and Abnormalities	Complex partial seizure	0.000146			CACNA2D2,GABRG2,GAD2,SCN3A,SCN5A	5
Behavior, Nervous System Development and Function	Passive avoidance learning	0.000146		1.205	CHRNB2,GABBR2,JPH3,KALRN,PAK5	5
Neurological Disease, Organismal Injury and Abnormalities	Migraines	0.000147			ADRA2A,ASIC1,CACNA2D2,GABRG2,GAD2,JUNB,SCN3A,SCN5A,SNAP25	9
Hereditary Disorder, Neurological Disease, Organismal Injury and Abnormalities, Psychological Disorders	Schizoaffective disorder	0.00015			ADRA2A,ATP1A3,CHRNA3,CHRNB2,GABRG2,KCNH2,SCN3A,SCN5A	8
Neurological Disease	Degeneration of central nervous system	0.000154		-1.89	ANK3,AQP4,CACNA2D2,CDK5R1,GFAP,KCNJ6,SLC1A1,SLC1A2,SNAP25	9
Cancer, Hematological Disease, Immunological Disease, Organismal Injury and Abnormalities	Diffuse lymphoma	0.000154			ANXA1,ASXL3,BCL11B,CHRNB2,COL8A2,ERBB4,GPRIN1,GRIK3,KALRN,KIF21B,KMT2D,MYOF,NAV3,NCAN,NEB,PDZRN3,PLXNA2,POSTN,PPFIA2,RELN,ROBO1,SOX11,TRIM67,TUBB3,TUBB4A,ZMIZ1	26
Cancer, Hematological Disease, Immunological Disease, Organismal Injury and Abnormalities	B cell cancer	0.00016			ANXA1,ASXL3,ATP2B2,BCL11A,BCL11B,CHRNB2,COL8A2,DCC,EBF1,EGR1,EMB,ERBB4,GFAP,GPRIN1,GRIK3,KALRN,KIF21B,KMT2D,MYOF,NAV3,NCAN,NEB,PDZRN3,PLXNA2,POSTN,PPFIA2,RELN,ROBO1,SORCS3,SOX11,TRIM67,TUBB3,TUBB4A	33
Cancer, Organismal Injury and Abnormalities	Fibrous tissue tumor	0.000161			COL18A1,COL1A2,COL23A1,COL8A2,COL9A1,EGR1,ERBB4,KMT2D,TUBB3,TUBB4A	10
Cancer, Hematological Disease, Organismal Injury and Abnormalities	Myeloid neoplasm	0.000164			ANK3,ANKS1B,ANXA1,ASXL3,BCL11B,CELSR3,CHL1,CSMD3,CUX2,DSCAM,EBF3,EGR1,ELAVL4,GABBR2,GABRG2,GALNT9,GFAP,GSE1,HES5,JPH3,KCNH2,KCNQ2,KLF4,KMT2D,LARS2,LRFN2,LYZ,NAPB,NCAN,NCOR2,NEB,NFASC,NRP2,PDE1C,PLXNA4,PPFIA2,PTPRT,SEZ6L,TENM2,THSD7B,TLL1,TUBB3,TUBB4A,UNC13A	44
Neurological Disease	Disorder of autonomic nervous system	0.000167			ADRA2A,CACNA1B,CHRNA3,CHRNB2,KMT2D,NHLH2,TUBB3,TUBB4A	8
Cancer, Organismal Injury and Abnormalities	Fibromatosis	0.000176			COL18A1,COL1A2,COL23A1,COL8A2,COL9A1,EGR1,TUBB3,TUBB4A	8
Cell-To-Cell Signaling and Interaction, Nervous System Development and Function	Long-term potentiation of hippocampus	0.000176		1.931	CHRNB2,EGR1,ERBB4,GUCY1A1,JPH3,RELN,SLC1A1,TNR	8
Embryonic Development, Nervous System Development and Function, Organ Development, Organismal Development, Tissue Development	Formation of forebrain	0.00018			APLP1,CDK5R1,CHRNB2,DLX1,EBF3,HES5,NCOR2,NRP2,PLXNA4,PRDM8,RELN,SLC1A2,SLIT1	13
Cellular Assembly and Organization, Nervous System Development and Function	Complexity of dendrites	0.000183			AGAP2,KALRN,NRP2,RELN	4
Reproductive System Development and Function, Respiratory System Development and Function	Abnormal respiratory rhythm	0.000183			DSCAM,KIF5A,NRXN2,Nrxn3,RAB3C	5
Nervous System Development and Function	Development of cranial nerve	0.000183			CHRNB2,ERBB4,NRP2,PLXNA4,SEMA3D	5
Cellular Function and Maintenance, Nervous System Development and Function, Tissue Development	Function of neurons	0.000186			ATP2B2,CADPS,GRIA4,KALRN,NAPB,PLXNA2,SYT1,UNC13A	8
Gastrointestinal Disease	Vomiting	0.000186			ADRA2A,ATP1A3,CACNA1B,CACNA2D2,CHRNA3,CHRNB2,GABRG2,SCN5A	8
Neurological Disease, Organismal Injury and Abnormalities	Neurodegeneration of brain	0.000196		-1.67	ANK3,AQP4,CACNA2D2,CDK5R1,GFAP,KCNJ6,SLC1A2,SNAP25	8
Cell-To-Cell Signaling and Interaction, Cellular Assembly and Organization, Nervous System Development and Function	Induction of neurites	0.000196			NFASC,PAK5,SERPINF1	3
Cell Signaling	Rho protein signal transduction	0.0002		-0.095	ADRA2A,COL1A2,F2RL1,KALRN,LPAR2,MCF2L,ROBO1	7
Ophthalmic Disease, Organismal Injury and Abnormalities	Detachment of retina	0.000204			ADRA2A,COL18A1,SCN5A,TUBB3,TUBB4A	5
Cancer, Neurological Disease, Organismal Injury and Abnormalities	Central nervous system cancer	0.000209			AGAP2,ANXA1,ATOH1,BARHL1,BCAN,COL1A2,ERBB4,GAD2,GFAP,H19,KCNAB1,KDM6B,KMT2D,NAV3,RAPGEF5,RBFOX1,RELN,SHTN1,SOX11,SPTBN2,ST18,ST8SIA1,TUBB3,TUBB4A	24
Cancer, Hematological Disease, Immunological Disease, Organismal Injury and Abnormalities	Diffuse B-cell lymphoma	0.000209			ASXL3,CHRNB2,COL8A2,ERBB4,GPRIN1,GRIK3,KALRN,KIF21B,KMT2D,MYOF,NAV3,NCAN,NEB,PDZRN3,PLXNA2,POSTN,PPFIA2,RELN,ROBO1,SOX11,TRIM67,TUBB3,TUBB4A	23
Organismal Injury and Abnormalities, Renal and Urological Disease	Urinary incontinence	0.000215			CHRNA3,CHRNB2,SCN5A,SNAP25	4
Cell Morphology, Nervous System Development and Function, Neurological Disease, Organ Morphology, Organismal Development, Organismal Injury and Abnormalities, Tissue Morphology	Abnormal morphology of pyramidal neurons	0.000226			CDK5R1,CHL1,CHRNB2,CRMP1,KALRN	5
Inflammatory Disease, Respiratory Disease	Asthma	0.000227			ACTA2,ADRA2A,ANXA1,CACNA1B,CACNA2D2,CHRNB2,GAD2,POSTN,SCN5A,SOCS3,TUBB3,TUBB4A	12
Cancer, Endocrine System Disorders, Organismal Injury and Abnormalities	Endocrine cancer	0.000227			ADAMTS16,APC2,AUTS2,BCL11A,CADPS,CDH23,CHRNA3,COL18A1,CSMD3,ERBB4,GABBR2,KDM6B,LGALS3,LSAMP,MCF2L,MEX3B,NAV3,NCOR2,NOVA2,NRXN2,PCDHB8,SCN5A,SERPINF1,SLC1A2,SOCS3,SPON1,SPTBN2,SRCIN1,TENM2,TUBB3,TUBB4A	31
Molecular Transport	Transport of ion	0.000234		0.669	ADD2,ADRA2A,ANK3,ASIC1,ATP1A3,ATP2B2,CACNA1B,CACNA2D2,CDH23,CHRNB2,F2RL1,GABRG2,KCNAB1,KCNH2,KCNJ6,KCNQ3,SCN5A,SCN8A,SLC1A2	19
Neurological Disease, Organismal Injury and Abnormalities	Tonic-clonic epilepsy	0.000241			CACNA1B,CACNA2D2,GABRG2,KCNQ2,PLCB1,SCN8A,SLC1A2	7
Cell Death and Survival	Cell death of central nervous system cells	0.000245		-1.528	AATK,AGAP2,CACNA2D2,CDK5R1,CHL1,EGR1,GFAP,JUNB,KCNJ6,NPAS4,SERPINF1,SLC1A1,SLC1A2,ST8SIA1	14
Cellular Assembly and Organization, Nervous System Development and Function, Tissue Morphology	Quantity of dendritic spines	0.000251		1.96	CHRNB2,DSCAM,KALRN,NRP2,SRCIN1	5
Cardiovascular Disease, Neurological Disease, Organismal Injury and Abnormalities	Stroke	0.000262			ADRA2A,CACNA1B,CHRNA3,CHRNB2,GABRG2,KCNH2,SCN5A,SLC1A2,SNAP25,TUBB3,TUBB4A	11
Cell Morphology, Nervous System Development and Function	Innervation	0.000264			CDK5R1,DCC,ERBB4,NRP2,PLXNA4,RNF165,SEZ6L,TENM2,UNC13A	9
Cancer, Hematological Disease, Immunological Disease, Organismal Injury and Abnormalities	Grade 1 lymphocytic cancer	0.000267			ASXL3,ATP2B2,CHRNB2,COL8A2,DCC,ERBB4,GFAP,GRIK3,KALRN,KMT2D,MYOF,NAV3,NCAN,NEB,PLXNA2,POSTN,PPFIA2,ROBO1,TUBB3,TUBB4A	20
Cell Morphology, Embryonic Development, Nervous System Development and Function, Neurological Disease, Ophthalmic Disease, Organ Development, Organ Morphology, Organismal Development, Organismal Injury and Abnormalities, Tissue Development, Tissue Morphology, Visual System Development and Function	Abnormal morphology of amacrine cells	0.000267			DSCAM,PLXNA2,PLXNA4	3
Neurological Disease	Carpal tunnel syndrome	0.000267			CACNA1B,CACNA2D2,SCN5A	3
Auditory Disease, Auditory and Vestibular System Development and Function, Cell Death and Survival, Cell Morphology, Nervous System Development and Function, Neurological Disease, Organ Morphology, Organismal Development, Organismal Injury and Abnormalities, Tissue Morphology	Loss of hair cells	0.000267			ATOH1,ATP2B2,SOX11	3
Amino Acid Metabolism, Lipid Metabolism, Small Molecule Biochemistry	Synthesis of GABA	0.000267			EGR1,GAD2,SLC1A1	3
Organismal Injury and Abnormalities, Renal and Urological Disease	Urinary urgency	0.000267			CACNA1B,CACNA2D2,SNAP25	3
Behavior, Nervous System Development and Function	Long-term memory	0.000273			EGR1,JPH3,NPAS4,PCDH8,RELN,SNAP25	6
Respiratory Disease	Respiratory failure	0.000275	Decreased	-2.236	ADRA2A,ATOH1,CADPS,CELSR3,CHRNA3,CHRNB2,GABRG2,ROBO1,SNAP25	9
Endocrine System Disorders, Gastrointestinal Disease, Metabolic Disease, Organismal Injury and Abnormalities, Skeletal and Muscular Disorders	Diabetic foot ulcer disorder	0.000277			COL18A1,COL1A2,COL23A1,COL8A2,COL9A1	5
Cardiovascular Disease, Organismal Injury and Abnormalities, Skeletal and Muscular Disorders	Cardiac fibrillation	0.000287			ADRA2A,ATP1A3,CACNA2D2,KCNH2,NHLH2,RGS4,SCN5A,TUBB3,TUBB4A	9
Cell Signaling	Small GTPase mediated signal transduction	0.000289		0.208	ADRA2A,AUTS2,COL1A2,F2RL1,KALRN,LPAR2,MCF2L,RELN,ROBO1,SHTN1,TRIM67	11
Cellular Function and Maintenance, Molecular Transport	Exocytosis by cells	0.000293		0.069	ANXA1,CADPS,NAPB,RAB3C,SNAP25,SRCIN1,SYT1,UNC13A	8
Cellular Movement	Invasion of cells	0.000295		0.229	ACTA2,ADRA2A,AGAP2,ANK3,ANXA1,BCAN,CDK5R1,COL18A1,CRMP1,CTSS,EGR1,ERBB4,JUNB,KCNH2,KDM6B,KLF4,LGALS3,NOV,NRP2,PDLIM1,POSTN,RELN,RGS4,ROBO1,SCN5A,SCN8A,SEMA7A,SPARCL1,ST8SIA1,TAGLN2,VCAN,WISP2	32
Dermatological Diseases and Conditions, Neurological Disease, Organismal Injury and Abnormalities	Hyperesthesia	0.0003		-0.207	CACNA1B,CACNA2D2,CTSS,F2RL1,GABRG2,RGS4,SLC1A1,SLC1A2,SOCS3	9
Behavior	Exploratory behavior	0.000305		0.2	CHL1,CHRNB2,GRIA4,JPH3,KCNC3,LSAMP,PAK5	7
Molecular Transport	Transport of cation	0.000314		0.669	ADRA2A,ANK3,ASIC1,ATP1A3,ATP2B2,CACNA1B,CACNA2D2,CDH23,CHRNB2,F2RL1,KCNAB1,KCNH2,KCNJ6,SCN5A,SCN8A,SLC1A2	16
Embryonic Development, Nervous System Development and Function, Ophthalmic Disease, Organ Development, Organ Morphology, Organismal Development, Organismal Injury and Abnormalities, Tissue Development, Visual System Development and Function	Abnormal morphology of eye	0.000329			COL18A1,COL8A2,DLX1,DSCAM,EGR1,GUCY1A1,HES5,Mir124a-1hg,NFKBIZ,PLXNA2,PLXNA4,SERPINF1,TENM2	13
Cellular Development, Nervous System Development and Function, Tissue Development	Differentiation of cerebellar granule cell	0.000353			ATOH1,ATP2B2,SERPINF1	3
Cellular Assembly and Organization	Fusion of liposome	0.000353			ANXA1,CADPS,SYT1	3
Nervous System Development and Function	Pathfinding	0.000353			DCC,NRP2,ROBO1	3
Cell Morphology, Cellular Assembly and Organization, Cellular Development, Cellular Function and Maintenance, Cellular Growth and Proliferation, Embryonic Development, Nervous System Development and Function, Organismal Development, Tissue Development	Growth of dendrites	0.000364	Increased	2.213	ELAVL4,ERBB4,KALRN,RELN,ROBO1,SLIT1	6
Neurological Disease, Organismal Injury and Abnormalities	Brain lesion	0.000385			ADRA2A,ANXA1,ASXL3,ATOH1,ATP1A3,BARHL1,BCL11A,CACNA1B,COL18A1,CSMD3,ERBB4,GAD2,GFAP,IGSF21,KDM6B,KIF5A,KLF4,KMT2D,LGALS3,MYT1,NCOR2,NEFL,NRP2,PLCB1,SOX11,SPON1,SPTBN2,TBC1D30,TUBB3,TUBB4A	30
Cancer, Organismal Injury and Abnormalities, Reproductive System Disease	Breast cancer	0.000389			ACTA2,ADAMTS18,ADRA2A,AGAP2,ANKS1B,ANXA1,ATP2B2,BAHCC1,BCL11B,BSN,BTBD11,CACNA1B,CACNA2D2,CELSR3,CHL1,CLSTN2,CNN1,COL1A2,COL9A1,CRMP1,CSMD3,DSCAM,EGR1,ELAVL3,ERBB4,FAM155A,H19,HIST1H4D,IGFBPL1,JUNB,KCNJ6,KIF21B,KLF4,KMT2D,KSR2,LGALS3,NAV3,NCOR2,NEB,NKD1,NPAS4,NRP2,NRXN2,POLR2A,POSTN,PTPRU,RAPGEF5,RASGRF2,RBFOX1,RELN,ROBO1,SCN5A,SEMA6B,SEMA7A,SERPINF1,SEZ6L,SOGA1,SPON1,SPTBN2,SRCIN1,ST18,SULT4A1,T…	72
Developmental Disorder, Endocrine System Disorders, Hereditary Disorder, Organismal Injury and Abnormalities, Reproductive System Disease	Familial gigantism	0.000389			APC2,H19,TUBB3,TUBB4A	4
Cardiovascular Disease, Organismal Injury and Abnormalities, Skeletal and Muscular Disorders	Persistent atrial fibrillation	0.000389			ATP1A3,CACNA2D2,KCNH2,SCN5A	4
Psychological Disorders	Opioid-related disorder	0.00039			ADRA2A,CACNA1B,CACNA2D2,CHRNB2,GABRG2,GAD2	6
Metabolic Disease	Amyloidosis	0.000393			ACTA2,ADRA2A,ATP1A3,CDK5R1,CHL1,CHRNA3,CHRNB2,CNN1,CTSS,DCX,GABBR2,GABRG2,GAD2,GFAP,KCNH2,LYZ,NAV1,NAV3,NEFL,RELN,SCN5A,SLC1A2,SPON1	23
Cancer, Organismal Injury and Abnormalities, Reproductive System Disease	Breast carcinoma	0.000394			ACTA2,ADAMTS18,ADRA2A,AGAP2,ANKS1B,ANXA1,BAHCC1,BCL11B,BSN,BTBD11,CACNA1B,CELSR3,CHL1,CLSTN2,CNN1,COL1A2,COL9A1,CSMD3,DSCAM,EGR1,ELAVL3,ERBB4,FAM155A,HIST1H4D,IGFBPL1,KCNJ6,KIF21B,KLF4,KMT2D,KSR2,NAV3,NCOR2,NEB,NKD1,NPAS4,NRP2,NRXN2,POSTN,PTPRU,RAPGEF5,RASGRF2,RBFOX1,SCN5A,SEMA7A,SERPINF1,SEZ6L,SOGA1,SPTBN2,ST18,SULT4A1,TENM2,TLL1,TMEM151B,TRIM67,TUBB3,TUBB4A,UBE2QL1,UNC79,VCAN	59
Cancer, Neurological Disease, Organismal Injury and Abnormalities	Glioma cancer	0.0004			AGAP2,BCAN,COL1A2,ERBB4,GAD2,GFAP,KCNAB1,KMT2D,NAV3,RAPGEF5,RBFOX1,RELN,SHTN1,SOX11,ST18,ST8SIA1,TUBB3,TUBB4A	18
Cancer, Hematological Disease, Immunological Disease, Organismal Injury and Abnormalities	Diffuse small-cell lymphoma	0.000403			ASXL3,BCL11B,CHRNB2,COL8A2,ERBB4,GRIK3,KALRN,KMT2D,MYOF,NAV3,NCAN,NEB,PLXNA2,POSTN,PPFIA2,ROBO1,SOX11,TUBB3,TUBB4A	19
Cell Death and Survival, Neurological Disease, Organismal Injury and Abnormalities	Cell death of brain cells	0.000409		-1.829	AATK,AGAP2,CACNA2D2,CDK5R1,CHL1,EGR1,JUNB,KCNJ6,NPAS4,SERPINF1,SLC1A1,SLC1A2,ST8SIA1	13
Nervous System Development and Function, Tissue Morphology	Quantity of sensory neurons	0.000417		1.356	ATOH1,ATP2B2,GUCY1A1,HES5,SHC2,SLC1A1	6
Cardiovascular Disease, Organismal Injury and Abnormalities	Acquired long QT syndrome	0.000432			KCNH2,SCN5A	2
Infectious Diseases	Advanced infection	0.000432			GFAP,SLC1A2	2
Auditory Disease, Developmental Disorder, Hereditary Disorder, Neurological Disease, Organismal Injury and Abnormalities	Autosomal recessive deafness type 12	0.000432			ATP2B2,CDH23	2
Cellular Development, Tissue Development, Visual System Development and Function	Differentiation of retinal progenitor cells	0.000432			EBF1,EBF3	2
Cellular Development, Embryonic Development, Nervous System Development and Function, Organ Development, Organismal Development, Tissue Development, Visual System Development and Function	Differentiation of type 2 OFF-cone bipolar cells	0.000432			EBF1,EBF3	2
Cell-To-Cell Signaling and Interaction, Cellular Growth and Proliferation, Nervous System Development and Function	Excitation of CA1 neuron	0.000432			HSD11B2,KCNQ2	2
Cellular Development, Nervous System Development and Function, Tissue Development	Fate determination of hair cells	0.000432			ATOH1,HES5	2
Cardiovascular Disease, Developmental Disorder, Hereditary Disorder, Organismal Injury and Abnormalities, Skeletal and Muscular Disorders	Long QT syndrome 3	0.000432			KCNH2,SCN5A	2

[truncated: 2 more sheets: Table S13, Table S14]
